# Supplementary material for: Molecular diversity of Pseudoscorpiones in southern High Appalachian leaf litter
Source: Biodivers Data J. 2024 Jan 11;12:e115928. doi: 10.3897/BDJ.12.e115928 (PMC10797626; doi:10.3897/BDJ.12.e115928)
Supplement: Supplementary material 1 — Collecting and voucher information for Pseudoscorpiones barcode sequences [file bdj-12-e115928-s001.xlsx]

## Sheet: Sheet1
ASAP sp (3%)	ASAP sp (5%)	ASAP sp (8%)	morphosp. in tree	DNA Extract	GenBank Acc.#	Locality	Lat_Lon	Coll. Date	Specimen_voucher	Order	Family	Genus	species
Pseudoscorpiones_008	Pseudoscorpiones_007	Pseudoscorpiones_005	BT.A.087	MSC_2623	OR170011	United States, North Carolina, Yancey County, Mt. Mitchell State Park, Big Tom near summit	35.7798, -82.2599	2018-05-15	CUAC000048591	Pseudoscorpiones	Chthoniidae	Apochthonius
Pseudoscorpiones_008	Pseudoscorpiones_007	Pseudoscorpiones_005	CK.B.454	MSC_9015	OR173992	United States, North Carolina, Yancey County, Pisgah NF, Celo Knob	35.8527, -82.2487	2021-10-19	CUAC000158374	Pseudoscorpiones	Chthoniidae	Apochthonius
Pseudoscorpiones_009	Pseudoscorpiones_007	Pseudoscorpiones_005	MM.B.477	MSC_8879	OR173929	United States, North Carolina, Yancey County, Mt. Mitchell State Park, Mt.Mitchell E of summit	35.7645, -82.2624	2021-09-07	CUAC000158289	Pseudoscorpiones	Chthoniidae	Apochthonius
Pseudoscorpiones_010	Pseudoscorpiones_008	Pseudoscorpiones_005	CK.A.247	MSC_6815	OR172694	United States, North Carolina, Yancey, Pisgah NF, Celo Knob	35.8522, -82.2485	2020-06-15	CUAC000158653	Pseudoscorpiones	Chthoniidae	Apochthonius
Pseudoscorpiones_010	Pseudoscorpiones_008	Pseudoscorpiones_005	WR.A.227	MSC_6818	OR172696	United States, North Carolina, Yancey, Pisgah NF, Woody Ridge Tr.	35.8446, -82.2386	2020-06-15	CUAC000158656	Pseudoscorpiones	Chthoniidae	Apochthonius
Pseudoscorpiones_010	Pseudoscorpiones_008	Pseudoscorpiones_005	WR.B.335	MSC_10686	OR169233	United States, North Carolina, Yancey, Pisgah NF, Woody Ridge Trail	35.844, -82.2347	2021-10-19	CUAC000165685	Pseudoscorpiones	Chthoniidae	Apochthonius
Pseudoscorpiones_011	Pseudoscorpiones_009	Pseudoscorpiones_005	HKnb.A.244	MSC_6805	OR172689	United States, North Carolina, Graham County, Nantahala NF, Huckleberry Knob	35.324, -83.9939	2020-05-04	CUAC000158644	Pseudoscorpiones	Chthoniidae	Apochthonius
Pseudoscorpiones_012	Pseudoscorpiones_010	Pseudoscorpiones_006	CD.A.199	MSC_4785	OR171370	United States, North Carolina, Swain County, Great Smoky Mountains National Park, Clingmans Dome, west slope	35.5613, -83.5006	2018-06-04	CUAC000004176	Pseudoscorpiones	Chthoniidae	Apochthonius
Pseudoscorpiones_013	Pseudoscorpiones_011	Pseudoscorpiones_005	BCat.A.291	MSC_6825	OR172702	United States, North Carolina, Haywood County, Great Smoky Mountains National Park, Big Cataloochee Mt.	35.6686, -83.1749	2020-07-14	CUAC000158663	Pseudoscorpiones	Chthoniidae	Apochthonius
Pseudoscorpiones_013	Pseudoscorpiones_011	Pseudoscorpiones_005	MK.A.128	MSC_4781	OR171368	United States, Tennessee, Sevier County, Great Smoky Mountains National Park, Mt. Kephart	35.6311, -83.3893	2018-06-04	CUAC000004172	Pseudoscorpiones	Chthoniidae	Apochthonius
Pseudoscorpiones_014	Pseudoscorpiones_011	Pseudoscorpiones_005	BMT.B.430	MSC_6830	OR172705	United States, North Carolina, Haywood County, Great Smoky Mountains National Park, Balsam Mt. Tr.	35.6453, -83.2025	2020-11-05	CUAC000158668	Pseudoscorpiones	Chthoniidae	Apochthonius
Pseudoscorpiones_015	Pseudoscorpiones_012	Pseudoscorpiones_005	WT.A.149	MSC_4794	OR171374	United States, Virginia, Smyth County, Whitetop Mt.	36.6391, -81.6064	2018-07-03	CUAC000004182	Pseudoscorpiones	Chthoniidae	Apochthonius
Pseudoscorpiones_016	Pseudoscorpiones_013	Pseudoscorpiones_005	BBld.B.560	MSC_6823	OR172700	United States, Georgia, Towns County, Chattahoochee NF, Brasstown Bald	34.8758, -83.811	2020-11-17	CUAC000158661	Pseudoscorpiones	Chthoniidae	Apochthonius
Pseudoscorpiones_017	Pseudoscorpiones_013	Pseudoscorpiones_005	HKnb.B.469	MSC_6809	OR172691	United States, North Carolina, Graham County, Nantahala NF, Huckleberry Knob	35.3235, -83.994	2020-10-13	CUAC000158647	Pseudoscorpiones	Chthoniidae	Apochthonius
Pseudoscorpiones_018	Pseudoscorpiones_013	Pseudoscorpiones_005	RC.088	MSC_6795	OR172682	United States, Georgia, Rabun County, Chattahoochee NF, Rabun Cliffs	34.9709, -83.3004	2019-11-25	Voucher lost	Pseudoscorpiones	Chthoniidae	Apochthonius
Pseudoscorpiones_018	Pseudoscorpiones_013	Pseudoscorpiones_005	TsqB.B.450	MSC_6851	OR172722	United States, North Carolina, Clay County, Nantahala NF, TusquiteeBald	35.1419, -83.7269	2020-09-01	Voucher lost	Pseudoscorpiones	Chthoniidae	Apochthonius
Pseudoscorpiones_058	Pseudoscorpiones_045	Pseudoscorpiones_027	DBS.B.438	MSC_10709	OR169251	United States, North Carolina, Caldwell County, Grandfather Mt. State Park, Nuwati Trail	36.1164, -81.7844	2020-10-06	CUAC000165695	Pseudoscorpiones	Chthoniidae	Apochthonius
Pseudoscorpiones_028	Pseudoscorpiones_020	Pseudoscorpiones_013	BCat.A.290	MSC_6824	OR172701	United States, North Carolina, Haywood County, Great Smoky Mountains National Park, Big Cataloochee Mt.	35.6686, -83.1749	2020-07-14	CUAC000158662	Pseudoscorpiones	Chthoniidae	Kleptochthonius
Pseudoscorpiones_029	Pseudoscorpiones_021	Pseudoscorpiones_013	Sass.A.194	MSC_6836	OR172710	United States, South Carolina, Pickens County, Sassafras Mt.	35.0651, -82.7782	2020-06-11	CUAC000158674	Pseudoscorpiones	Chthoniidae	Kleptochthonius
Pseudoscorpiones_030	Pseudoscorpiones_022	Pseudoscorpiones_013	BgBld.A.140	MSC_6843	OR172717	United States, Tennessee, Unicoi County, Cherokee National Forest, Big Bald	35.99358, -82.4874	2021-05-25	CUAC000158681	Pseudoscorpiones	Chthoniidae	Kleptochthonius
Pseudoscorpiones_059	Pseudoscorpiones_046	Pseudoscorpiones_013	NT.A.088	MSC_10789	OR169306	United States, North Carolina, Caldwell County, Grandfather Mt. State Park, Tanawha Trail	36.1183, -81.7828	2021-05-17	CUAC000165731	Pseudoscorpiones	Chthoniidae	Kleptochthonius
Pseudoscorpiones_060	Pseudoscorpiones_021	Pseudoscorpiones_013	DBS.B.439	MSC_10710	OR169252	United States, North Carolina, Caldwell County, Grandfather Mt. State Park, Nuwati Trail	36.1164, -81.7844	2020-10-06	CUAC000165696	Pseudoscorpiones	Chthoniidae	Kleptochthonius
Pseudoscorpiones_001	Pseudoscorpiones_001	Pseudoscorpiones_001	BCat.B.479	MSC_6828	OR172704	United States, North Carolina, Haywood County, Great Smoky Mountains National Park, Big Cataloochee Mt.	35.6722, -83.1756	2020-11-05	CUAC000158666	Pseudoscorpiones	Chthoniidae	Mundochthonius
Pseudoscorpiones_001	Pseudoscorpiones_001	Pseudoscorpiones_001	BrK.A.165	MSC_4800	OR171379	United States, North Carolina, Jackson County, Blue Ridge Pkwy National Park, Browning Knob	35.4635, -83.1321	2018-05-29	CUAC000004185	Pseudoscorpiones	Chthoniidae	Mundochthonius
Pseudoscorpiones_001	Pseudoscorpiones_001	Pseudoscorpiones_001	HKnb.A.247	MSC_6808	OR172690	United States, North Carolina, Graham County, Nantahala NF, Huckleberry Knob	35.324, -83.9939	2020-05-04	Voucher lost	Pseudoscorpiones	Chthoniidae	Mundochthonius
Pseudoscorpiones_001	Pseudoscorpiones_001	Pseudoscorpiones_001	Hwy.A.152	MSC_6802	OR172686	United States, Tennessee, Sevier County, Great Smoky Mountains National Park, Off Hwy 441	35.6237, -83.4163	2020-03-12	CUAC000158642	Pseudoscorpiones	Chthoniidae	Mundochthonius
Pseudoscorpiones_001	Pseudoscorpiones_001	Pseudoscorpiones_001	Hwy.A.153	MSC_6803	OR172687	United States, Tennessee, Sevier County, Great Smoky Mountains National Park, Off Hwy 441	35.6237, -83.4163	2020-03-12	Voucher lost	Pseudoscorpiones	Chthoniidae	Mundochthonius
Pseudoscorpiones_001	Pseudoscorpiones_001	Pseudoscorpiones_001	LL.A.070	MSC_6847	OR172720	United States, North Carolina, Jackson County, Blue Ridge Pkwy National Park, Mt. Lyn Lowry	35.464, -83.11	2021-06-15	CUAC000158685	Pseudoscorpiones	Chthoniidae	Mundochthonius
Pseudoscorpiones_001	Pseudoscorpiones_001	Pseudoscorpiones_001	LL.B.378	MSC_6850	OR172721	United States, North Carolina, Jackson County, Blue Ridge Pkwy National Park, Mt. Lyn Lowry	35.464, -83.11	2020-10-22	Voucher lost	Pseudoscorpiones	Chthoniidae	Mundochthonius
Pseudoscorpiones_001	Pseudoscorpiones_001	Pseudoscorpiones_001	MK.A.129	MSC_4782	OR171369	United States, Tennessee, Sevier County, Great Smoky Mountains National Park, Mt. Kephart	35.6308, -83.3904	2018-06-04	CUAC000004173	Pseudoscorpiones	Chthoniidae	Mundochthonius
Pseudoscorpiones_001	Pseudoscorpiones_001	Pseudoscorpiones_001	MLc.B.472	MSC_10747	OR169278	United States, Tennessee, Sevier County, Great Smoky Mountains National Park, Mt. LeConte	35.6545, -83.4363	2021-09-28	CUAC000165710	Pseudoscorpiones	Chthoniidae	Mundochthonius
Pseudoscorpiones_003	Pseudoscorpiones_001	Pseudoscorpiones_001	CK.A.245	MSC_6813	OR172693	United States, North Carolina, Yancey, Pisgah NF, Celo Knob	35.8525, -82.2488	2020-06-15	CUAC000158651	Pseudoscorpiones	Chthoniidae	Mundochthonius
Pseudoscorpiones_003	Pseudoscorpiones_001	Pseudoscorpiones_001	GRB.A.155	MSC_6773	OR172669	United States, North Carolina, Mitchell County, Pisgah NF, Grassy Ridge Bald	36.1002, -82.0822	2018-08-15	CUAC000158615	Pseudoscorpiones	Chthoniidae	Mundochthonius
Pseudoscorpiones_003	Pseudoscorpiones_001	Pseudoscorpiones_001	GrM.A.163	MSC_8735	OR173890	United States, North Carolina, Caldwell County, Grandfather Mt. State Park, Calloway Peak	36.1118, -81.8112	2021-05-17	CUAC000158193	Pseudoscorpiones	Chthoniidae	Mundochthonius
Pseudoscorpiones_003	Pseudoscorpiones_001	Pseudoscorpiones_001	GrM.B.381	MSC_8874	OR173927	United States, North Carolina, Caldwell County, Grandfather Mt. State Park, Calloway Peak	36.1118, -81.8112	2020-10-06	Voucher lost	Pseudoscorpiones	Chthoniidae	Mundochthonius
Pseudoscorpiones_003	Pseudoscorpiones_001	Pseudoscorpiones_001	MM.A.144	MSC_4820	OR171387	United States, North Carolina, Yancey County, Mt. Mitchell State Park, Mt. Mitchell	35.7647, -82.2643	2018-05-15	CUAC000004205	Pseudoscorpiones	Chthoniidae	Mundochthonius
Pseudoscorpiones_003	Pseudoscorpiones_001	Pseudoscorpiones_001	MM.B.478	MSC_8880	OR173930	United States, North Carolina, Yancey County, Mt. Mitchell State Park, Mt.Mitchell E of summit	35.7645, -82.2624	2021-09-07	CUAC000158290	Pseudoscorpiones	Chthoniidae	Mundochthonius
Pseudoscorpiones_003	Pseudoscorpiones_001	Pseudoscorpiones_001	RHB.A.198	MSC_4841	OR171393	United States, North Carolina, Mitchell County, Roan High Bluff-Rhododendron Garden	36.0999, -82.1345	2018-08-15	CUAC000004221	Pseudoscorpiones	Chthoniidae	Mundochthonius
Pseudoscorpiones_003	Pseudoscorpiones_001	Pseudoscorpiones_001	RHK.A.491	MSC_6770	OR172667	United States, North Carolina, Mitchell County, Pisgah NF, Roan High Knob	36.1045, -82.1224	2020-06-08	CUAC000158612	Pseudoscorpiones	Chthoniidae	Mundochthonius
Pseudoscorpiones_003	Pseudoscorpiones_001	Pseudoscorpiones_001	WR.A.225	MSC_6816	OR172695	United States, North Carolina, Yancey, Pisgah NF, Woody Ridge Tr.	35.8446, -82.2386	2020-06-15	CUAC000158654	Pseudoscorpiones	Chthoniidae	Mundochthonius
Pseudoscorpiones_007	Pseudoscorpiones_006	Pseudoscorpiones_004	MRg.B.440	MSC_6767	OR172665	United States, Virginia, Smyth County, Mt. Rogers near summit	36.6612, -81.5456	2020-10-27	CUAC000158609	Pseudoscorpiones	Chthoniidae	Mundochthonius
Pseudoscorpiones_007	Pseudoscorpiones_006	Pseudoscorpiones_004	WT.B.362	MSC_6761	OR172662	United States, Virginia, Smyth County, Whitetop Mt.	36.6382, -81.605	2020-10-27	CUAC000158606	Pseudoscorpiones	Chthoniidae	Mundochthonius
Pseudoscorpiones_061	Pseudoscorpiones_006	Pseudoscorpiones_004	NT.A.086	MSC_10787	OR169305	United States, North Carolina, Caldwell County, Grandfather Mt. State Park, Tanawha Trail	36.1183, -81.7828	2021-05-17	CUAC000165729	Pseudoscorpiones	Chthoniidae	Mundochthonius
Pseudoscorpiones_062	Pseudoscorpiones_002	Pseudoscorpiones_001	DBS.B.437	MSC_10708	OR169250	United States, North Carolina, Caldwell County, Grandfather Mt. State Park, Daniel Boone Scout Trail	36.1118, -81.7948	2020-10-06	CUAC000165694	Pseudoscorpiones	Chthoniidae	Mundochthonius
Pseudoscorpiones_002	Pseudoscorpiones_003	Pseudoscorpiones_002	BgBld.B.587	MSC_6845	OR172718	United States, Tennessee, Unicoi County, Cherokee National Forest, Big Bald	35.9938, -82.4873	2020-08-05	CUAC000158683	Pseudoscorpiones	Chthoniidae
Pseudoscorpiones_002	Pseudoscorpiones_003	Pseudoscorpiones_002	CK.A.246	MSC_6814	OR803730	United States, North Carolina, Yancey, Pisgah NF, Celo Knob	35.8523, -82.2486	2020-06-15	CUAC000158652	Pseudoscorpiones	Chthoniidae
Pseudoscorpiones_002	Pseudoscorpiones_003	Pseudoscorpiones_002	GRB.A.154	MSC_6772	OR172668	United States, North Carolina, Mitchell County, Pisgah NF, Grassy Ridge Bald	36.1002, -82.0822	2018-08-15	CUAC000158614	Pseudoscorpiones	Chthoniidae
Pseudoscorpiones_002	Pseudoscorpiones_003	Pseudoscorpiones_002	LL.A.069	MSC_6846	OR172719	United States, North Carolina, Jackson County, Blue Ridge Pkwy National Park, Mt. Lyn Lowry	35.464, -83.11	2021-06-15	CUAC000158684	Pseudoscorpiones	Chthoniidae
Pseudoscorpiones_002	Pseudoscorpiones_003	Pseudoscorpiones_002	RHB.A.201	MSC_4844	OR171396	United States, North Carolina, Mitchell County, Roan High Bluff	36.0931, -82.1453	2018-08-15	CUAC000004221	Pseudoscorpiones	Chthoniidae
Pseudoscorpiones_002	Pseudoscorpiones_003	Pseudoscorpiones_002	WR.A.226	MSC_6817	OR803731	United States, North Carolina, Yancey, Pisgah NF, Woody Ridge Tr.	35.8446, -82.2386	2020-06-15	CUAC000158655	Pseudoscorpiones	Chthoniidae
Pseudoscorpiones_002	Pseudoscorpiones_003	Pseudoscorpiones_002	WR.B.334	MSC_10685	OR803728	United States, North Carolina, Yancey, Pisgah NF, Woody Ridge Trail	35.844, -82.2347	2021-10-19	CUAC000165684	Pseudoscorpiones	Chthoniidae
Pseudoscorpiones_019	Pseudoscorpiones_014	Pseudoscorpiones_007	Sass.A.192	MSC_6834	OR172708	United States, South Carolina, Pickens County, Sassafras Mt.	35.0651, -82.7782	2020-06-11	CUAC000158672	Pseudoscorpiones	Chthoniidae
Pseudoscorpiones_019	Pseudoscorpiones_014	Pseudoscorpiones_007	Sass.B.614	MSC_6840	OR172714	United States, North Carolina, Transylvania County, Sassafras Mt.	35.0658, -82.7763	2020-10-20	CUAC000158678	Pseudoscorpiones	Chthoniidae
Pseudoscorpiones_019	Pseudoscorpiones_014	Pseudoscorpiones_007	Sass.B.615	MSC_6841	OR172715	United States, North Carolina, Transylvania County, Sassafras Mt.	35.0657, -82.7757	2020-10-20	CUAC000158679	Pseudoscorpiones	Chthoniidae
Pseudoscorpiones_020	Pseudoscorpiones_015	Pseudoscorpiones_008	BBld.A.222	MSC_6821	OR172699	United States, Georgia, Towns County, Chattahoochee NF, Brasstown Bald	34.8763, -83.8107	2020-07-02	CUAC000158659	Pseudoscorpiones	Chthoniidae
Pseudoscorpiones_021	Pseudoscorpiones_015	Pseudoscorpiones_008	CrB.063	MSC_6775	OR172670	United States, North Carolina, Macon County, Nantahala National Forest, Copper Ridge Bald	35.2363, -83.5597	2019-07-09	CUAC000158617	Pseudoscorpiones	Chthoniidae
Pseudoscorpiones_022	Pseudoscorpiones_015	Pseudoscorpiones_008	RC.A.503	MSC_6799	OR172684	United States, Georgia, Rabun County, Chattahoochee NF, Rabun Cliffs	34.9713, -83.29782	2021-05-11	CUAC000158639	Pseudoscorpiones	Chthoniidae
Pseudoscorpiones_023	Pseudoscorpiones_015	Pseudoscorpiones_008	HKnb.A.243	MSC_6804	OR172688	United States, North Carolina, Graham County, Nantahala NF, Huckleberry Knob	35.324, -83.9939	2020-05-04	CUAC000158643	Pseudoscorpiones	Chthoniidae
Pseudoscorpiones_024	Pseudoscorpiones_016	Pseudoscorpiones_009	WT.A.148	MSC_4793	OR171373	United States, Virginia, Smyth County, Whitetop Mt.	36.6391, -81.6064	2018-07-03	CUAC000004181	Pseudoscorpiones	Chthoniidae
Pseudoscorpiones_025	Pseudoscorpiones_017	Pseudoscorpiones_010	GrM.A.164	MSC_8736	OR803732	United States, North Carolina, Caldwell County, Grandfather Mt. State Park, Calloway Peak	36.1118, -81.8112	2021-05-17	CUAC000158194	Pseudoscorpiones	Chthoniidae
Pseudoscorpiones_025	Pseudoscorpiones_017	Pseudoscorpiones_010	GrM.B.382	MSC_8875	OR803733	United States, North Carolina, Caldwell County, Grandfather Mt. State Park, Calloway Peak	36.1118, -81.8112	2020-10-06	Voucher lost	Pseudoscorpiones	Chthoniidae
Pseudoscorpiones_025	Pseudoscorpiones_017	Pseudoscorpiones_010	NT.A.087	MSC_10788	OR803729	United States, North Carolina, Caldwell County, Grandfather Mt. State Park, Tanawha Trail	36.1183, -81.7828	2021-05-17	CUAC000165730	Pseudoscorpiones	Chthoniidae
Pseudoscorpiones_026	Pseudoscorpiones_018	Pseudoscorpiones_011	CD.B.487	MSC_8914	OR173948	United States, North Carolina, Swain County, Great Smoky Mountains National Park, Clingmans Dome	35.5566, -83.4966	2021-09-14	Voucher lost	Pseudoscorpiones	Chthoniidae
Pseudoscorpiones_026	Pseudoscorpiones_018	Pseudoscorpiones_011	MK.A.127	MSC_4780	OR171367	United States, Tennessee, Sevier County, Great Smoky Mountains National Park, Mt. Kephart	35.6311, -83.3893	2018-06-04	CUAC000004171	Pseudoscorpiones	Chthoniidae
Pseudoscorpiones_026	Pseudoscorpiones_018	Pseudoscorpiones_011	MK.B.331	MSC_8940	OR173955	United States, Tennessee, Sevier County, Great Smoky Mountains National Park, Mt. Kephart	35.631, -83.3895	2021-09-14	CUAC000158316	Pseudoscorpiones	Chthoniidae
Pseudoscorpiones_026	Pseudoscorpiones_018	Pseudoscorpiones_011	MLc.161	MSC_6782	OR172675	United States, Tennessee, Sevier County, Great Smoky Mountains National Park, Mt. LeConte	35.6538, -83.4373	2019-06-25	CUAC000158624	Pseudoscorpiones	Chthoniidae
Pseudoscorpiones_026	Pseudoscorpiones_018	Pseudoscorpiones_011	MLc.B.471	MSC_10746	OR169277	United States, Tennessee, Sevier County, Great Smoky Mountains National Park, Mt. LeConte	35.6542, -83.4368	2021-09-28	CUAC000165709	Pseudoscorpiones	Chthoniidae
Pseudoscorpiones_056	Pseudoscorpiones_044	Pseudoscorpiones_008	TsqB.A.105	MSC_10772	OR169291	United States, North Carolina, Clay County, Nantahala NF, TusquiteeBald	35.1415, -83.7273	2021-07-06	CUAC000165723	Pseudoscorpiones	Chthoniidae
Pseudoscorpiones_057	Pseudoscorpiones_015	Pseudoscorpiones_008	AC.B.389	MSC_10712	OR169253	United States, Tennessee, Sevier County, Great Smoky Mountains National Park, Alum Cave Trail	35.6427, -83.4426	2021-09-28	CUAC000165698	Pseudoscorpiones	Chthoniidae
Pseudoscorpiones_027	Pseudoscorpiones_019	Pseudoscorpiones_012	BBK.B.412	MSC_6757	OR172658	United States, North Carolina, Haywood County, Pisgah National Forest, Black Balsam Knob	35.3221, -82.877	2020-10-20	CUAC000158602	Pseudoscorpiones	Neobisiidae	Microbisium	aff. parvulum
Pseudoscorpiones_027	Pseudoscorpiones_019	Pseudoscorpiones_012	BgBld.A.139	MSC_6842	OR172716	United States, Tennessee, Unicoi County, Cherokee National Forest, Big Bald	35.9904, -82.4927	2021-05-25	CUAC000158680	Pseudoscorpiones	Neobisiidae	Microbisium	aff. parvulum
Pseudoscorpiones_027	Pseudoscorpiones_019	Pseudoscorpiones_012	CB.B.549	MSC_6791	OR172680	United States, North Carolina, Macon County, Nantahala National Forest, Cowee Bald	35.327, -83.3359	2020-09-15	CUAC000158632	Pseudoscorpiones	Neobisiidae	Microbisium	aff. parvulum
Pseudoscorpiones_027	Pseudoscorpiones_019	Pseudoscorpiones_012	NT.A.089	MSC_10790	OR169307	United States, North Carolina, Caldwell County, Grandfather Mt. State Park, Tanawha Trail	36.1183, -81.7828	2021-05-17	CUAC000165732	Pseudoscorpiones	Neobisiidae	Microbisium	aff. parvulum
Pseudoscorpiones_027	Pseudoscorpiones_019	Pseudoscorpiones_012	NT.A.090	MSC_10791	OR169308	United States, North Carolina, Caldwell County, Grandfather Mt. State Park, Tanawha Trail	36.1183, -81.7828	2021-05-17	CUAC000165733	Pseudoscorpiones	Neobisiidae	Microbisium	aff. parvulum
Pseudoscorpiones_027	Pseudoscorpiones_019	Pseudoscorpiones_012	RC.A.502	MSC_6798	OR172683	United States, Georgia, Rabun County, Chattahoochee NF, Rabun Cliffs	34.9713, -83.29782	2021-05-11	CUAC000158638	Pseudoscorpiones	Neobisiidae	Microbisium	aff. parvulum
Pseudoscorpiones_027	Pseudoscorpiones_019	Pseudoscorpiones_012	Sass.A.195	MSC_6837	OR172711	United States, North Carolina, Transylvania County, Sassafras Mt.	35.0656, -82.7776	2020-06-11	CUAC000158675	Pseudoscorpiones	Neobisiidae	Microbisium	aff. parvulum
Pseudoscorpiones_027	Pseudoscorpiones_019	Pseudoscorpiones_012	TsqB.A.098	MSC_10765	OR169288	United States, North Carolina, Clay County, Nantahala NF, TusquiteeBald	35.1419, -83.7269	2021-07-06	CUAC000165717	Pseudoscorpiones	Neobisiidae	Microbisium	aff. parvulum
Pseudoscorpiones_027	Pseudoscorpiones_019	Pseudoscorpiones_012	TsqB.A.099	MSC_10766	OR169289	United States, North Carolina, Clay County, Nantahala NF, TusquiteeBald	35.1419, -83.7269	2021-07-06	Voucher lost	Pseudoscorpiones	Neobisiidae	Microbisium	aff. parvulum
Pseudoscorpiones_027	Pseudoscorpiones_019	Pseudoscorpiones_012	TsqB.B.452	MSC_10783	OR169301	United States, North Carolina, Clay County, Nantahala NF, TusquiteeBald	35.1418, -83.7177	2020-09-01	CUAC000165728	Pseudoscorpiones	Neobisiidae	Microbisium	aff. parvulum
Pseudoscorpiones_027	Pseudoscorpiones_019	Pseudoscorpiones_012	WR.B.336	MSC_10687	OR169234	United States, North Carolina, Yancey, Pisgah NF, Woody Ridge Tr.	35.8456, -82.2321	2021-10-19	CUAC000165686	Pseudoscorpiones	Neobisiidae	Microbisium	aff. parvulum
Pseudoscorpiones_032	Pseudoscorpiones_024	Pseudoscorpiones_015	RB.A.056	MSC_2619	OR170009	United States, North Carolina, Haywood County, Blue Ridge Pkwy National Park, Richland Balsam Mt.	35.3676, -82.9902	2018-05-08	CUAC000048587	Pseudoscorpiones	Neobisiidae	Novobisium	aff. tenue
Pseudoscorpiones_033	Pseudoscorpiones_025	Pseudoscorpiones_015	BrK.B.422	MSC_6763	OR172664	United States, North Carolina, Jackson County, Blue Ridge Pkwy National Park, Browning Knob	35.463, -83.131	2020-09-22	CUAC000158608	Pseudoscorpiones	Neobisiidae	Novobisium	aff. tenue
Pseudoscorpiones_034	Pseudoscorpiones_026	Pseudoscorpiones_016	BBK.B.413	MSC_6758	OR172659	United States, North Carolina, Haywood County, Pisgah National Forest, Black Balsam Knob	35.3306, -82.876	2020-10-20	CUAC000158603	Pseudoscorpiones	Neobisiidae	Novobisium
Pseudoscorpiones_034	Pseudoscorpiones_026	Pseudoscorpiones_016	MHy.A.105	MSC_11083	OR169533	United States, North Carolina, Haywood County, Blue Ridge Pkwy National Park, Mt. Hardy	35.3031, -82.9276	2020-04-14	CUAC000165908	Pseudoscorpiones	Neobisiidae	Novobisium
Pseudoscorpiones_035	Pseudoscorpiones_026	Pseudoscorpiones_016	BrK.A.164	MSC_4799	OR171378	United States, North Carolina, Jackson County, Blue Ridge Pkwy National Park, Browning Knob	35.4630, -83.1318	2018-05-29	CUAC000004184	Pseudoscorpiones	Neobisiidae	Novobisium
Pseudoscorpiones_035	Pseudoscorpiones_026	Pseudoscorpiones_016	BrK.B.421	MSC_6762	OR172663	United States, North Carolina, Jackson County, Blue Ridge Pkwy National Park, Browning Knob	35.463, -83.131	2020-09-22	CUAC000158607	Pseudoscorpiones	Neobisiidae	Novobisium
Pseudoscorpiones_036	Pseudoscorpiones_027	Pseudoscorpiones_016	HKnb.B.471	MSC_6811	OR172692	United States, North Carolina, Graham County, Nantahala NF, Huckleberry Knob	35.3216, -83.9929	2020-10-13	CUAC000158649	Pseudoscorpiones	Neobisiidae	Novobisium
Pseudoscorpiones_037	Pseudoscorpiones_028	Pseudoscorpiones_017	BBld.A.221	MSC_6820	OR172698	United States, Georgia, Towns County, Chattahoochee NF, Brasstown Bald	34.8763, -83.8107	2020-07-02	CUAC000158658	Pseudoscorpiones	Neobisiidae	Novobisium
Pseudoscorpiones_038	Pseudoscorpiones_029	Pseudoscorpiones_017	BMT.B.431	MSC_6831	OR172706	United States, North Carolina, Haywood County, Great Smoky Mountains National Park, Balsam Mt. Tr.	35.6453, -83.2025	2020-11-05	CUAC000158669	Pseudoscorpiones	Neobisiidae	Novobisium
Pseudoscorpiones_039	Pseudoscorpiones_030	Pseudoscorpiones_018	BCat.A.292	MSC_6826	OR172703	United States, North Carolina, Haywood County, Great Smoky Mountains National Park, Big Cataloochee Mt.	35.6722, -83.1758	2020-07-14	CUAC000158664	Pseudoscorpiones	Neobisiidae	Novobisium
Pseudoscorpiones_040	Pseudoscorpiones_031	Pseudoscorpiones_019	CD.B.488	MSC_8915	OR173949	United States, North Carolina, Swain County, Great Smoky Mountains National Park, Clingmans Dome	35.5566, -83.4966	2021-09-14	Voucher lost	Pseudoscorpiones	Neobisiidae	Novobisium
Pseudoscorpiones_041	Pseudoscorpiones_031	Pseudoscorpiones_019	CD.B.489	MSC_8916	OR173950	United States, North Carolina, Swain County, Great Smoky Mountains National Park, Clingmans Dome	35.5566, -83.4966	2021-09-14	CUAC000158310	Pseudoscorpiones	Neobisiidae	Novobisium
Pseudoscorpiones_042	Pseudoscorpiones_032	Pseudoscorpiones_020	AC.B.390	MSC_10713	OR169254	United States, Tennessee, Sevier County, Great Smoky Mountains National Park, Alum Cave Trail	35.6427, -83.4426	2021-09-28	CUAC000165699	Pseudoscorpiones	Neobisiidae	Novobisium
Pseudoscorpiones_042	Pseudoscorpiones_032	Pseudoscorpiones_020	AC.B.391	MSC_10714	OR169255	United States, Tennessee, Sevier County, Great Smoky Mountains National Park, Alum Cave Trail	35.6427, -83.4426	2021-09-28	CUAC000165700	Pseudoscorpiones	Neobisiidae	Novobisium
Pseudoscorpiones_042	Pseudoscorpiones_032	Pseudoscorpiones_020	MLc.160	MSC_6781	OR172674	United States, Tennessee, Sevier County, Great Smoky Mountains National Park, Mt. LeConte	35.6538, -83.4373	2019-06-25	CUAC000158623	Pseudoscorpiones	Neobisiidae	Novobisium
Pseudoscorpiones_042	Pseudoscorpiones_032	Pseudoscorpiones_020	MLc.162	MSC_6783	OR172676	United States, Tennessee, Sevier County, Great Smoky Mountains National Park, Mt. LeConte	35.6529, -83.4378	2019-06-25	CUAC000158625	Pseudoscorpiones	Neobisiidae	Novobisium
Pseudoscorpiones_042	Pseudoscorpiones_032	Pseudoscorpiones_020	MLc.B.469	MSC_10744	OR169275	United States, Tennessee, Sevier County, Great Smoky Mountains National Park, Mt. LeConte	35.6541, -83.4364	2021-09-28	CUAC000165707	Pseudoscorpiones	Neobisiidae	Novobisium
Pseudoscorpiones_042	Pseudoscorpiones_032	Pseudoscorpiones_020	MLc.B.470	MSC_10745	OR169276	United States, Tennessee, Sevier County, Great Smoky Mountains National Park, Mt. LeConte	35.6541, -83.4364	2021-09-28	CUAC000165708	Pseudoscorpiones	Neobisiidae	Novobisium
Pseudoscorpiones_043	Pseudoscorpiones_033	Pseudoscorpiones_021	Hwy.A.151	MSC_6801	OR172685	United States, Tennessee, Sevier County, Great Smoky Mountains National Park, Off Hwy 441	35.6237, -83.4163	2020-03-12	CUAC000158641	Pseudoscorpiones	Neobisiidae	Novobisium
Pseudoscorpiones_044	Pseudoscorpiones_033	Pseudoscorpiones_021	MK.B.332	MSC_8941	OR173956	United States, Tennessee, Sevier County, Great Smoky Mountains National Park, Mt. Kephart	35.631, -83.3895	2021-09-14	CUAC000158317	Pseudoscorpiones	Neobisiidae	Novobisium
Pseudoscorpiones_044	Pseudoscorpiones_033	Pseudoscorpiones_021	MK.B.335	MSC_8944	OR173957	United States, Tennessee, Sevier County, Great Smoky Mountains National Park, Mt. Kephart	35.6306, -83.3895	2021-09-14	CUAC000158320	Pseudoscorpiones	Neobisiidae	Novobisium
Pseudoscorpiones_002	Pseudoscorpiones_003	Pseudoscorpiones_002	CK.B.456	MSC_9017	OR803734	United States, North Carolina, Yancey County, Pisgah NF, Celo Knob	35.8524, -82.2485	2021-10-19	CUAC000158376	Pseudoscorpiones	Neobisiidae
Pseudoscorpiones_004	Pseudoscorpiones_004	Pseudoscorpiones_003	CK.B.452	MSC_9013	OR173990	United States, North Carolina, Yancey County, Pisgah NF, Celo Knob	35.8527, -82.2487	2021-10-19	CUAC000158372	Pseudoscorpiones	Neobisiidae
Pseudoscorpiones_004	Pseudoscorpiones_004	Pseudoscorpiones_003	CK.B.453	MSC_9014	OR173991	United States, North Carolina, Yancey County, Pisgah NF, Celo Knob	35.8527, -82.2487	2021-10-19	CUAC000158373	Pseudoscorpiones	Neobisiidae
Pseudoscorpiones_004	Pseudoscorpiones_004	Pseudoscorpiones_003	CK.B.455	MSC_9016	OR173993	United States, North Carolina, Yancey County, Pisgah NF, Celo Knob	35.8524, -82.2485	2021-10-19	CUAC000158375	Pseudoscorpiones	Neobisiidae
Pseudoscorpiones_004	Pseudoscorpiones_004	Pseudoscorpiones_003	MM.A.141	MSC_4817	OR171384	United States, North Carolina, Yancey County, Mt. Mitchell State Park, Mt. Mitchell	35.7647, -82.2643	2018-05-15	CUAC000004202	Pseudoscorpiones	Neobisiidae
Pseudoscorpiones_004	Pseudoscorpiones_004	Pseudoscorpiones_003	WR.A.228	MSC_6819	OR172697	United States, North Carolina, Yancey, Pisgah NF, Woody Ridge Tr.	35.8448, -82.2377	2020-06-15	CUAC000158657	Pseudoscorpiones	Neobisiidae
Pseudoscorpiones_004	Pseudoscorpiones_004	Pseudoscorpiones_003	WR.B.332	MSC_10683	OR169232	United States, North Carolina, Yancey, Pisgah NF, Woody Ridge Trail	35.844, -82.2347	2021-10-19	CUAC000165682	Pseudoscorpiones	Neobisiidae
Pseudoscorpiones_005	Pseudoscorpiones_004	Pseudoscorpiones_003	BT.A.086	MSC_2622	OR170010	United States, North Carolina, Yancey County, Mt. Mitchell State Park, Big Tom near summit	35.7798, -82.2599	2018-05-15	CUAC000048590	Pseudoscorpiones	Neobisiidae
Pseudoscorpiones_005	Pseudoscorpiones_004	Pseudoscorpiones_003	MM.A.142	MSC_4818	OR171385	United States, North Carolina, Yancey County, Mt. Mitchell State Park, Mt. Mitchell	35.7647, -82.2643	2018-05-15	CUAC000004203	Pseudoscorpiones	Neobisiidae
Pseudoscorpiones_005	Pseudoscorpiones_004	Pseudoscorpiones_003	MM.A.143	MSC_4819	OR171386	United States, North Carolina, Yancey County, Mt. Mitchell State Park, Mt. Mitchell	35.7647, -82.2643	2018-05-15	CUAC000004204	Pseudoscorpiones	Neobisiidae
Pseudoscorpiones_005	Pseudoscorpiones_004	Pseudoscorpiones_003	MM.B.479	MSC_8881	OR173931	United States, North Carolina, Yancey County, Mt. Mitchell State Park, Mt.Mitchell E of summit	35.7643, -82.2629	2021-09-07	CUAC000158291	Pseudoscorpiones	Neobisiidae
Pseudoscorpiones_006	Pseudoscorpiones_004	Pseudoscorpiones_003	MM.A.145	MSC_4821	OR171388	United States, North Carolina, Yancey County, Mt. Mitchell State Park, Mt. Mitchell near summit	35.7644, -82.2641	2018-05-15	CUAC000004206	Pseudoscorpiones	Neobisiidae
Pseudoscorpiones_045	Pseudoscorpiones_034	Pseudoscorpiones_003	DBS.B.435	MSC_10706	OR169248	United States, North Carolina, Caldwell County, Grandfather Mt. State Park, Daniel Boone Scout Trail	36.1118, -81.7948	2020-10-06	CUAC000165692	Pseudoscorpiones	Neobisiidae
Pseudoscorpiones_045	Pseudoscorpiones_034	Pseudoscorpiones_003	DBS.B.436	MSC_10707	OR169249	United States, North Carolina, Caldwell County, Grandfather Mt. State Park, Daniel Boone Scout Trail	36.1118, -81.7948	2020-10-06	CUAC000165693	Pseudoscorpiones	Neobisiidae
Pseudoscorpiones_045	Pseudoscorpiones_034	Pseudoscorpiones_003	GrM.B.380	MSC_8873	OR173926	United States, North Carolina, Caldwell County, Grandfather Mt. State Park, Calloway Peak	36.1118, -81.8112	2020-10-06	CUAC000158286	Pseudoscorpiones	Neobisiidae
Pseudoscorpiones_046	Pseudoscorpiones_035	Pseudoscorpiones_003	RHB.A.199	MSC_4842	OR171394	United States, North Carolina, Mitchell County, Roan High Bluff-Rhododendron Garden	36.0999, -82.1345	2018-08-15	CUAC000004222	Pseudoscorpiones	Neobisiidae
Pseudoscorpiones_047	Pseudoscorpiones_036	Pseudoscorpiones_003	DBS.B.434	MSC_10705	OR169247	United States, North Carolina, Caldwell County, Grandfather Mt. State Park, Daniel Boone Scout Trail	36.1118, -81.7948	2020-10-06	CUAC000165691	Pseudoscorpiones	Neobisiidae
Pseudoscorpiones_047	Pseudoscorpiones_036	Pseudoscorpiones_003	GrM.B.379	MSC_8872	OR173925	United States, North Carolina, Caldwell County, Grandfather Mt. State Park, Calloway Peak	36.1118, -81.8112	2020-10-06	CUAC000158285	Pseudoscorpiones	Neobisiidae
Pseudoscorpiones_048	Pseudoscorpiones_037	Pseudoscorpiones_022	MRg.B.442	MSC_6769	OR172666	United States, Virginia, Smyth County, Mt. Rogers near summit	36.6597, -81.545	2020-10-27	CUAC000158611	Pseudoscorpiones	Neobisiidae
Pseudoscorpiones_048	Pseudoscorpiones_037	Pseudoscorpiones_022	WT.B.360	MSC_6759	OR172660	United States, Virginia, Smyth County, Whitetop Mt.	36.6379, -81.6053	2020-10-27	CUAC000158604	Pseudoscorpiones	Neobisiidae
Pseudoscorpiones_048	Pseudoscorpiones_037	Pseudoscorpiones_022	WT.B.361	MSC_6760	OR172661	United States, Virginia, Smyth County, Whitetop Mt.	36.6379, -81.6053	2020-10-27	CUAC000158605	Pseudoscorpiones	Neobisiidae
Pseudoscorpiones_049	Pseudoscorpiones_038	Pseudoscorpiones_023	CrB.064	MSC_6776	OR172671	United States, North Carolina, Macon County, Nantahala National Forest, Copper Ridge Bald	35.2363, -83.5597	2019-07-09	CUAC000158618	Pseudoscorpiones	Neobisiidae
Pseudoscorpiones_050	Pseudoscorpiones_039	Pseudoscorpiones_024	CB.264	MSC_6785	OR172677	United States, North Carolina, Macon County, Nantahala National Forest, Cowee Bald	35.327, -83.3361	2019-07-09	CUAC000158627	Pseudoscorpiones	Neobisiidae
Pseudoscorpiones_050	Pseudoscorpiones_039	Pseudoscorpiones_024	CB.265	MSC_6786	OR172678	United States, North Carolina, Macon County, Nantahala National Forest, Cowee Bald	35.327, -83.3361	2019-07-09	CUAC000158628	Pseudoscorpiones	Neobisiidae
Pseudoscorpiones_050	Pseudoscorpiones_039	Pseudoscorpiones_024	CB.266	MSC_6787	OR172679	United States, North Carolina, Macon County, Nantahala National Forest, Cowee Bald	35.327, -83.3361	2019-07-09	CUAC000158629	Pseudoscorpiones	Neobisiidae
Pseudoscorpiones_051	Pseudoscorpiones_039	Pseudoscorpiones_024	CrB.065	MSC_6777	OR172672	United States, North Carolina, Macon County, Nantahala National Forest, Copper Ridge Bald	35.2357, -83.5602	2019-07-09	CUAC000158619	Pseudoscorpiones	Neobisiidae
Pseudoscorpiones_051	Pseudoscorpiones_039	Pseudoscorpiones_024	CrB.B.436	MSC_6780	OR172673	United States, North Carolina, Macon County, Nantahala National Forest, Copper Ridge Bald	35.2348, -83.5596	2020-09-15	Voucher lost	Pseudoscorpiones	Neobisiidae
Pseudoscorpiones_052	Pseudoscorpiones_040	Pseudoscorpiones_024	RC.087	MSC_6794	OR172681	United States, Georgia, Rabun County, Chattahoochee NF, Rabun Cliffs	34.9709, -83.3004	2019-11-25	CUAC000158635	Pseudoscorpiones	Neobisiidae
Pseudoscorpiones_053	Pseudoscorpiones_041	Pseudoscorpiones_024	Sass.B.613	MSC_6839	OR172713	United States, North Carolina, Transylvania County, Sassafras Mt.	35.0658, -82.7763	2020-10-20	CUAC000158677	Pseudoscorpiones	Neobisiidae
Pseudoscorpiones_054	Pseudoscorpiones_042	Pseudoscorpiones_025	Sass.A.193	MSC_6835	OR172709	United States, South Carolina, Pickens County, Sassafras Mt.	35.0651, -82.7782	2020-06-11	CUAC000158673	Pseudoscorpiones	Neobisiidae
Pseudoscorpiones_054	Pseudoscorpiones_042	Pseudoscorpiones_025	Sass.A.196	MSC_6838	OR172712	United States, South Carolina, Pickens County, Sassafras Mt.	35.0647, -82.7774	2020-06-11	CUAC000158676	Pseudoscorpiones	Neobisiidae
Pseudoscorpiones_055	Pseudoscorpiones_043	Pseudoscorpiones_026	WT.A.147	MSC_4792	OR171372	United States, Virginia, Smyth County, Whitetop Mt.	36.6391, -81.6064	2018-07-03	CUAC000004180	Pseudoscorpiones	Neobisiidae
Pseudoscorpiones_063	Pseudoscorpiones_047	Pseudoscorpiones_003	TsqB.A.102	MSC_10769	OR169290	United States, North Carolina, Clay County, Nantahala NF, TusquiteeBald	35.1425, -83.7260	2021-07-06	CUAC000165720	Pseudoscorpiones	Neobisiidae
Pseudoscorpiones_064	Pseudoscorpiones_005	Pseudoscorpiones_003	WV.124	MSC_12167	OR803736	United States, West Virginia, Randolph County, Monongahela NF, Black Run	38.5595, -79.9262	2022-10-12	CUAC000174238	Pseudoscorpiones	Neobisiidae
Pseudoscorpiones_064	Pseudoscorpiones_005	Pseudoscorpiones_003	WV.126	MSC_12169	OR803735	United States, West Virginia, Randolph County., Monongahela NF, Hawk Ridge	38.5745, -79.9269	2022-10-12	CUAC000174240	Pseudoscorpiones	Neobisiidae
Pseudoscorpiones_031	Pseudoscorpiones_023	Pseudoscorpiones_014	Sass.A.191	MSC_6833	OR172707	United States, South Carolina, Pickens County, Sassafras Mt.	35.0651, -82.7782	2020-06-11	CUAC000158671	Pseudoscorpiones	Neobisiidae, Microcreaginae
