# Supplementary material for: Molecular diversity of Pseudoscorpiones in southern High Appalachian leaf litter
Source: Biodivers Data J. 2024 Jan 11;12:e115928. doi: 10.3897/BDJ.12.e115928 (PMC10797626; doi:10.3897/BDJ.12.e115928)
Supplement: Supplementary material 2 — Cytochrome Oxidase I barcode region sequences for Appalachian Pseudoscorpiones [file bdj-12-e115928-s002.nex]

#NEXUS 

Begin data;
Dimensions ntax=139 nchar=421;
Format datatype=nucleotide gap=- missing=?;
Matrix

Euscorpius_HM418273			ACGTTTGAATAATATAAGTTTTTGATTATTGCCACCTGCATTTTTTATGCTTTTGGGTTCTGCTGCTTTAGAAAGAGGAGCTGGAACGGGATGGACTGTGTATCCTCCTCTTTCTTCTTATATATTTCATTCGGGAGGGTCTGTTGATATAACTATTTTTTCTCTTCATTTAGCAGGTGTATCTTCAATTCTTGGGGCTATTAATTTTATTACTACTATTTTAAATATACGTAGATATGGAATGTTATTAGAGCGTGTACCTCTTTTTGTTTGATCTGTAAAAATTACTGCTATTCTTTTATTATTATCTTTACCTGTTTTAGCAGGGGCTATTACAATACTTCTTACTGATCGGAATTTTAATACTTCTTTTTTTGATCCTGCTGGGGAGGGTGATCCTATTTTGTATCAA?????????
Ceratinella_OR170196     	TCGGATGAATAATTTAAGATTTTGGCTATTACCTCCTTCTTTATTATTGTTATTTATTTCAAGAATGGATGAAATAGGGGTAGGGGCCGGATGAACTATTTATCCTCCTCTTGCTTCTTTGGACGGTCATTCTGGTAGATCAGTGGATTTTGCTATCTTTTCTTTACATTTAGCGGGGGCTTCGTCAATTATAGGGGCTATTAATTTTATTTCTACTATTTTGAATATACGGGGGCATGGGATAACAATAGAAAAAGTTCCTTTATTTGTTTGATCTGTTTTAATTACGGCTGTTTTATTGCTTTTGTCTTTGCCAGTATTGGCTGGGGCGATTACTATGCTTTTGACAGATCGTAATTTTAATACATCATTTTTTGACCCTGCTGGTGGGGGAGATCCGGTTTTATTTCAACATTTATTT
LL_A_070        			ACGAATAAATAATTTAAGTTTTTGACTTCTCCCACCATCACTTTTATTGTTAACTTACTCTACAATTGTTGAAATAGGATGTGGAACTGGATGAACAATTTATCCTCCATTATCTGGAAACCTGTCACACATAGGAGGAGCTGTTGATTTAACAATTTTTTCACTTCATTTAGCTGGAGCATCTTCTATTTTAGGTGCAATCAATTTTATTTCTACTATTATAAATATACGAGCTAATAATATTTATATAGGAGTTATACCATTATTTGTTTGATCAATTTTAATTACAGCAATTCTATTATTATTAGCTCTTCCTGTATTAGCTGGTGCTATTACTATATTATTAACTGATCGAAATTTTAATACCTCTTTTTTTGACCCTGTTGGTGGTGGAGATCCTATTCTCTTTGAACACTTATTT
LL_A_069        			ACGAATAAATAATATAAGTTATTGATTACTTCCCCCTTCTTTAATGTTTTTAATATTATCTATAATTATAGGTATAGGATGTGGTACAGGTTGAACTGTTTATCCTCCTTTATCTAGGATTTTATCTCATTCAGGAATTTCTGTAGATATAGTAATTTTTTCTTTACACTTAGCTGGTGTTTCTTCAATTTTAGGTGCTGTAAATTTCATCTCTACAATTATTAATATACGATCAATAAATTTTAATTATTTAAAAATGTCATTATTTGTTTGATCTATTTTAATTACTACAATTTTATTACTTTTAGCATTACCTGTTTTGGCAGGTGCTATTACTATATTATTAACAGATCGAAATTTTAATTCTTCTTTTTTTAATCCTATTGGAGGAGGAGATCCTATTTTATTTCAACATTTATTT
MM_A_144     				ACGAATAAATAATTTGAGCTTTTGACTTCTCCCACCCTCACTTTTATTATTAACTTACTCCACAATTGTTGAAATAGGATGTGGAACTGGATGAACAATTTATCCACCATTATCCGGAAACCTATCACACATAGGAGGATCTGTTGATTTAACAATTTTTTCACTTCACTTAGCTGGAGCATCTTCTATTTTAGGTGCAATTAATTTTATTTCTACTATTATAAATATACGAGCTAATAATATTTATATGGGAGTTATACCATTATTTGTTTGATCAATTTTAATTACAGCAATTCTTTTATTATTAGCTCTTCCTGTATTAGCTGGTGCTATTACTATATTATTGACTGATCGAAATTTTAATACCTCTTTTTTTGACCCAGTGGGTGGAGGAGATCCTATTCTCTTTGAACATTTATTT
MM_A_141     				TCGTTTAAATAATCTAAGTTTTTGGCTTCTCCCACCTTCTTTAATATTTTTAATCATTTCTTCTTATTTAGGAAGAGGGGTTGGGACAGGTTGGACTATTTACCCCCCTTTAGCGCATAGATTTTTTCATTCAGATAAGTCTATAGATTTTATAATTTTTTCTTTACATTTAGCTGGGGTTTCTTCTATTTTAGGTGCTATTAATTTTATTTCAACAATTTTGAATATGCGAATACCTTATTTAAAATTTAAAATAATTCCATTATTTGTTTGATCTATTTTCTTTACTACAGTACTATTACTTTTAGCTATTCCTGTTCTTGCTGGTGCTATTACTATATTACTAACTGATCGTAATTTTAATACTTCCTTTTTTGTGCCAGCTGGAGGTGGGGATCCAATTTTATTTCAACATTTATTT
MM_A_142     				TCGTTTAAATAATCTAAGTTTTTGGCTTCTTCCACCTTCTTTAATATTTTTAATCATTTCTTCTTATTTAGGAAGAGGAGTTGGGACAGGTTGGACTATTTACCCCCCCTTAGCTCACAGATTTTTTCATTCAGATAAATCTATAGATTTTATAATTTTTTCTTTACATTTAGCTGGGGTTTCTTCTATTTTAGGTGCTATTAATTTTATTTCAACAATTTTGAATATGCGAATACCTTATTTAAAATTTAAAATAATTCCACTATTTGTTTGATCTATTTTCTTTACTACGGTATTATTGTTGTTAGCTATTCCTGTTCTTGCCGGTGCTATTACCATACTACTTACTGATCGTAATTTTAATACCTCCTTTTTTGTGCCAGCTGGAGGTGGAGATCCAATTTTATTTCAACATTTATTT
MM_A_143     				TCGTTTAAATAATCTAAGTTTTTGGCTTCTTCCACCTTCTTTAATATTTTTAATCATTTCTTCTTATTTAGGAAGAGGAGTTGGGACAGGTTGGACTATTTACCCCCCCTTAGCTCACAGATTTTTTCATTCAGATAAATCTATAGATTTTATAATTTTTTCTTTACATTTAGCTGGAGTTTCTTCTATTTTAGGTGCTATTAATTTTATTTCAACAATTTTGAATATGCGAATACCTTATTTAAAATTTAAAATAATTCCACTATTTGTTTGATCTATTTTCTTTACTACGGTATTATTGTTGTTAGCTATTCCTGTTCTTGCTGGTGCTATTACCATACTACTAACTGATCGTAATTTTAATACCTCCTTTTTTGTGCCAGCTGGGGGTGGAGATCCAATTTTATTTCAACATTTATTT
MM_A_145     				TCGTTTAAATAATCTAAGTTTTTGACTTCTACCTCCTTCTTTAATATTTTTAATCATTTCTTCTTACTTAGGTAGAGGAGTTGGGACAGGTTGAACTATTTACCCCCCTTTAGCTCACAGATTTTTTCACTCAGATAAATCTATAGATTTTATAATTTTTTCTTTACATTTAGCTGGTGTTTCTTCTATTTTAGGTGCTATTAATTTTATTTCAACAATTTTAAATATGCGAATACCTTATTTAAAATTTAAAATAATTCCATTATTTGTTTGATCTATTTTCTTTACTACAGTATTATTGTTATTAGCTATTCCTGTACTTGCTGGTGCTATTACTATACTACTAACTGATCGTAATTTTAATACTTCCTTTTTTGTTCCAGCTGGGGGTGGAGACCCAATTTTATTTCAACATTTATTT
BCat_B_479    				ACGAATAAATAATTTAAGCTTTTGACTTCTCCCACCATCACTTTTATTATTAACTTACTCTACAATTGTTGAAATAGGATGTGGAACTGGATGAACAATTTATCCTCCATTATCTGGAAACCTGTCACACATAGGAGGAGCTGTTGATTTAACAATTTTTTCACTTCATTTAGCTGGGGCATCTTCTATTTTAGGTGCAATCAATTTTATTTCTACTATTATAAATATACGAGCTAATAATATTTATATAAGAGTTATACCATTATTTGTTTGATCAATTTTAATTACAGCAATTCTATTATTATTAGCTCTTCCTGTATTAGCTGGTGCTATTACTATATTATTAACTGATCGAAATTTTAATACCTCTTTTTTTGACCCTGTTGGTGGTGGAGATCCTATTCTCTTTGAACATTTATTT
MK_A_129      				ACGAATAAATAATTTAAGCTTTTGACTTCTCCCACCATCACTTTTATTATTAACTTACTCTACAATTGTTGAAATAGGATGTGGAACTGGATGAACAATTTATCCTCCATTATCTGGAAACCTGTCACATATAGGAGGAGCTGTTGATTTAACAATTTTTTCACTTCATTTAGCTGGGGCATCTTCTATTTTAGGTGCAATCAATTTTATTTCTACTATTATAAATATACGAGCTAATAATATTTATATAGGAGTTATACCATTATTTGTTTGATCAATTTTAATTACAGCAATTCTATTATTATTAGCTCTTCCTGTATTAGCTGGTGCTATTACTATATTATTAACTGATCGAAATTTTAATACCTCTTTTTTTGACCCTGTTGGTGGTGGAGATCCTATTCTCTTTGAACATTTATTT
Hwy_A_152     				ACGAATAAATAATTTAAGCTTTTGACTTCTCCCACCATCACTTTTATTATTAACTTACTCTACAATTGTTGAAATAGGATGTGGAACTGGATGAACAATTTATCCTCCATTATCTGGAAACCTGTCACATATAGGAGGAGCTGTTGATTTAACAATTTTTTCACTTCATTTAGCTGGGGCATCTTCTATTTTAGGTGCAATAAATTTTATTTCTACTATTATAAATATACGAGCTAATAATATTTATATAGGAGTTATACCATTATTTGTTTGATCAATTTTAATTACAGCAATTCTATTATTATTAGCTCTTCCTGTATTAGCTGGTGCTATTACTATATTATTAACTGATCGAAATTTTAATACCTCTTTTTTTGACCCTGTTGGTGGTGGAGATCCTATTCTCTTTGAACATTTATTT
Hwy_A_153     				ACGAATAAATAATTTAAGCTTTTGACTTCTCCCACCATCACTTTTATTATTAACTTACTCTACAATTGTTGAAATAGGATGTGGAACTGGATGAACAATTTATCCTCCATTATCTGGAAACCTGTCACATATAGGAGGAGCTGTTGATTTAACAATTTTTTCACTTCATTTAGCTGGGGCATCTTCTATTTTAGGTGCAATAAATTTTATTTCTACTATTATAAATATACGAGCTAATAATATTTATATAGGAGTTATACCATTATTTGTTTGATCAATTTTAATTACAGCAATTCTATTATTATTAGCTCTTCCTGTATTAGCTGGTGCTATTACTATATTATTAACTGATCGAAATTTTAATACCTCTTTTTTTGACCCTGTTGGTGGTGGAGATCCTATTCTCTTTGAACATTTATTT
LL_B_378      				ACGAATAAATAATTTAAGTTTTTGACTTCTCCCACCATCACTTTTATTGTTAACTTACTCTACAATTGTTGAAATAGGATGTGGAACTGGATGAACAATTTATCCTCCATTATCTGGAAACCTGTCACACATAGGAGGAGCTGTTGATTTAACAATTTTTTCACTTCATTTAGCTGGAGCATCTTCTATTTTAGGTGCAATCAATTTTATTTCTACTATTATAAATATACGAGCTAATAATATTTATATAGGAGTTATACCATTATTTGTTTGATCAATTTTAATTACAGCAATTCTATTATTATTAGCTCTTCCTGTATTAGCTGGTGCTATTACTATATTATTAACTGATCGAAATTTTAATACCTCTTTTTTTGACCCTGTTGGTGGTGGAGATCCTATTCTCTTTGAACACTTATTT
BrK_A_165    				ACGAATAAATAATTTAAGCTTTTGACTTCTACCACCATCACTTTTATTATTAACTTACTCTACAATTGTTGAAATAGGATGTGGAACTGGATGAACAATTTATCCTCCATTATCTGGAAATCTATCACACATAGGAGGAGCTGTTGATTTAACAATTTTTTCACTTCATTTAGCTGGGGCATCTTCTATTTTAGGTGCAATCAATTTTATTTCTACTATTATAAATATACGAGCTAATAATATTTATATAGGAGTTATACCATTATTTGTTTGATCAATTTTAATTACAGCAATTCTATTATTACTAGCTCTTCCTGTATTAGCTGGTGCTATTACTATATTATTAACTGATCGAAATTTTAATACCTCTTTTTTTGACCCTGTTGGTGGTGGAGATCCTATTCTCTTTGAACATTTATTT
HKnb_A_247   				ACGAATAAATAATTTAAGCTTTTGACTTCTCCCACCATCACTTTTATTATTAACTTACTCCACAATTGTTGAAATAGGATGTGGAACTGGATGAACTATTTATCCCCCATTATCTGGAAACCTGTCACACATAGGAGGAGCTGTTGATTTAACAATTTTTTCACTTCATTTAGCTGGGGCATCTTCTATTTTAGGTGCAATCAATTTTATTTCTACTATTATAAATATACGAGCTAATAATATTTATATAGGAGTTATACCATTATTTGTTTGATCAATTTTAATTACAGCAATTCTATTATTATTAGCTCTTCCTGTATTAGCTGGTGCTATTACTATACTATTAACTGATCGAAATTTTAATACCTCTTTTTTTGACCCTGTTGGTGGTGGAGATCCTATTCTCTTTGAACATTTATTT
CK_A_245      				ACGAATAAATAATTTAAGCTTTTGACTTCTACCACCCTCACTTTTATTATTAACTTACTCCACAATTGTTGAAATAGGATGTGGAACTGGATGAACAATTTATCCACCATTATCAGGAAATCTGTCACACATAGGAGGATCTGTTGATTTAACAATTTTTTCACTTCACTTAGCTGGAGCATCTTCTATTTTAGGTGCAATTAATTTTATTTCTACTATTATAAATATACGAGCTAATAATATTTATATAGGAGTTATACCATTATTTGTTTGATCGATTTTAATTACAGCAATTCTCTTATTATTAGCTCTTCCTGTATTAGCTGGTGCTATTACTATATTATTAACCGATCGAAATTTTAATACCTCTTTTTTTGACCCAGTGGGTGGAGGGGATCCTATTCTCTTTGAACATTTATTT
GRB_A_155    				ACGAATAAATAATTTAAGCTTTTGGCTTCTCCCACCCTCACTTTTATTATTAACTTACTCCACAATTGTTGAAATAGGATGTGGAACTGGATGAACAATTTATCCACCATTATCCGGAAACCTGTCACACATAGGAGGGTCTGTTGATTTAACAATTTTTTCGCTTCATTTAGCTGGAGCATCTTCTATTTTAGGTGCAATTAATTTTATTTCTACTATCATAAATATACGAGCTAATAATATTTATATAGGAGTTATACCATTATTTGTTTGATCAATTCTAATTACAGCAATTCTCTTATTATTAGCTCTTCCTGTATTAGCTGGTGCTATTACTATATTATTAACTGATCGAAATTTTAATACCTCTTTTTTTGACCCGGTAGGTGGAGGAGATCCTATTCTCTTTGAACATTTATTT
MM_B_478       				ACGAATAAATAATTTGAGCTTTTGACTTCTCCCACCCTCACTTTTATTATTAACTTACTCCACAATTGTTGAAATAGGATGTGGAACTGGATGAACAATTTATCCACCATTATCCGGAAACCTATCACACATAGGAGGATCTGTTGATTTAACAATTTTTTCACTTCACTTAGCTGGAGCATCTTCTATTTTAGGTGCAATTAATTTTATTTCTACTATTATAAATATACGAGCTAATAATATTTATATGGGAGTTATACCATTATTTGTTTGATCAATTTTAATTACAGCAATTCTTTTATTATTAGCTCTTCCTGTATTAGCTGGTGCTATTACTATATTATTAACTGATCGAAATTTTAATACCTCTTTTTTTGACCCAGTGGGTGGAGGAGATCCTATTCTCTTTGAACATTTATTT
WR_A_225     				ACGAATAAATAATTTAAGCTTTTGACTTCTCCCACCCTCACTTTTATTATTAACTTACTCCACAATTGTTGAAATAGGATGTGGAACTGGATGAACAATTTATCCACCATTATCCGGAAACCTGTCACACATAGGAGGATCTGTTGATTTAACAATTTTTTCACTTCACTTAGCCGGAGCATCTTCTATTTTAGGTGCAATTAATTTTATTTCTACTATTATAAATATACGAGCTAATAATATTTATATAGGAGTTATACCATTATTTGTTTGATCAATTTTAATTACAGCAATTCTCTTATTATTAGCTCTTCCTGTATTAGCTGGTGCTATTACTATATTATTAACTGATCGAAATTTTAATACCTCTTTTTTTGACCCAGTGGGTGGAGGGGATCCTATTCTCTTTGAACATTTATTT
GrM_A_163    				ACGAATAAATAATTTAAGCTTTTGACTTCTCCCACCTTCACTTTTATTATTAACTTACTCCACAATTGTTGAAATAGGATGTGGAACTGGATGAACAATTTATCCACCATTATCCGGAAATCTATCACACATAGGAGGATCTGTTGATTTAACAATTTTTTCTCTTCACTTAGCCGGAGCATCTTCTATTTTAGGTGCAATTAATTTTATTTCTACTATTATAAATATACGAGCTAATAATATTTATATAGGAGTTATACCATTATTTGTTTGATCAATTTTAATTACAGCAATTCTCTTATTATTAGCTCTTCCTGTATTAGCTGGTGCTATTACTATATTATTAACTGATCGAAATTTTAATACCTCTTTTTTTGACCCAGTAGGTGGAGGAGATCCTATTCTCTTTGAACATTTATTT
GrM_B_381    				ACGAATAAATAATTTAAGCTTTTGACTTCTCCCCCCTTCACTTTTATTATTAACTTACTCCACAATTGTTGAAATAGGATGTGGAACTGGATGAACAATTTATCCACCATTATCCGGAAATCTATCACACATAGGAGGATCTGTTGATTTAACAATTTTTTCACTTCACTTAGCCGGAGCATCTTCTATTTTAGGTGCAATTAATTTTATTTCTACTATTATAAATATACGAGCTAATAATATTTATATAGGAGTTATACCATTATTTGTTTGATCAATTTTAATTACAGCAATTCTCTTATTATTAGCCCTTCCTGTATTAGCTGGTGCTATTACTATATTATTAACTGATCGAAATTTTAATACCTCTTTTTTTGACCCAGTAGGTGGAGGAGATCCTATTCTCTTTGAACATTTATTT
RHB_A_198   				ACGAATAAATAATTTAAGCTTTTGACTTCTCCCACCATCACTTTTATTATTAACTTACTCCACAATTGTTGAAATAGGATGCGGAACTGGATGAACAATTTATCCACCATTATCCGGAAACCTATCACACATAGGAGGATCTGTCGATTTAACAATTTTTTCTCTTCACTTAGCTGGAGCATCTTCTATTTTAGGTGCAATTAATTTTATTTCTACTATTATAAATATACGAGCTAATAATATTTATATGGGAGTTATACCATTATTTGTTTGATCAATTTTAATTACAGCAATTCTTTTATTATTAGCTCTTCCTGTATTAGCTGGTGCTATTACTATATTATTAACTGATCGAAATTTTAATACCTCTTTTTTTGACCCAGTAGGTGGAGGAGATCCTATTCTCTTTGAACATTTATTT
RHK_A_491    				ACGAATAAATAATTTAAGCTTTTGACTTCTCCCACCATCACTTTTATTATTAACTTACTCCACAATTGTTGAAATAGGATGCGGAACTGGATGAACAATTTATCCACCATTATCCGGAAACCTATCACACATAGGAGGATCTGTCGATTTAACAATTTTTTCTCTTCACTTAGCTGGAGCATCTTCTATTTTAGGTGCAATTAATTTTATTTCTACTATTATAAATATACGAGCTAATAATATTTATATAGGAGTTATACCATTATTTGTTTGATCAATTTTAATTACAGCAATTCTTTTATTATTAGCTCTTCCTGTATTAGCTGGTGCTATTACTATATTATTAACTGATCGAAATTTTAATACCTCTTTTTTTGACCCAGTAGGTGGAGGAGATCCTATTCTCTTTGAACATTTATTT
MRg_B_440    				ACGAATAAATAACTTAAGTTTTTGACTTCTTCCACCTTCATTATTATTATTAACTTATTCAACAATTGTAGAAATAGGTTGTGGAACTGGATGAACAATTTATCCGCCATTATCTGGTAATTTATCACATATAGGGGGAGCTGTAGATTTAACAATTTTTTCATTACATTTAGCTGGAGCATCTTCTATCTTAGGTGCAATTAATTTTATCTCTACTATTATAAATATACGAGCTAATAATATTTATATAGGAGTAATACCATTATTTGTTTGATCTATTTTAATTACAGCTATTCTCTTATTATTGGCTCTTCCTGTATTAGCAGGTGCTATTACTATATTATTAACAGATCGAAATTTTAACACTTCATTTTTTGATCCAGTAGGTGGTGGTGATCCTATTCTCTTTGAACATTTATTC
WT_B_362    				ACGAATAAATAACTTAAGTTTTTGACTTCTTCCACCTTCATTATTATTATTAACTTATTCAACAATTGTAGAAATAGGTTGCGGAACTGGATGAACAATTTATCCACCATTATCTGGCAATTTATCACATATAGGAGGAGCTGTAGATTTAACAATTTTTTCATTACATTTAGCTGGAGCATCTTCTATTTTAGGTGCAATTAATTTTATCTCTACTATTATAAATATACGAGCTAATAATATTGATATAGGAGTGATACCATTATTTGTTTGATCAATTTTAATTACAGCTATTCTCTTATTATTAGCTCTTCCTGTATTAGCAGGTGCTATTACTATATTATTAACAGATCGAAATTTTAATACTTCATTCTTTGATCCAGTAGGTGGTGGTGATCCTATTCTCTTTGAACATTTATTC
BT_A_087        			TCGTATAAACAATATAAGATTTTGACTTTTACCACCTTCTTTATTATTATTATTAACATCTATGGTAATTGAAATAGGTTGTGGTACAGGATGAACAATTTATCCTCCTTTATCTAATAATTTAGCTCATTCTACACCAGGAATAGATTTAACAATTTTTTCTTTACATTTAGCTGGTGCTTCATCTATTTTAGGAGCAGTAAATTTTATTTCTACTATTTTAAATATACGGACAATAAATTTTTCTATTATAAAAATATCTTTATTTGTTTGATCTATTTTAATTACTACAATTTTATTATTATTAGCTTTACCTGTTTTAGCTGGAGCTATTACTATATTATTAACAGATCGAAATTTTAATACATCTTTTTTTGACCCTGTTGGAGGAGGTGATCCTATTTTATTTCAACATTTATTT
CK_B_454     				TCGTATAAACAATATAAGATTTTGACTTTTACCACCTTCTTTATTATTATTATTAACATCTATGGTAATTGAAATAGGTTGTGGTACAGGATGAACAATTTATCCTCCTTTATCTAATAATTTAGCTCATTCTACACCAGGAATAGATTTAACAATTTTTTCTTTACATTTAGCTGGTGCTTCATCTATTTTAGGAGCAGTGAATTTTATTTCTACTATTTTAAACATACGGACAATAAATTTTTCTATTATAAAAATATCTTTATTTGTTTGATCTATTTTAATTACTACAATTTTATTATTATTAGCTTTACCTGTTTTAGCTGGAGCTATTACTATACTATTAACAGATCGAAATTTTAATACATCTTTTTTTGATCCTGTTGGAGGAGGTGATCCTATTTTATTTCAACATTTATTT
MM_B_477       				TCGTATAAATAATATAAGATTTTGACTTTTACCTCCTTCTTTATTACTATTATTATTATCCATAGTAATTGAGATAGGATGTGGAACAGGATGAACAATTTATCCTCCTTTATCAAATAATTTAGCTCATTCTACACCAGGAATAGATTTAACAATTTTTTCTTTACATTTAGCAGGTGCTTCTTCTATTTTAGGTGCAGTAAATTTTATTTCTACTATTTTAAATATACGAACAATAAATTTTTCTATTATAAAAATATCTTTATTTGTTTGATCTATTTTAATTACTACTATTTTATTATTACTAGCTTTACCTGTTTTAGCTGGAGCAATTACTATATTATTAACAGATCGAAATTTCAATACATCTTTTTTTGACCCTGTTGGAGGAGGAGATCCTATTTTATTTCAACATTTATTT
CK_A_247      				TCGTATGAATAATATAAGATTTTGACTTTTACCTCCTTCTTTACTATTACTATTAATATCTATAATTATTGAAATAGGTTGTGGAACAGGATGAACTATTTATCCTCCATTATCTAGAAATTTAGCTCATTCTACACCAGGAATAGATTTAACAATTTTTTCTTTACATTTAGCTGGTGCTTCATCTATTTTAGGGGCAGTAAATTTTATTTCAACTATTTTAAATATACGAACTATAAATTTTTCTATAATAAAAATATCATTATTTGTTTGATCAATTTTAATTACTACAATTTTATTATTATTAGCTTTACCTGTATTGGCTGGAGCTATCACTATATTATTAACAGATCGAAATTTTAATACATCTTTTTTTGATCCTGTAGGAGGAGGAGATCCTATTTTATTTCAACATTTATTT
WR_A_227     				ACGTATAAATAATATAAGATTTTGACTTTTACCTCCTTCTTTACTATTACTATTAATATCTATAATTATTGAAATAGGTTGTGGAACAGGATGGACTATTTATCCTCCATTATCTAGTAATTTAGCTCATTCTACACCAGGAATAGATTTAACAATTTTTTCTTTACATTTAGCTGGTGCTTCATCTATTTTAGGAGCAGTAAATTTTATTTCAACTATTTTAAATATACGAACTATGAATTTTTCTATAATAAAAATATCATTGTTTGTTTGATCAATTTTAATTACTACAATTTTATTATTATTAGCTTTACCTGTATTAGCTGGAGCTATTACTATATTATTAACAGATCGAAATTTTAATACATCTTTTTTTGATCCTGTAGGAGGAGGAGATCCTATTTTATTTCAACATTTATTT
HKnb_A_244  				ACGTATAAACAATATAAGATTTTGACTTTTACCTCCATCATTGTTATTATTATTAATATCAATAGTTATTGAAATAGGATGTGGAACAGGATGAACTATTTATCCTCCATTATCTAGAAATTTAGCTCATTCAACACCAGGAATAGATTTAACAATTTTTTCTTTACATTTAGCAGGTGCTTCTTCTATTTTAGGAGCAGTTAATTTTATTTCAACAATTTTAAATATACGTACAATAAATTTTTCTATTATAAAAATATCTTTGTTTGTTTGATCTATTTTAATTACTACTATTTTATTATTATTAGCTTTACCTGTCTTAGCTGGAGCTATTACTATATTATTAACTGATCGAAATTTTAATACATCTTTTTTTGATCCTGTGGGGGGGGGAGATCCTATTTTATTTCAACATTTATTT
CD_A_199    				ACGTATAAATAATATAAGTTTTTGGCTTTTACCCCCATCATTATTATTATTATTAATATCTATAGTAATTGAAATAGGATGTGGAACAGGATGAACAATTTATCCCCCACTATCTAATAATATAGCTCATTCTACACCAGGTATAGATTTAACAATTTTTTCTTTACACTTAGCTGGTGCTTCATCTATTCTTGGTGCAGTAAATTTTATTTCAACAATTTTAAATATACGAACAATAAATTTTTCTATAATAAAAATATCTTTGTTTGTTTGATCTATTTTAATTACTACTATTTTATTATTACTAGCATTACCTGTTTTAGCCGGAGCTATTACTATATTATTAACAGATCGTAATTTTAATACATCTTTTTTTGATCCTGTAGGAGGTGGAGATCCTATTTTATTTCAACATTTATTT
BCat_A_291    				TCGTATAAATAATATAAGTTTTTGGTTACTTCCTCCTTCATTATTATTATTACTTATATCTATAATTATTGAAATAGGTTGTGGAACAGGATGGACTATTTATCCTCCTTTATCTAATAATTTAGCTCATTCAACACCAGGAATAGATTTAACAATTTTTTCTTTACATTTAGCTGGTGCTTCTTCAATTTTAGGCGCCGTAAATTTTATTTCAACAATTTTAAATATACGAACAATAAATTTTTCTATAATAAAAATATCTTTATTTGTTTGATCTATTTTAATTACTACTATTTTATTATTATTAGCTTTACCTGTTTTAGCTGGAGCTATTACTATATTATTAACAGATCGAAACTTTAATACATCATTTTTTGACCCTGTTGGTGGTGGAGATCCAATTTTATTTCAGCATTTATTT
MK_A_128      				TCGTATAAATAATATAAGTTTTTGATTACTTCCTCCTTCATTATTATTATTACTTATATCTATAATTATTGAAATAGGTTGTGGAACAGGATGAACTATTTACCCTCCTCTATCTAATAATTTAGCTCATTCAACACCAGGAATAGATTTAACAATTTTTTCTTTACATTTAGCTGGTGCTTCTTCTATTTTAGGTGCTGTAAATTTTATTTCAACAATTTTAAATATACGAACAATAAATTTTTCTATAATAAAAATATCTTTATTTGTTTGATCTATTTTAATTACTACTATTTTATTATTATTAGCTTTACCTGTTTTAGCTGGAGCTATTACTATGCTATTAACAGATCGAAACTTTAATACATCATTTTTTGACCCTGTTGGTGGTGGAGATCCTATTTTATTTCAGCATTTATTT
BMT_B_430    				TCGAATAAATAATATGAGATTTTGACTTCTTCCTCCTTCATTATTATTATTACTTATATCTATAGTTATTGAAATAGGTTGTGGAACAGGATGAACTATTTATCCTCCTTTATCTAATAATTTAGCTCATTCAACACCAGGAATAGATTTAACAATTTTTTCTTTACATTTAGCTGGTGCTTCTTCTATTTTAGGTGCTGTAAATTTTATTTCAACAATTTTAAATATACGAACAATAAATTTTTCAATAATAAAAATATCTTTATTTGTTTGATCTATTTTAATTACTACTATTTTATTAATATTAGCTTTACCTGTTTTAGCTGGAGCTATTACTATATTATTAACAGATCGAAACTTTAATACATCATTTTTTGACCCTGTAGGTGGTGGAGATCCTATTTTATTTCAACATTTATTT
WT_A_149     				TCGTATAAATAATATAAGTTTTTGATTATTACCTCCTTCTTTATTATTGTTATTAATTTCAATAATTATTGAAATAGGGTGTGGAACAGGATGGACAATTTATCCTCCTCTATCAAATAATATAGCTCACTCAACACCAGGTATAGATTTAACAATTTTTTCTTTACATTTAGCTGGTGCTTCTTCTATTTTAGGTGCAGTTAATTTTATTTCAACTATTTTAAACATACGAACAATGAATTTTTCTATTATAAAAATATCTTTATTTGTTTGGTCTATTTTAATTACTACAATTTTATTATTATTAGCCTTACCTGTTTTAGCTGGAGCTATTACTATATTATTAACAGATCGAAACTTTAATACATCATTTTTTGATCCTGTTGGAGGAGGAGATCCTATTTTATTTCAACATTTATTT
BBld_B_560  				TCGTATAAATAATATAAGTTTTTGATTACTTCCTCCTTCCTTATTATTATTACTTTTATCTATAATTATTGAAATAGGTTGTGGTACTGGATGAACAATTTATCCTCCATTATCTAATAATATAGCTCATTCTTCTCCAGGTATAGATTTAACTATTTTTTCTTTACACTTAGCTGGTGCTTCTTCAATTTTAGGTGCAGTAAATTTTATTTCTACTATTTTAAATATACGTACAATAAATTTTTCTATAATAAAAATATCATTATTTGTTTGATCAATTCTTATTACTACAATTTTATTATTATTAGCATTACCTGTTTTAGCAGGTGCTATTACTATATTATTAACTGATCGAAATTTTAATACATCATTTTTTGATCCTATTGGAGGAGGAGATCCAATTTTATTTCAACATTTATTT
HKnb_B_469   				TCGTATAAATAATATAAGTTTTTGGTTACTTCCTCCTTCTTTATTATTATTACTTATATCAATAATTATTGAAATAGGATGTGGAACAGGATGAACAATTTATCCTCCTTTATCTAATAATATAGCTCATTCTACTCCAGGTATAGATTTAACTATTTTTTCTTTACATTTAGCTGGTACTTCTTCAATTTTAGGAGCAGTAAATTTTATTTCTACAATTTTAAATATACGTACAATAAATTTTTCTATAATAAAAATATCATTATTTGTTTGATCTATTTTTATTACTACAATTTTATTATTATTAGCATTACCTGTTTTAGCAGGTGCTATTACTATATTATTAACAGATCGAAATTTTAACACATCATTTTTTGATCCTGTTGGAGGAGGTGATCCAATTTTATTTCAACATTTATTT
RC_088        				TCGTATAAATAATATAAGTTTTTGATTATTACCTCCTTCTTTATTATTATTATTAATATCAATAATTATTGAAATAGGATGTGGAACTGGGTGAACAATTTATCCTCCATTATCAAATAATATAGCTCATTCAACTCCAGGAATAGATTTAACTATTTTTTCTTTACATTTAGCTGGTGCTTCTTCAATTTTAGGAGCAGTAAATTTTATTTCTACAATTTTAAATATACGAACAATAAATTTTCCAATAATAAAAATATCATTATTTGTTTGATCAATTTTTATTACTACAATTTTATTATTATTAGCATTACCTGTTTTAGCAGGTGCTATTACTATATTATTAACTGATCGGAATTTTAATACATCATTTTTTGATCCTGTAGGAGGAGGAGATCCAATTTTATTTCAACATTTATTT
TsqB_B_450   				TCGTATAAATAATATAAGTTTTTGATTACTTCCTCCTTCTTTATTATTATTACTTATATCAATAATTATTGAAATAGGATGTGGAACTGGATGAACAATTTATCCTCCATTATCAAATAATATAGCTCATTCAACTCCAGGAATAGATTTAACTATTTTTTCTTTACATTTAGCTGGTGCTTCTTCAATTTTAGGTGCAGTAAATTTTATTTCTACAATTTTAAATATACGAACAATAAATTTTCCTATAATAAAAATATCATTATTTGTTTGATCTATTTTTATTACTACAATTTTATTATTATTAGCATTACCTGTATTAGCAGGTGCTATTACTATATTATTAACTGATCGAAATTTTAATACATCATTTTTTGATCCTGTAGGAGGAGGTGATCCAATTTTATTTCAACATTTATTT
Sass_A_192    				TCGAATAAATAATATAAGTTACTGATTACTTCCTCCTTCTTTAATATTTTTAATATTATCTATAATTATAGGAATAGGTTGTGGAACTGGGTGAACAATTTATCCTCCTTTATCAAGAGCTTTATCACATTCAGGTATTTCTGTTGATATAGTTATTTTTTCTTTACATTTAGCAGGGGTATCTTCTATTTTAGGTGCTGTAAATTTTATTTCAACTATTTTAAATATACGATCTATAGATTTTCAATATTTAAAGATATCTTTATTTGTTTGGTCTATTTTAATTACAACTGTTTTATTGTTATTAGCTTTACCAGTATTAGCAGGTGCTATTACTATATTATTGACTGATCGAAATTTTAATTCTTCTTTTTTTAATCCAATTGGAGGAGGAGATCCTATTTTATTTCAGCATTTATTT
Sass_B_614   				TCGAATAAATAATATAAGTTATTGATTACTTCCTCCTTCTTTATTATTTTTAATATTATCTATAATTATAGGAATAGGTTGTGGAACTGGGTGAACAATTTATCCTCCTTTATCAAGAGCTTTATCACATTCAGGTATTTCTGTTGATATAGTTATTTTTTCTTTACATTTAGCAGGGGTATCTTCAATTTTAGGTGCTGTAAATTTTATTTCAACTATTTTAAATATACGATCTATAGATTTTCAATATTTAAAGATATCTTTATTTGTTTGGTCTATTTTAATTACAACTTTTTTATTGCTATTAGCTTTACCAGTATTAGCAGGTGCTATTACTATATTATTGACTGATCGAAATTTTAATTCTTCTTTTTTTAATCCAATTGGAGGTGGAGATCCTATTTTATTTCAGCATTTATTT
Sass_B_615   				TCGAATAAATAATATAAGTTATTGATTACTTCCTCCTTCTTTATTATTTTTAATATTATCTATAATTATAGGAATAGGTTGTGGAACTGGGTGAACAATTTATCCTCCTTTATCAAGAGCTTTATCACATTCAGGTATTTCTGTTGATATAGTTATTTTTTCTTTACATTTAGCAGGGGTATCTTCTATTTTAGGTGCTGTAAATTTTATTTCAACTATTTTAAATATACGATCTATAGATTTTCAATATTTAAAAATATCTTTATTTGTCTGGTCTATTTTAATTACAACTTTTTTATTGTTATTAGCTTTACCAGTATTAGCAGGTGCTATTACTATATTATTGACTGATCGAAATTTTAATTCTTCTTTTTTTAATCCAATTGGAGGTGGAGATCCTATTTTATTTCAGCATTTATTT
BBld_A_222   				TCGAATAAATAATATAAGTTATTGATTATTACCTCCTTCATTAATATTTTTGATATTATCTATAATTATAGGAATAGGTTGTGGTACTGGTTGAACAGTTTATCCTCCGCTTTCTGGATCTATATCTCATTCAGGAATTTCTGTGGATATGGTTATTTTTTCTTTGCATTTAGCAGGAGTATCTTCAATTTTAGGTGCAGTAAATTTTATTTCTACTATTATAAATATACGATCTATAGATTATAAATATTTTAAAATATCTTTATTTGTTTGATCTATTTTAATTACTACAATTTTATTATTATTAGCTTTACCAGTTTTAGCTGGAGCTATTACTATGTTATTAACTGATCGAAATTTTAATTCTTCTTTTTTTAACCCTATTGGGGGAGGAGATCCGATTTTATTTCAGCATTTATTT
CrB_063       				TCGAATAAATAATATAAGTTATTGATTACTACCTCCTTCATTGATATTTTTAATACTATCTATAATTATAGGAATAGGTTGTGGTACTGGTTGAACAGTTTATCCTCCTTTATCTGGATCTTTATCACATTCTGGAATTTCTGTAGATATGGTTATTTTTTCTTTGCATTTAGCAGGAGTATCTTCTATTTTAGGTGCAGTAAATTTTATTTCTACTATTATAAATATACGATCTATAGATTATAAATATTTTAAAATAACTTTATTTGTTTGATCTATTTTAATTACTACAATTTTATTATTATTAGCTTTACCAGTTTTAGCTGGAGCTATTACTATATTATTAACTGATCGAAATTTTAATTCTTCTTTTTTTAATCCTATTGGAGGGGGAGATCCAATTTTATTTCAGCATTTATTT
RC_A_503     				TCGAATAAACAATATAAGTTATTGATTATTACCCCCTTCATTAATATTTTTAATATTATCTATAATTATAGGAATAGGTTGTGGTACTGGTTGAACAGTTTATCCTCCATTGTCTAGATCTTTATCTCATTCTGGAATTTCTGTAGATATAGTTATTTTTTCTTTGCATCTAGCAGGAGTATCTTCTATTTTAGGTGCAGTAAATTTTATTTCTACTATTATAAATATACGGTCTATAGATTATAAATATTTTAAAATATCTTTGTTTGTTTGATCTATTTTAATTACTACAGTTTTATTATTATTAGCTTTACCAGTTTTAGCTGGAGCTATTACTATATTGTTAACTGATCGAAATTTTAATTCTTCTTTTTTTAATCCTATTGGAGGGGGAGATCCAATTTTATTCCAACATTTATTT
HKnb_A_243   				TCGAATAAATAATATAAGTTATTGACTACTACCACCTTCATTGATATTTTTAATATTATCTATAATTATAGGTATAGGTTGTGGAACTGGGTGAACAGTTTATCCTCCTTTATCTAGATCTCTATCTCATTCTGGTATTTCTGTAGATATGGTTATTTTTTCTTTGCATTTAGCAGGAGTGTCTTCTATTTTAGGTGCAGTAAATTTTATTTCTACTATTATAAATATACGATCCATGGATTATAAATATTTTAAAATATCTTTATTTGTTTGATCTATTTTAATTACTACAATTTTATTATTATTAGCTTTACCAGTTTTAGCTGGAGCTATTACTATATTATTAACTGATCGAAATTTTAATTCTTCTTTTTTTAATCCTATTGGAGGGGGAGATCCAATTTTGTTTCAACATTTATTT
WT_A_148     				TCGAATAAATAATATAAGATATTGATTATTACCCCCTTCTTTAATATTTTTAATATTGTCTATGATTATAGGTATAGGTTGTGGAACCGGATGGACAGTTTATCCTCCTCTATCTAGAATTATATCTCATTCTGGAATTTCTGTTGATATAGTTATTTTTTCTCTTCATTTGGCTGGAGTATCTTCTATTTTGGGAGCAGTAAATTTTATTTCTACAATTATAAATATACGATCTATAAATTTTAAATATTTAAAAATATCATTATTTGTTTGATCTATTTTAATTACTACTATTTTATTATTATTAGCTTTACCAGTTTTAGCAGGTGCTATTACTATATTATTAACAGATCGTAATTTTAATTCTTCTTTTTTTAATCCTATTGGAGGTGGAGATCCTATTTTGTTTCAACATCTATTT
BgBld_B_587   				ACGAATAAATAATATAAGTTATTGATTACTTCCTCCTTCTTTAATGTTTTTAATATTATCTATAATTATAGGTATAGGATGTGGTACAGGTTGAACTGTTTATCCTCCTTTATCTAGGATTTTATCTCATTCAGGAATTTCTGTAGATATAGTAATTTTTTCTTTACATTTAGCTGGTGTTTCTTCAATTTTAGGTGCTGTAAATTTTATTTCTACAATTATTAATATACGATCAATAAATTTTAATTATTTAAAAATATCATTATTTGTTTGATCAATTTTAATTACTACAATTTTATTACTTTTAGCATTACCTGTTTTGGCAGGTGCTATTACTATATTATTAACAGATCGAAATTTTAATTCTTCTTTTTTTAATCCTATTGGAGGAGGAGATCCTATTTTATTTCAACATTTATTT
CK_A_246      				ACGAATAAATAATATAAGTTATTGATTACTTCCTCCTTCTTTAATGTTTTTAATATTATCTATAATTATAGGTATAGGGTGTGGTACAGGTTGAACTGTTTATCCTCCTTTATCTAGTATTATATCTCATTCAGGAATTTCTGTAGATATGGTAATTTTTTCTTTACATTTAGCTGGTGTTTCTTCAATTTTAGGTGCTGTAAATTTTATTTCTACAATTATTAATATACGATCAATAAATTATAATTATTTAAAAATATCATTATTTGTTTGATCTATTTTAATTACTACAATTTTATTACTTTTAGCATTACCTGTTTTGGCAGGTGCTATTACTATATTATTAACAGATCGAAATTTTAATTCTTCTTTTTTTAATCCTATTGGAGGAGGAGATCCTATTTTATTTCAACATTTATTT
CK_B_456     				ACGAATAAATAATATAAGTTATTGATTACTTCCTCCTTCTTTAATGTTTTTAATATTATCTATAATTATAGGTATAGGGTGTGGTACAGGTTGAACTGTTTATCCTCCTTTATCTAGTATTATATCTCATTCAGGAATTTCTGTAGATATGGTAATTTTTTCTTTACATTTAGCTGGTGTTTCTTCAATTTTAGGTGCTGTAAATTTTATTTCTACAATTATTAATATACGATCAATAAATTATAATTATTTAAAAATATCATTATTTGTTTGATCTATTTTAATTACTACAATTTTATTACTTTTAGCATTACCTGTTTTGGCAGGTGCTATTACTATATTATTAACAGATCGAAATTTTAATTCTTCTTTTTTTAATCCTATTGGAGGAGGAGATCCTATTTTATTTCAACATTTATTT
WR_A_226     				ACGAATAAATAATATAAGTTATTGATTACTTCCTCCTTCTTTAATGTTTTTAATATTATCTATAATTATAGGTATAGGGTGTGGTACAGGTTGAACTGTTTATCCTCCTTTATCTAGTATTATATCTCATTCAGGAATTTCTGTAGATATGGTAATTTTTTCTTTACATTTAGCTGGTGTTTCTTCAATTTTAGGTGCTGTAAATTTTATTTCTACAATTATTAATATACGATCAATAAATTATAATTATTTAAAAATATCATTATTTGTTTGATCTATTTTAATTACTACAATTTTATTACTTTTAGCATTACCTGTTTTGGCAGGTGCTATTACTATATTATTAACAGATCGAAATTTTAATTCTTCTTTTTTTAATCCTATTGGAGGAGGAGATCCTATTTTATTTCAACATTTATTT
GRB_A_154    				ACGAATAAATAATATAAGTTATTGATTACTTCCTCCTTCTTTAATGTTTTTAATATTATCTATAATTATAGGTATAGGATGTGGTACAGGTTGAACGGTTTATCCTCCTTTATCGAGTATTTTATCTCATTCAGGGATTTCTGTAGATATGGTAATTTTTTCTTTACATTTAGCTGGTGTTTCTTCAATTTTAGGTGCTGTAAATTTTATTTCTACAATTATTAATATACGATCAATAAATTATAATTACTTAAAAATGTCATTATTTGTTTGATCTATTTTAATTACTACAATTTTGTTACTTTTAGCATTACCTGTTTTGGCAGGTGCTATTACTATATTATTAACAGATCGAAATTTTAATTCTTCTTTTTTTAATCCTATTGGAGGAGGAGATCCTATTTTATTTCAACATTTATTT
RHB_A_201   				ACGAATAAATAATATAAGTTATTGATTACTTCCTCCTTCTTTAATGTTTTTAATATTATCTATAATTATAGGTATAGGATGTGGTACAGGTTGAACGGTTTATCCTCCTTTATCGAGTATTTTATCTCATTCAGGAATTTCTGTAGATATGGTAATTTTTTCTTTACATTTAGCTGGTGTTTCTTCAATTTTAGGTGCTGTAAATTTTATTTCTACAATTATTAATATACGATCAATAAATTATAATTACTTAAAAATGTCATTATTTGTTTGATCTATTTTAATTACTACAATTTTGTTACTTTTAGCATTACCTGTTTTGGCAGGTGCTATTACTATATTATTAACAGATCGAAATTTTAATTCTTCTTTTTTTAATCCTATTGGAGGAGGAGATCCTATTTTATTTCAACATTTATTT
GrM_A_164    				ACGAATAAATAATATGAGTTATTGATTATTACCACCTTCTTTAATATTTTTAATATTATCAATAATCATAGGGATAGGTTGTGGTACTGGGTGAACAGTTTATCCTCCTTTATCTAGTATTATGGCTCATTCAGGTATTTCAGTTGATATGGTTATTTTTTCTTTACATTTAGCTGGTGTTTCTTCAATTTTAGGTGCTGTAAATTTTATCTCCACTATTATAAATATGCGATCTATGAATTATAAATATTTGAAAATATCTTTATTTGTTTGATCAATTTTAATTACGACTATTTTATTATTGTTGGCACTACCTGTATTAGCAGGTGCTATTACTATACTGTTAACAGATCGAAATTTTAATTCTTCTTTTTTTAATCCTATTGGAGGGGGGGATCCTATTTTATTTCAACATTTGTTT
GrM_B_382     				ACGAATAAATAATATAAGTTATTGATTATTACCACCTTCTTTAATATTTTTAATATTATCAATAATTATAGGTATAGGTTGTGGTACTGGGTGAACAGTTTATCCTCCTTTATCTAGTATTATAGCTCATTCAGGTATTTCAGTTGATATTGTTATTTTTTCTTTACATTTAGCTGGAGTTTCTTCAATTCTAGGTGCTGTAAATTTTATTTCTACTATTATAAATATGCGATCGATGAATTATAAATATTTGAAAATATCTTTATTTGTTTGATCAATTTTAATTACGACTATTTTATTATTGTTGGCACTACCTGTATTAGCAGGTGCTATTACTATATTGTTAACAGATCGAAATTTTAATTCTTCTTTTTTTAATCCTATTGGAGGGGGGGATCCTATTTTATTTCAACATTTGTTT
CD_B_487     				TCGTATAAATAATATAAGATTTTGATTATTACCACCTTCTTTAATGTTTCTTTTAGCTTCAATAATCATAGAAATAGGATGTGGAACTGGTTGAACAGTTTATCCACCTTTATCTGGTCCATTGGCACACTCTGGTATTTCAGTTGACTTAACAATTTTTTCTCTTCACTTAGCGGGAGCATCTTCTATTTTAGGTGCAGTAAATTTTATTTCTACAATTTTGAATATACGTTCAATAAATTTTAAAATAATAAAAATATCTTTATTTGTTTGATCTATTTTAATTACAACAATTTTATTATTATTAGCACTCCCAGTATTAGCAGGAGCAATTACAATACTATTAACAGATCGAAACTTTAATACATCTTTTTTTAACCCTATGGGTGGAGGGGATCCTATTTTATTTCAACATTTATTT
MK_A_127      				TCGTATAAATAATATAAGATTTTGATTACTACCACCTTCTTTAATGTTTCTTTTAGCTTCAATAATCATAGAAATAGGATGTGGAACTGGTTGAACAATTTATCCACCTTTATCCGGTCCATTGGCACACTCTGGTATTTCAGTCGACTTAACAATTTTTTCTCTTCACTTAGCTGGAGCATCTTCTATTTTAGGTGCAGTTAATTTTATTTCTACAATTTTGAATATACGTTCAATAAATTTTAAAATAATAAAAATATCTTTATTTGTTTGATCTATTTTAATTACAACAATTTTATTATTATTAGCACTCCCAGTATTAGCAGGAGCAATTACAATACTATTAACAGATCGAAACTTTAATACATCTTTTTTTAACCCTATGGGTGGAGGGGATCCTATTTTATTTCAACATTTATTT
MK_B_331    				TCGTATAAATAATATAAGATTTTGATTACTACCACCTTCTTTAATGTTTCTTTTAGCTTCAATAATCATAGAAATAGGATGTGGAACTGGTTGAACAATTTATCCACCTTTATCCGGTCCATTGGCACACTCTGGTATTTCAGTCGACTTAACAATTTTTTCTCTTCACTTAGCTGGAGCATCTTCTATTTTAGGTGCAGTTAATTTTATTTCTACAATTTTGAATATACGTTCAATAAATTTTAAAATAATAAAAATATCTTTATTTGTTTGATCTATTTTAATTACAACAATTTTATTATTATTAGCACTCCCAGTATTAGCAGGAGCAATTACAATACTATTAACAGATCGAAACTTTAATACATCTTTTTTTAACCCTATGGGTGGAGGGGATCCTATTTTATTTCAACATTTATTT
MLc_161     				TCGTATAAATAATATAAGATTTTGGTTGCTACCACCTTCTTTAATGTTTCTTTTAGCTTCAATAATCATAGAAATAGGATGTGGAACTGGTTGAACAATTTATCCACCTTTATCTGGTCCATTGGCACACTCTGGTATTTCAGTCGACTTAACAATTTTTTCTCTTCACTTAGCAGGAGCATCTTCTATTTTAGGTGCAGTTAATTTTATTTCTACTATTTTGAATATACGTTCAATAAATTTTAAAATAATAAAAATATCTTTATTTGTTTGATCTATTTTAATTACAACAATTTTATTATTATTAGCACTCCCAGTATTAGCAGGAGCAATTACAATACTATTAACAGATCGAAACTTTAATACATCTTTTTTTAACCCTATGGGTGGGGGTGATCCTATTTTATTTCAACATTTATTT
BBK_B_412    				ACGAATGAACAATTTAAGATTTTGACTTTTACCTCCATCTTTAAGAATGCTAATTTTATCTTCTACTCTTGAAATAGGTTCTGGGACTGGATGAACTATTTATCCTCCTCTAGCTAGAAATGTATTCCATCCTGGAAAATCTATAGATTTATTAATTTTTTCTTTACATTTAGCTGGAGTATCTTCTATTTTAGGAGCTGTAAATTTTATTTCAACTATTATAAATATACGAATACCAGCAATAAAATTAAAAATAATGCCTTTATTTGTTTGATCTATTTTCTTTACTACAATTTTGCTTCTTTTGGCTATTCCTGTGTTGGCAGGAGCCATTACAATATTGTTAACAGATCGAAATTTTAATACTTCATTTTTTGTGCCAGCAGGGGGAGGAGATCCTATTTTATTTCAACATTTATTT
RC_A_502     				ACGAATGAACAATTTAAGATTTTGACTTTTACCTCCATCTTTAAGAATGCTAATTTTATCTTCTACTCTTGAAATAGGTTCTGGGACTGGATGAACTATTTATCCTCCTTTAGCTAGAAATGTATTCCATCCTGGAAAATCTATAGATTTATTAATTTTTTCTTTACATTTAGCTGGGGTATCTTCTATTTTAGGGGCTGTAAATTTTATTTCAACTATTATAAATATACGAATACCAGCAATAAAATTAAAAATAATGCCTTTATTTGTTTGATCTATTTTCTTTACTACAATTTTGCTTCTTTTGGCTATTCCTGTGTTGGCAGGAGCCATTACAATATTGTTAACAGATCGAAATTTTAATACTTCATTTTTTGTGCCAGCAGGGGGAGGAGATCCTATTTTATTTCAACATTTATTT
CB_B_549    				ACGAATGAACAATTTAAGATTTTGACTCTTACCCCCATCTTTAAGAATGCTAATTTTATCTTCTACTCTTGAAATGGGTTCTGGGACTGGATGAACTATTTATCCTCCTCTAGCTAGAAATGTATTCCATCCTGGAAAATCTATAGATTTATTAATTTTTTCTTTACATTTAGCTGGGGTATCTTCTATTTTAGGGGCTGTAAATTTTATTTCAACTATTATAAATATACGAATACCAGCAATAAAATTAAAAATAATACCTTTATTTGTTTGATCTATTTTCTTTACTACAATTTTGCTTCTTTTGGCTATTCCTGTGTTGGCAGGAGCCATTACAATATTATTAACAGATCGAAATTTTAATACTTCATTTTTTGTGCCAGCAGGGGGAGGAGATCCTATTTTATTTCAACATTTATTT
Sass_A_195    				ACGAATGAACAATTTAAGATTTTGACTCTTACCCCCATCTTTAAGAATGCTAATTTTATCTTCTACTCTTGAAATGGGTTCTGGGACTGGATGAACTATTTATCCTCCTCTAGCTAGAAATGTATTCCATCCTGGAAAATCTATAGATTTATTAATTTTTTCTTTACATTTAGCTGGGGTATCTTCTATTTTAGGGGCTGTAAATTTTATTTCAACTATTATAAATATACGAATACCAGCAATAAAATTAAAAATAATACCTTTATTTGTTTGATCTATTTTCTTTACTACAATTTTGCTTCTTTTGGCTATTCCTGTGTTGGCAGGAGCCATTACAATATTATTAACAGATCGAAATTTTAATACTTCATTTTTTGTGCCAGCAGGGGGAGGAGATCCTATTTTATTTCAACATTTATTT
BgBld_A_139  				GCGAATGAACAATTTAAGATTTTGGCTTTTACCTCCATCTTTAAGAATGCTAATTTTATCTTCTACTCTTGAAATAGGTTCAGGGACTGGATGAACTATTTATCCTCCTCTAGCTAGAAATATATTCCATCCTGGAAAATCTATAGATTTATTAATTTTTTCTTTACATTTAGCTGGGGTATCTTCTATTTTAGGAGCTGTAAATTTTATTTCAACTATTATAAATATACGAATACCAGCAATAAAATTAAAAATAATGCCTTTATTTGTTTGATCTATTTTCTTTACTACAATTTTGCTTCTTTTGGCTATTCCTGTGTTGGCAGGAGCCATTACAATATTATTAACAGATCGAAATTTTAATACTTCATTTTTTGTGCCAGCAGGGGGAGGAGATCCTATTTTATTTCAACATTTATTT
BCat_A_290    				ACGAATAAATAATTTAAGATTTTGACTCTTACCTCCTTCATTATTATTATTATTATCTTCATCTATAATTGAAATAGGTACCGGTACAGGATGAACAATTTATCCTCCTTTATCAAGAAATAAATTTCATTCAAGACCATCAATAGATATAACAATTTTTTCTCTTCATTTAGCAGGTATTTCTTCTATCTTAGGAGCTATTAATTTTATTTCAACTATTATAAATATACGATCTATAAATTTTAATATATCAAAAATATCTTTATTTGTTTGATCTATTTTTATTACTACAATATTATTAATTATAGCTATACCTGTTCTAGCAGGAGCTATTACTATATTACTTACAGATCGAAATTTTAATACTTCTTTTTTTGATCCATCTGGAGGAGGAGATCCTATTTTATTTCAACATTTATTT
Sass_A_194    				ACGAATAAATAATTTAAGATTTTGACTTCTTCCTCCTTCTTTAATACTTTTATTATTTTCTTCTATAATTGAAATAGGAACTGGAACCGGATGAACAATTTATCCTCCATTATCAATAAATAAATTTCATTCAAGACCATCAATAGATATAACAATTTTTTCTCTTCATTTAGCTGGAATTTCTTCTATTTTAGGAGCAATTAATTTTATTTCAACTATTATAAATATACGATCTATAAATTTTAACATATCAAAAATATCTTTATTTGTTTGATCAATTTTTATTACTACAATATTATTAATTATAGCTATACCAGTATTAGCAGGAGCAATTACTATATTATTAACAGATCGAAATTTTAATACTTCTTTTTTTGATCCATCAGGAGGAGGAGATCCTATTTTATTTCAACATTTATTT
BgBld_A_140  				ACGAATAAATAATTTAAGATTTTGACTCCTTCCTCCATCATTAATATTATTATTATTTTCTTCCATAATTGAAATAGGTACAGGAACAGGATGAACAATTTATCCACCTTTATCTAGAAATAAATTTCATTCTAGACCATCTATAGATATAACAATTTTTTCCCTCCATCTAGCAGGAATCTCTTCTATTTTAGGAGCTATTAATTTTATTTCAACTATTATAAATATACGATCTATAAATTTTAATATATCCAAAATATCATTATTTGTTTGATCAATTTTCATTACTACTATTTTATTAATTATAGCTATACCTGTTTTAGCAGGAGCCATTACAATACTATTAACAGATCGAAATTTTAATACTTCTTTTTTTGATCCATCAGGAGGAGGAGATCCAATTTTATTTCAACATTTATTT
Sass_A_191   				ACGTATAAATAATTTAAGATTTTGATTACTCCCCCCCTCTCTTATACTTTTATTCTTATCTTCAACTTTAGAGATAGGATGTGGGACTGGTTGAACAATTTACCCCCCTCTTTCAAGAATTATATACCATTCAGGGAGGGAAGTTGATTTATTAATTTTTTCTCTCCATTTAGCAGGAATTTCATCAATTTTAGGGGCTGTAAATTTTATTTCAACAATCATTAATATACGAATACCAGGTTTATCTTTTAAAATAGTCCCACTATTTGTGTGGTCAATTTTAATTACAGTAATCCTTCTTTTATTAGCCATTCCAGTGCTTGCTGGGGCTATCACTATACTTCTGACAGACCGAAATTTCAATACATCATTCTTTGTTCCTGCGGGAGGAGGAGACCCTATTTTATTTCAACACTTATTT
RB_A_056        			CCGATTAAATAATTTAAGTTTTTGGTTATTGCCGCCTTCTTTAATTTTACTAATTATTTCTAGCTATTTAGGTGGGGGAGTGGGAACTGGTTGAACTATTTATCCCCCCCTAGCTCATAGTTTTTTTCATTCGAGTAAATCAGTAGATTTTATAATTTTTTCTTTACATTTAGCAGGGGTATCTTCTATTTTAGGTGCTGTTAATTTTATTTCCACAATTATAAATATACGTATACCTGCATTAAAATTTAAAACGATTCCTTTATTTGTATGGTCAATTTTTTTTACAACAGTATTATTGTTACTAGCTATCCCAGTTTTAGCTGGAGCAATTACCATACTATTAACCGATCGTAATTTTAATACGTCATTTTTTGTGCCAGCTGGGGGAGGTGATCCTATTTTATTTCAACATTTATTT
BrK_B_422   				CCGATTAAATAATCTAAGTTTTTGACTACTACCACCTTCTTTAATTTTACTAATTATTTCTAGTTATTTGGGTGGGGGAGTGGGAACCGGTTGAACTATTTACCCCCCCTTAGCTCATAGTTTTTTTCATTCGAGTAAATCAGTGGATTTTATAATTTTTTCTTTGCATTTAGCAGGGGTATCTTCTATTTTAGGTGCTGTTAATTTTATTTCTACAATTATAAATATACGTATACCCGCACTAAAATTTAAAACGATTCCTTTATTTGTATGGTCGATCTTTTTTACAACAGTATTATTATTATTAGCTATCCCAGTTTTAGCCGGAGCAATTACTATACTATTAACCGATCGTAATTTTAATACATCATTTTTTGTGCCAGCTGGAGGAGGTGACCCTATTTTATTTCAACATTTATTT
BBK_B_413   				TCGATTAAATAATTTAAGTTTTTGGCTTCTACCCCCATCTTTAATTTTATTAATTATTTCTAGTTATTTAGGGGGGGGAGTGGGAACTGGTTGAACTATTTATCCTCCACTAGCTCACAGTTTTTTTCATTCTAGTAAATCAGTAGATTTTATAATTTTTTCTTTACATTTAGCAGGTGTATCTTCTATTCTAGGTGCTGTAAATTTTATTTCTACAATTATAAATATACGTATACCTGCATTAAAATTTAAAACAGTTCCTTTATTTGTGTGATCAATCTTTTTTACAACAGTATTACTATTATTAGCTATTCCAGTTTTAGCAGGGGCAATTACTATATTACTAACTGATCGTAATTTTAATACATCATTTTTTGTGCCAGCTGGAGGAGGTGATCCTATCTTATTCCAACATTTGTTC
BrK_A_164    				TCGATTAAATAATTTAAGTTTTTGGCTTCTACCCCCCTCTTTAATTTTATTGATTATTTCTAGTTACTTAGGGGGGGGAGTGGGAACTGGTTGAACTATTTATCCTCCCCTAGCTCACAGTTTTTTTCACTCTAGTAAATCAGTAGATTTTATAATTTTTTCTTTACATTTAGCAGGTGTATCTTCTATTCTAGGTGCTGTAAATTTTATTTCTACAATTATAAATATACGTATACCTGCATTAAAATTTAAAACAGTTCCTTTATTTGTATGATCAATTTTTTTTACAACAGTATTATTATTATTAGCTATCCCGGTTTTAGCAGGGGCAATTACTATACTACTAACCGATCGTAATTTTAATACATCATTTTTTGTGCCAGCTGGAGGGGGCGATCCTATTTTATTCCAACATTTGTTT
BrK_B_421    				TCGATTAAATAATTTAAGTTTTTGGCTTCTACCCCCCTCTTTAATTTTATTGATTATTTCTAGTTACTTAGGGGGGGGAGTGGGAACTGGTTGAACTATTTATCCTCCCCTAGCTCACAGTTTTTTTCACTCTAGTAAATCAGTAGATTTTATAATTTTTTCTTTACATTTAGCAGGTGTATCTTCTATTCTAGGTGCTGTAAATTTTATTTCTACAATTATAAATATACGTATACCTGCATTAAAATTTAAAACAGTTCCTTTATTTGTATGATCAATTTTTTTTACAACAGTATTATTATTATTAGCTATCCCGGTTTTAGCAGGGGCAATTACTATACTACTAACCGATCGTAATTTTAATACATCATTTTTTGTGCCAGCTGGAGGGGGCGATCCTATTTTATTCCAACATTTGTTT
HKnb_B_471  				TCGATTAAATAATTTAAGTTTTTGACTTTTACCCCCATCTCTAATTTTATTAATTATTTCTAGCTACTTAGGGGGGGGTGTGGGGACTGGTTGGACTATTTACCCTCCTTTAGCACATAGTTTTTTTCATTCTAGTAAATCAGTAGATTTTATAATTTTTTCTTTACATTTAGCAGGTGTATCTTCTATTTTAGGTGCTGTAAATTTTATTTCTACAATTATAAATATACGTATACCTGCATTAAAATTTAAAACTGTTCCTTTATTTGTATGATCAATCTTTTTTACAACAGTATTATTACTGTTAGCTATCCCAGTCTTAGCAGGGGCAATTACTATGCTATTAACTGATCGTAATTTTAATACATCATTTTTTGTGCCAGCTGGGGGAGGTGATCCAATTTTATTTCAACATTTGTTT
BBld_A_221   				ACGATTAAATAATTTAAGTTTTTGACTACTACCCCCCTCTTTAATTTTACTAATTATTTCTAGCTATTTAGGGGGAGGAGTTGGGACTGGTTGAACTATTTACCCCCCCTTAGCTCATAGCTTTTTCCACTCAAGTAAATCAGTAGATTTTATAATTTTTTCTCTGCATTTAGCTGGAGTATCCTCTATTTTAGGTGCTGTTAATTTTATTTCTACAATTATAAATATACGGATACCTGCATTAAAATTCAAAACAGTTCCTTTATTTGTATGATCCATTTTTTTTACAACGGTATTATTATTATTAGCTATTCCAGTTTTAGCGGGGGCAATTACTATACTATTAACTGATCGTAATTTTAATACATCATTTTTTGTTCCAGCAGGAGGAGGGGACCCTATTTTATTTCAACATTTATTT
BMT_B_431     				ACGATTAAATAATTTAAGTTTTTGACTACTACCTCCGTCTTTGATTCTACTAATTATCTCTAGCTATTTAGGGGGTGGGGTCGGGACTGGTTGAACTATTTATCCCCCCTTGGCTCATAGCTTTTTTCACTCAAGTAAATCAGTGGATTTTATAATTTTTTCCCTGCATTTAGCTGGGGTGTCCTCTATTTTGGGTGCTGTTAATTTTATTTCTACAATTATAAATATACGGATACCTGCATTAAAATTTAAAACAGTTCCTTTATTTGTTTGGTCTATTTTTTTTACAACAGTGTTATTATTATTAGCTATTCCAGTTTTAGCAGGGGCAATTACTATACTACTAACTGATCGTAATTTTAATACATCTTTTTTTGTCCCAGCAGGAGGAGGCGATCCTATTTTATTTCAACATTTATTT
BCat_A_292   				CCGATTAAACAATTTAAGCTTTTGATTATTACCCCCTTCTTTAATTTTACTAATTATTTCTAGCTACTTAGGGGGAGGGGTAGGAACAGGTTGGACTATCTATCCCCCACTAGCCCATAGTTTTTTCCATTCAAGTAAATCAGTGGATTTTATAATCTTTTCTTTACACTTAGCGGGAGTATCCTCTATTTTAGGGGCTGTTAACTTTATCTCCACAATTATAAATATACGTATACCTGCACTAAAATTTAAAACGATCCCTTTATTTGTGTGGTCAATTTTTTTTACAACGGTACTACTACTATTGGCTATTCCAGTTTTAGCTGGAGCAATTACCATACTATTAACTGATCGTAATTTTAACACATCATTTTTTGTGCCAGCTGGAGGGGGAGATCCTATTTTATTTCAACATTTATTT
CD_B_488    				TCGATTAAATAATTTAAGTTTTTGATTACTCCCCCCCTCTTTAATTTTACTAATTATTTCTAGTTATTTAGGGGGGGGAGTGGGGACGGGCTGAACTATCTACCCTCCTCTAGCTCATAGTTTTTTTCACTCAAGTAAATCAGTAGATTTTATAATTTTTTCTTTACATTTAGCGGGAGTATCTTCTATTTTAGGGGCTGTCAATTTCATTTCCACAATTATAAATATGCGTATACCTGCATTAAAATTTAAAACAATCCCTTTATTTGTGTGATCAATTTTTTTTACAACAGTATTATTACTATTGGCTATCCCAGTTTTAGCTGGAGCAATCACTATACTATTAACTGATCGTAATTTTAATACATCATTTTTTGTGCCAGCTGGGGGAGGGGATCCTATTTTATTTCAACATTTATTT
CD_B_489    				TCGATTAAATAATCTAAGTTTTTGATTACTACCCCCTTCTTTAATTTTACTTATTATTTCTAGCTATTTAGGGGGGGGAGTGGGAACAGGCTGAACTATTTATCCCCCTTTAGCTCATAGTTTTTTTCACTCAAGTAAATCAGTAGATTTTATAATTTTTTCTTTACATTTAGCAGGAGTATCTTCTATTTTAGGGGCTGTCAATTTCATCTCCACAATTATAAATATGCGTATACCTGCTTTAAAATTTAAAACAATCCCTTTATTTGTGTGATCAATTTTTTTTACAACAGTGTTATTACTATTGGCTATCCCAGTTTTAGCTGGAGCAATCACTATATTACTAACTGATCGTAATTTTAATACATCATTTTTTGTGCCAGCTGGGGGAGGGGATCCTATTTTATTTCAACATTTATTT
MLc_160     				CCGATTAAATAATTTAAGTTTTTGGTTGCTACCCCCTTCTTTAATTTTACTAATTATTTCTAGTTATTTAGGGGGGGGAGTAGGGACGGGTTGAACTATTTACCCCCCTTTAGCTCATAGTTTTTTCCACTCAAGTAAATCAGTGGATTTTATAATTTTTTCTTTACATTTAGCAGGAGTATCTTCTATTTTAGGGGCCGTCAATTTTATCTCTACAATTATAAATATGCGGATGCCTGCTTTAAAGTTTAAAACAATCCCTTTATTTGTATGATCAATTTTTTTCACAACTGTACTTTTATTATTGGCTATCCCAGTTTTAGCTGGAGCAATTACTATGTTATTAACTGACCGTAATTTTAACACATCCTTTTTTGTGCCAGCTGGAGGAGGAGACCCTATTTTATTCCAACATTTATTT
MLc_162     				CCGATTAAATAATTTAAGTTTTTGGTTATTACCCCCTTCTTTAATTTTACTAATTATTTCTAGTTATTTAGGAGGGGGAGTAGGGACTGGTTGAACTATTTACCCCCCTTTAGCTCATAGTTTTTTCCACTCAAGTAAATCTGTGGATTTTATAATTTTTTCTTTACATTTAGCAGGAGTATCTTCTATTTTAGGGGCCGTCAATTTTATCTCTACAATTATAAATATGCGGATGCCTGCTTTAAAGTTTAAAACAATCCCTTTATTTGTATGATCAATTTTTTTCACAACTGTACTTTTATTATTGGCTATCCCAGTTTTAGCTGGAGCAATTACTATGTTATTAACTGACCGTAATTTTAACACATCATTTTTTGTCCCAGCTGGAGGAGGAGACCCTATTTTATTCCAACATTTATTT
Hwy_A_151     				TCGATTAAATAATTTAAGTTTTTGGTTATTGCCTCCTTCTCTAATTTTACTGATTATTTCTAGTTATTTAGGGGGGGGGGTAGGAACAGGCTGAACTATTTATCCCCCACTAGCCCATAGTTTTTTTCACTCAAGTAAATCAGTAGATTTTATAATCTTTTCTTTACATTTAGCGGGAGTGTCTTCTATTTTAGGGGCTGTTAACTTCATCTCTACAATTATAAATATGCGGATACCTGCTTTAAAATTTAAAACAGTTCCTTTATTTGTGTGATCAATTTTTTTCACAACAGTACTTTTATTATTGGCTATCCCAGTTTTAGCCGGAGCTATCACTATATTACTAACTGACCGTAATTTTAACACGTCATTTTTTGTTCCAGCTGGGGGAGGGGACCCTATCTTATTTCAACATTTATTT
MK_B_332    				TCGATTAAATAATTTAAGTTTTTGGTTATTGCCCCCTTCTTTGATTTTACTAATTATTTCTAGTTATTTAGGGGGGGGAGTAGGAACAGGTTGAACTATTTACCCCCCCCTAGCCCATAGTTTTTTTCACTCGAGTAAATCAGTAGATTTTATAATTTTTTCTTTACATTTAGCTGGGGTGTCTTCTATTTTAGGGGCTGTTAACTTCATCTCTACAATTATAAATATGCGGATACCTGCCTTAAAATTTAAAACAGTTCCTTTGTTTGTGTGATCAATTTTTTTCACAACAGTACTTTTATTATTGGCTATCCCAGTTTTAGCCGGAGCTATCACTATGCTATTAACTGACCGTAATTTTAACACGTCGTTTTTTGTTCCAGCTGGGGGAGGGGACCCTATTTTATTTCAACATTTATTT
MK_B_335    				TCGATTAAATAATTTAAGTTTTTGGTTATTGCCCCCTTCTTTGATTTTACTAATTATTTCTAGTTATTTAGGGGGGGGAGTAGGAACAGGTTGAACTATTTACCCCCCCCTAGCCCATAGTTTTTTTCACTCGAGTAAATCAGTAGATTTTATAATTTTTTCTTTACATTTAGCTGGGGTGTCTTCTATTTTAGGGGCTGTTAACTTCATCTCTACAATTATAAATATGCGGATACCTGCCTTAAAATTTAAAACAGTTCCTTTGTTTGTGTGATCAATTTTTTTTACAACAGTACTTTTATTATTGGCTATCCCAGTTTTAGCCGGAGCTATCACTATGCTATTAACTGACCGTAATTTTAACACGTCGTTTTTTGTTCCAGCTGGGGGAGGGGACCCTATTTTATTTCAACATTTATTT
BT_A_086        			TCGTTTAAATAATCTAAGTTTTTGACTTCTCCCACCTTCTTTAATATTTTTAATCATTTCTTCTTATTTAGGAAGAGGAGTTGGGACAGGTTGGACTATTTACCCCCCCCTAGCTCACAGATTTTTTCATTCAGATAAATCTATAGATTTTATAATTTTTTCTTTACATTTAGCTGGGGTTTCTTCTATTTTAGGTGCTATTAATTTTATTTCAACAATTTTGAATATGCGAATACCTTATTTAAAATTTAAAATAATTCCGCTATTTGTTTGATCTATTTTCTTTACTACGGTACTATTGTTGTTAGCTATTCCTGTTCTTGCTGGTGCTATTACTATACTACTAACTGATCGTAATTTTAATACTTCCTTTTTTGTGCCAGCTGGAGGGGGAGATCCAATTTTATTTCAACATTTATTT
CK_B_452     				TCGTTTAAATAATCTAAGTTTTTGGCTTCTCCCACCTTCTTTAATATTTTTAATCATTTCTTCTTATTTAGGTAGAGGTGTTGGGACAGGTTGGACTATTTACCCCCCTTTAGCACATAGATTTTTTCACTCAGATAAATCTATAGATTTTATAATTTTTTCTTTACATTTAGCTGGGATTTCTTCTATTTTAGGTGCTATTAATTTTATTTCAACAATTTTGAATATGCGAATACCTTATTTAAAATTTAAAATAATTCCATTATTTGTTTGATCTATTTTCTTTACTACAGTATTATTACTATTAGCTATTCCTGTTCTTGCTGGTGCTATTACTATATTACTAACTGATCGTAATTTTAATACTTCCTTTTTTGTGCCAGCTGGAGGTGGGGATCCAATTTTATTCCAACATTTATTT
CK_B_453     				TCGTTTAAATAATCTAAGTTTTTGGCTTCTCCCACCTTCTTTAATATTTTTAATCATTTCTTCTTATTTAGGTAGAGGTGTTGGGACAGGTTGGACTATTTACCCCCCTTTAGCACATAGATTTTTTCACTCAGATAAATCTATAGATTTTATAATTTTTTCTTTACATTTAGCTGGGATTTCTTCTATTTTAGGTGCTATTAATTTTATTTCAACAATTTTGAATATGCGAATACCTTATTTAAAATTTAAAATAATTCCATTATTTGTTTGATCTATTTTCTTTACTACAGTATTATTACTATTAGCTATTCCTGTTCTTGCTGGTGCTATTACTATATTACTAACTGATCGTAATTTTAATACTTCCTTTTTTGTGCCAGCTGGAGGTGGGGATCCAATTTTATTCCAACATTTATTT
CK_B_455     				TCGTTTAAATAATCTAAGTTTTTGGCTTCTCCCACCTTCTTTAATATTTTTAATCATTTCTTCTTATTTAGGTAGAGGTGTTGGGACAGGTTGGACTATTTACCCCCCTTTAGCACATAGATTTTTTCACTCAGATAAATCTATAGATTTTATAATTTTTTCTTTACATTTAGCTGGGATTTCTTCTATTTTAGGTGCTATTAATTTTATTTCAACAATTTTGAATATGCGAATACCTTATTTAAAATTTAAAATAATTCCATTATTTGTTTGATCTATTTTCTTTACTACAGTATTATTACTATTAGCTATTCCTGTTCTTGCTGGTGCTATTACTATATTACTAACTGATCGTAATTTTAATACTTCCTTTTTTGTGCCAGCTGGAGGTGGGGATCCAATTTTATTCCAACATTTATTT
WR_A_228     				TCGTTTAAATAATCTAAGTTTTTGGCTTCTTCCACCTTCTTTAATATTTTTAATCATTTCTTCTTATTTAGGAAGAGGAGTTGGGACAGGTTGGACTATTTACCCCCCTTTAGCACATAGATTTTTTCATTCAGATAAATCTATAGATTTTATAATTTTTTCTTTACATTTAGCTGGGGTTTCTTCTATTTTAGGTGCTATTAATTTTATTTCAACAATTTTGAATATGCGAATACCTTATTTAAAATTTAAAATAATTCCATTATTTGTTTGATCTATTTTCTTTACTACAGTACTATTACTATTAGCTATTCCTGTTCTTGCTGGTGCTATTACTATATTACTAACTGATCGTAATTTTAATACTTCCTTTTTTGTGCCAGCTGGAGGTGGAGATCCAATTTTATTTCAACATTTATTT
MM_B_479       				TCGTTTAAATAATCTAAGTTTTTGGCTTCTTCCACCTTCTTTAATATTTTTAATTATTTCTTCTTATTTAGGAAGAGGAGTTGGGACAGGTTGGACTATTTACCCCCCCTTAGCTCACAGATTTTTTCATTCAGATAAATCTATAGATTTTATAATTTTTTCCTTACATTTAGCTGGGGTTTCTTCTATTTTAGGTGCTATTAATTTTATTTCAACAATTTTGAATATGCGAATACCCTATTTAAAATTTAAAATAATTCCACTATTTGTTTGATCTATTTTCTTTACTACGGTACTATTGTTGTTAGCTATTCCTGTTCTTGCTGGTGCTATTACCATACTACTAACTGATCGTAATTTTAATACCTCCTTTTTTGTGCCAGCTGGAGGTGGAGATCCAATTTTATTTCAACATTTATTT
GrM_B_380     				TCGTTTAAATAATTTAAGTTTTTGGCTTCTCCCACCTTCTTTAATATTTTTAATCATTTCTTCTTACTTAGGAAGAGGAGTTGGAACAGGTTGGACTATTTATCCTCCTTTGGCTCACAGATTTTTTCATTCAGATAAATCTATAGATTTTATAATTTTTTCTTTACATTTAGCTGGGGTTTCTTCTATTTTAGGTGCTATTAATTTCATTTCAACAATTTTAAATATGCGGATACCTTATTTAAAATTTAAGATAATTCCATTATTTGTTTGATCTATTTTCTTTACTACAGTATTATTGTTGTTAGCTATTCCTGTGCTTGCTGGTGCTATTACTATGCTATTAACTGATCGTAATTTCAATACTTCCTTTTTTGTACCAGCTGGTGGTGGTGATCCAATTTTATTTCAACATTTATTT
RHB_A_199   				TCGTTTAAATAATCTAAGTTTTTGGCTTCTTCCCCCTTCTTTAATATTTTTAATTATTTCTTCCTATTTAGGGAGAGGAGTTGGAACAGGTTGGACTATTTATCCTCCTTTAGCTCACAGATTTTTCCACTCAGATAAATCTATAGATTTTATAATTTTTTCCCTCCATTTAGCCGGAGTTTCTTCTATTTTAGGTGCTATTAATTTTATTTCAACAATTTTAAATATGCGAATACCTTATTTAAAATTTAAAATAATTCCTTTATTTGTTTGATCTATTTTCTTTACTACAGTATTATTATTATTAGCTATTCCTGTACTTGCTGGTGCTATTACTATACTACTTACTGATCGTAATTTTAATACTTCCTTTTTTGTACCTGCTGGAGGTGGAGACCCAATTTTATTTCAACATTTATTT
GrM_B_379     				TCGTTTAAATAATTTAAGTTTTTGGCTTCTTCCGCCTTCTTTAATATTTTTAATTATTTCTTCCTATTTAGGAAGAGGAGTCGGTACAGGTTGGACTATTTACCCCCCTTTGGCTCATAGATTTTTCCATTCAGATAAATCTATAGATTTTATAATTTTTTCTCTTCATTTAGCTGGTGTTTCTTCCATTCTAGGTGCCATTAATTTTATTTCAACAATTTTAAATATACGAATACCTTATTTAAAATTTAAAATGATTCCATTATTTGTTTGATCTATTTTTTTTACCACAGTGCTATTATTGTTAGCAATTCCTGTTCTAGCTGGAGCTATTACTATATTATTAACTGATCGTAACTTTAATACTTCTTTTTTTGTGCCAGCTGGAGGGGGAGATCCAATTTTATTTCAACATTTATTT
MRg_B_442   				TCGTATAAATAATTTAAGATTTTGATTACTACCCCCTTCTTTAATGTTCTTAATTATTTCTTCGTATTTAGGAAGAGGAGTAGGGACAGGTTGAACTATTTATCCCCCTTTGGCTCATAGATTTTTTCATTCAGATAAATCTATAGATTTTATAATCTTTTCTTTACACTTAGCTGGGATTTCTTCTATTTTAGGTGCTATTAATTTTATTTCAACAATTTTAAATATACGAATACCTTATTTAAAATTTAAAATAATTCCATTATTTGTTTGATCTATTTTCTTTACTACAGTATTACTATTGTTGGCTATTCCTGTGTTAGCAGGTGCTATTACTATACTATTAACTGATCGTAATTTTAATACCTCTTTTTTTGTGCCAGCTGGGGGGGGAGATCCAATTTTATTTCAACATTTATTT
WT_B_360    				TCGTTTAAATAATTTGAGATTTTGGTTACTACCCCCTTCTTTAATGTTCTTAATTATTTCTTCGTATTTAGGGAGAGGAGTAGGGACAGGTTGAACTATTTATCCCCCTTTGGCTCATAGATTTTTTCATTCAGATAAATCTATAGATTTTATAATTTTTTCTTTACACTTAGCTGGGATTTCTTCTATCTTAGGTGCTATTAATTTTATTTCAACAATTTTAAATATACGAATACCTTATTTAAAATTTAAAATAATTCCATTATTTGTTTGATCTATTTTCTTTACTACAGTATTATTATTGTTGGCTATTCCTGTGTTAGCTGGTGCTATTACTATACTATTAACTGATCGTAATTTTAATACCTCTTTTTTTGTGCCAGCTGGGGGGGGAGATCCAATTTTATTTCAACATTTATTT
WT_B_361     				TCGTTTAAATAATTTGAGATTTTGGTTACTACCCCCTTCTTTAATGTTCTTAATTATTTCTTCGTATTTAGGGAGAGGAGTAGGGACAGGTTGAACTATTTATCCCCCTTTGGCTCATAGATTTTTTCATTCAGATAAATCTATAGATTTTATAATTTTTTCTTTACACTTAGCTGGTATTTCTTCTATCTTAGGTGCTATTAATTTTATTTCAACAATTTTAAATATACGAATACCTTATTTAAAATTTAAAATAATTCCATTATTTGTTTGATCTATTTTCTTTACTACAGTATTATTATTGTTGGCTATTCCTGTGTTAGCTGGTGCTATTACTATACTATTAACTGATCGTAATTTTAATACCTCTTTTTTTGTGCCAGCTGGGGGGGGAGATCCAATTTTATTTCAACATTTATTT
CrB_064       				TCGTTTAAATAATTTAAGTTTTTGATTATTACCTCCTTCTTTAATATTTTTAATTATTTCTTCTTACTTAGGGAGAGGAGTTGGTACAGGTTGAACTATTTACCCTCCGTTAGCTCATAGATTTTTCCACTCAGATAAATCTATAGATTTTATAATCTTTTCTTTACATTTGGCTGGTGTTTCTTCAATTCTAGGAGCTATTAATTTTATCTCAACAATTTTAAATATACGAATACCTTATCTAAAATTTAAAATAATTCCATTATTTGTTTGGTCAATTTTCTTTACTACAGTATTATTATTATTAGCTATTCCTGTACTAGCTGGTGCTATTACTATATTGTTAACTGACCGTAACTTCAATACTTCTTTTTTTGTGCCAGCTGGTGGGGGGGATCCTATTTTATTCCAACATTTATTT
CB_264       				TCGTTTAAATAATCTTAGTTTTTGGCTACTACCCCCATCCTTAATATTTTTAATTATTTCTTCTTATTTAGGAAGAGGAGTGGGTACAGGTTGAACTATTTACCCCCCTTTAGCTCATAGATTTTTTCATTCAGATAAATCTATAGATTTTATAATTTTTTCCCTCCATTTAGCTGGGGTATCTTCAATTTTAGGTGCCATTAATTTTATTTCTACAATTTTAAATATACGGATACCTTATTTAAAATTTAAAATAGTTCCGTTATTTGTTTGGTCAATTTTTTTTACAACAGTATTATTATTATTAGCCATTCCTGTATTAGCTGGTGCTATTACTATATTATTGACTGACCGTAATTTTAACACCTCTTTTTTTGTACCGGCTGGAGGAGGAGATCCAATTTTATTCCAACATTTATTT
CB_265      				TCGTTTAAATAATCTCAGTTTTTGGCTACTACCCCCATCCTTAATATTTTTAATTATTTCTTCTTATTTAGGAAGAGGAGTGGGTACAGGTTGAACTATTTACCCCCCTTTAGCTCATAGATTTTTTCATTCAGATAAATCTATAGATTTTATAATTTTTTCCCTCCATTTAGCTGGGGTATCTTCAATTTTAGGTGCCATTAATTTTATTTCTACAATTTTAAATATACGGATACCTTATTTAAAATTTAAAATAGTTCCGTTATTTGTTTGGTCAATTTTTTTTACAACAGTATTATTATTATTAGCCATTCCTGTATTAGCTGGTGCTATTACTATATTATTGACTGACCGTAATTTTAACACCTCTTTTTTTGTACCGGCTGGAGGAGGAGATCCAATTTTATTCCAACATTTATTT
CB_266      				TCGTTTAAATAATCTCAGTTTTTGGCTACTACCCCCATCCTTAATATTTTTAATTATTTCTTCTTATTTAGGAAGAGGAGTGGGTACAGGTTGAACTATTTACCCCCCTTTAGCTCATAGATTTTTTCATTCAGATAAATCTATAGATTTTATAATTTTTTCCCTCCATTTAGCTGGGGTATCTTCAATTTTAGGTGCCATTAATTTTATTTCTACAATTTTAAATATACGGATACCTTATTTAAAATTTAAAATAGTTCCGTTATTTGTTTGGTCAATTTTTTTTACAACAGTATTATTATTATTAGCCATTCCTGTATTAGCTGGTGCTATTACTATATTATTGACTGACCGTAATTTTAACACCTCTTTTTTTGTACCGGCTGGAGGAGGAGATCCAATTTTATTCCAACATTTATTT
CrB_065       				TCGTTTAAATAATCTTAGTTTTTGGCTGCTACCACCATCTTTAATATTTTTAATTATTTCTTCTTATTTAGGGAGAGGAGTGGGCACAGGTTGAACTATTTATCCTCCTTTGGCTCATAGATTTTTTCACTCAGATAAATCTATAGATTTTATAATTTTTTCCCTCCATTTAGCTGGGGTGTCTTCAATTTTAGGTGCTATTAATTTTATTTCTACAATTTTAAATATACGAATACCTTATTTAAAATTTAAAATAGTTCCATTATTTGTTTGGTCAATTTTTTTTACAACAGTATTATTATTATTAGCCATTCCTGTATTAGCTGGTGCTATTACTATACTATTAACTGACCGTAATTTTAATACCTCTTTTTTTGTACCGGCTGGTGGAGGGGATCCAATTTTATTTCAACATTTATTT
CrB_B_436    				TCGTTTAAATAATCTTAGTTTTTGGCTGCTACCACCATCCTTAATATTTTTAATTATTTCTTCTTATTTAGGAAGAGGAGTGGGCACAGGTTGAACTATTTATCCTCCTTTGGCTCATAGATTTTTTCACTCAGATAAATCTATAGATTTTATAATTTTTTCCCTTCATTTAGCTGGGGTGTCTTCAATTTTAGGTGCTATTAATTTTATTTCTACAATTTTAAATATACGAATACCTTATTTAAAATTTAAAATAGTACCATTATTTGTTTGGTCAATTTTTTTTACAACAGTATTATTATTATTAGCCATTCCTGTATTAGCTGGTGCTATTACTATACTATTAACTGACCGTAATTTTAATACCTCTTTTTTTGTACCGGCTGGTGGAGGGGATCCAATTTTATTTCAACATTTATTT
RC_087        				TCGTTTAAATAATCTAAGTTTTTGGTTACTACCTCCATCTTTAATATTTTTAATTATTTCTTCTTATTTGGGGAGAGGAGTAGGCACAGGTTGAACTATTTATCCTCCTTTAGCTCATAGATTTTTCCACTCAGATAAATCTATGGATTTTATAATTTTTTCTCTTCATTTGGCTGGGGTATCTTCAATTTTAGGTGCTATTAATTTTATTTCTACAATTTTAAATATACGAATACCTTATTTAAAATTTAAAATAGTTCCATTATTTGTTTGGTCAATTTTTTTTACAACAGTGCTATTATTATTAGCTATCCCTGTATTAGCAGGAGCTATTACTATATTATTAACTGATCGTAATTTTAATACTTCTTTTTTTGTGCCGGCTGGGGGAGGAGATCCAATTTTATTTCAACATTTATTT
Sass_B_613  				TCGTTTAAATAATCTTAGTTTTTGATTATTGCCACCATCTTTAATATTTTTAATTATTTCTTCCTATTTGGGGGGAGGAGTGGGAACAGGTTGAACTATTTACCCCCCTTTGGCTCATAGATTTTTCCATTCAGATAAATCTATAGATTTTATAATTTTTTCCCTTCATTTAGCTGGGGTGTCTTCAATTTTAGGTGCTATTAATTTTATTTCTACAATTTTAAATATGCGAATACCTTATTTAAAATTCAAGATAGTTCCATTATTTGTTTGGTCAATTTTTTTTACAACTGTATTATTATTACTTGCTATTCCTGTGTTAGCCGGTGCTATTACTATACTATTAACTGATCGTAATTTTAACACTTCTTTTTTTGTGCCAGCTGGAGGAGGAGATCCAATTTTATTTCAACATTTATTT
Sass_A_193    				TCGTTTAAATAATTTGAGTTTTTGACTTTCTTCCCCTTCTTTAATATTTTTAATTATTTCTTCATATTTAGGTAGAGGAGTGGGAACAGGTTGAACTATTTACCCTCCTTTGGCTCATAGATTTTTTCATTCAGATAAATCAATAGATTTTATAATTTTTTCTTTACATTTAGCTGGAATTTCGTCAATTTTAGGTGCTATTAATTTTATTTCAACAATTTTGAATATACGGATACCTTATCTAAAATTTAAAATAATCCCATTATTCGTATGATCAATTTTCTTTACTACTGTACTTTTATTACTAGCTATTCCTGTATTAGCTGGTGCTATTACTATGTTATTAACTGATCGTAATTTTAATACTTCTTTCTTTGTGCCAGCTGGAGGAGGGGATCCTATTTTATTCCAACATTTATTT
Sass_A_196   				TCGTTTAAATAATTTGAGTTTTTGACTTCTTCCCCCTTCTTTAATATTTTTAATTATTTCTTCATATTTAGGTAGAGGGGTGGGAACAGGTTGAACTATTTACCCTCCTTTGGCTCATAGATTTTTTCATTCAGATAAATCAATAGATTTTATAATTTTTTCTTTACATTTAGCTGGAATTTCGTCAATTTTAGGTGCTATTAATTTTATTTCAACAATTTTGAATATACGGATACCTTATCTAAAATTTAAAATAATCCCATTATTCGTATGATCAATTTTCTTTACTACTGTACTTTTATTACTAGCTATTCCTGTATTAGCTGGTGCTATTACTATGTTATTAACTGATCGTAATTTTAATACTTCTTTCTTTGTGCCAGCTGGAGGAGGGGATCCTATTTTATTCCAACATTTATTT
WT_A_147     				TCGTTTGAATAACCTTAGTTTTTGGCTCCTCCCCCCCTCTTTAATGTTTTTAATTATTTCATCTTATTTAGGCAGAGGAGTAGGTACAGGATGAACTATCTACCCCCCTTTGGCTCACAGATTTTTCCATTCAGATAAATCTATAGATTTTATAATTTTTTCCCTACATTTAGCTGGGGTTTCATCTATTTTAGGGGCTATCAATTTTATTTCAACAATTTTAAATATACGAATGCCTTATTTAAAATTTAAAATAATTCCATTATTTGTTTGATCTATTTTCTTTACCACAGTATTACTATTACTAGCTATTCCTGTATTAGCTGGTGCTATTACTATATTATTAACTGACCGTAATTTTAATACCTCATTTTTTGTGCCTGCTGGTGGTGGAGATCCGATTTTATTTCAACATTTATTT
TsqB_A_105 					TCGAATAAATAATATAAGTTATTGGTTACTTCCTCCTTCATTAATATTTTTAATGCTTTCAATAATTATAGGAATAGGTTGTGGAACCGGATGAACAGTTTATCCACCTTTATCAAGAATTTTATCTCATTCAGGAATTTCAGTGGATTTAGTTATTTTTTCTTTACATTTAGCTGGGGTATCTTCTATTTTAGGTGCAGTTAATTTTATTTCAACTATTATAAATATACGATCTATAGATTATAATTTTTTTAAAATATCTTTATTTGTCTGGTCAATTTTAATTACTACAATTTTATTATTATTAGCTTTACCAGTTTTAGCAGGGGCTATTACTATGTTATTAACTGATCGAAATTTTAATTCTTCTTTTTTTAATCCTATTGGAGGGGGGGATCCAATTTTATTTCAACATTTATTT
AC_B_389   					TCGAATAAATAATATAAGTTATTGATTACTTCCTCCTTCATTAATATTTTTAATATTATCCATAATTATAGGTATAGGTTGTGGAACTGGGTGAACGGTTTATCCTCCATTATCAGGATCTTTATCTCATTCTGGAATTTCTGTAGATATAGTAATTTTTTCTTTACATTTAGCAGGGGTATCTTCTATTTTAGGTGCAGTAAATTTTATTTCTACTATTATAAATATACGATCTATAGATTATAAATATTTTAAAATATCTTTATTTGTTTGATCTATTTTAATTACTACAATTTTATTATTATTAGCTTTACCAGTTTTAGCTGGAGCTATTACTATATTATTAACTGATCGAAATTTTAATTCTTCTTTTTTTAATCCTATTGGAGGGGGAGATCCAATTTTATTTCAACATTTATTT
WR_B_334   					ACGAATAAATAATATAAGTTATTGATTACTTCCTCCTTCTTTAATGTTTTTAATATTATCTATAATTATAGGTATAGGGTGTGGTACAGGTTGAACTGTTTATCCTCCTTTATCTAGTATTATATCTCATTCAGGAATTTCTGTAGATATGGTAATTTTTTCTTTACATTTAGCTGGTGTTTCTTCAATTTTAGGTGCTGTAAATTTTATTTCTACAATTATTAATATACGATCAATAAATTATAATTATTTAAAAATATCATTATTTGTTTGATCTATTTTAATTACTACAATTTTATTACTTTTAGCATTACCTGTTTTGGCAGGTGCTATTACTATATTATTAACAGATCGAAATTTTAATTCTTCTTTTTTTAATCCTATTGGAGGAGGAGATCCTATTTTATTTCAACATTTATTT
NT_A_087        			ACGAATAAATAATATGAGTTATTGATTATTACCACCTTCTTTAATATTTTTAATATTATCAATAATTATAGGGATAGGTTGTGGTACTGGGTGAACAGTTTATCCTCCTTTATCTAGTATTATAGCTCATTCAGGTATTTCAGTTGATATGGTTATTTTTTCTTTACATTTAGCTGGTGTTTCTTCAATTTTAGGTGCTGTAAATTTTATCTCCACTATTATAAATATGCGATCTATGAATTATAAATATTTGAAAATATCTTTATTTGTTTGATCAATTTTAATTACGACTATTTTATTATTGTTGGCATTACCTGTATTAGCAGGTGCTATTACTATACTGTTAACAGATCGAAATTTTAATTCTTCTTTTTTTAATCCTATTGGAGGGGGGGATCCTATTTTATTTCAACATTTGTTT
DBS_B_438   				TCGAATAAATAATATAAGTTTTTGATTATTACCCCCTTCACTAATGTTATTATTAATTTCTATAGTCATTGAAATAGGATGTGGGACAGGATGGACAATTTATCCTCCTCTATCTAGAAATTTAGCACATTCAACACCAGGAATAGATTTAACAATTTTTTCTTTACATTTAGCAGGTGCTTCTTCAATTTTAGGAGCTGTAAATTTTATTTCAACTATTTTAAATATACGAACAATAAATTTTTCTATCATAAAAATGTCTTTATTTGTTTGATCTATTTTAATTACTACCATTTTATTGCTATTAGCTTTACCAGTCTTAGCTGGAGCTATTACTATATTACTCACAGATCGAAATTTTAATACATCTTTTTTTGACCCTGTTGGAGGAGGAGATCCTATTTTATTTCAACATTTATTT
WR_B_335   					ACGTATAAATAATATAAGATTTTGACTTTTACCTCCTTCTTTACTATTACTATTAATATCTATAATTATTGAAATAGGTTGTGGAACAGGATGGACTATTTATCCTCCATTATCTAGTAATTTAGCTCATTCTACACCAGGAATAGATTTAACAATTTTTTCTTTACATTTAGCTGGTGCTTCATCTATTTTAGGAGCAGTAAATTTTATTTCAACTATTTTAAATATACGAACTATGAATTTTTCTATAATAAAAATATCATTGTTTGTTTGATCAATTTTAATTACTACAATTTTATTATTATTAGCTTTACCTGTATTAGCTGGAGCTATTACTATATTATTAACAGATCGAAATTTTAATACATCTTTTTTTGATCCTGTAGGAGGAGGAGATCCTATTTTATTTCAACATTTATTT
NT_A_088        			ACGAATAAATAATTTAAGTTTTTGACTTCTTCCTCCTTCATTAATATTATTATTATTTTCTTCTATAATTGAAATAGGAACAGGAACAGGATGAACAATTTATCCACCTTTATCTAGAAATAAATTCCATTCAAGACCATCAATAGATATAACAATTTTTTCTCTTCATTTAGCCGGAATTTCTTCTATTTTAGGAGCTATTAATTTTATTTCAACTATTATAAATATACGATCAATAAATTTTAATATATCAAAAATATCATTATTTGTTTGATCTATTTTTATTACTACTATATTACTAATTATAGCTATACCTGTTTTAGCAGGAGCTATTACTATATTATTAACAGATCGAAATTTTAATACTTCTTTCTTTGATCCTTCTGGGGGAGGAGATCCAATTTTATTTCAACATTTGTTT
DBS_B_439   				ACGAATAAACAATTTAAGATTTTGACTTCTTCCCCCTTCTTTAATACTTTTATTATTTTCTTCTATAATTGAAATAGGAACTGGAACCGGATGAACAATTTATCCTCCTCTTTCAAGAAATAAATTTCATTCAAGACCTTCTATAGATATAACAATTTTTTCTCTTCATTTAGCCGGAATTTCTTCTATTTTAGGAGCAATTAATTTTATTTCAACTATTATAAATATACGATCTATAAATTTTAATATATCTAAAATATCTTTATTTGTATGATCAATTTTTATTACTACAATATTATTAATTATAGCTATACCTGTTTTAGCAGGAGCAATTACTATATTATTAACAGATCGAAATTTTAATACTTCTTTTTTTGATCCATCTGGAGGAGGAGATCCTATTTTATTTCAACATTTATTT
MLc_B_471  					TCGTATAAATAATATAAGATTTTGGTTGCTACCACCTTCTTTAATGTTTCTTTTAGCTTCAATAATCATAGAAATAGGATGTGGAACTGGTTGAACAATTTATCCACCTTTATCTGGTCCATTGGCACACTCTGGTATTTCAGTCGACTTAACAATTTTTTCTCTTCACTTAGCAGGAGCATCTTCTATTTTAGGTGCAGTTAATTTTATTTCTACTATTTTGAATATACGTTCAATAAATTTTAAAATAATAAAAATATCTTTATTTGTTTGATCTATTTTAATTACAACAATTTTATTATTATTAGCACTCCCAGTATTAGCAGGAGCAATTACAATACTATTAACAGATCGAAACTTTAATACATCTTTTTTTAACCCTATAGGTGGGGGTGATCCTATTTTATTTCAACATTTATTT
NT_A_086        			ACGAATAAATAATTTAAGTTTCTGACTTCTTCCACCTTCATTATTATTATTAACTTATTCCACAATTGTAGAAATAGGTTGTGGAACTGGATGAACAATTTATCCACCTTTATCTGGCAATTTATCTCATATAGGAGGAGCTGTAGATTTAACAATTTTTTCATTACATTTAGCTGGGGCATCTTCTATTTTAGGTGCAATTAATTTTATTTCTACTATTATTAATATACGAGCTAATAATATTGATATAGGAGTAATACCATTATTTGTTTGATCAATTTTAATTACAGCTATTCTTTTATTATTAGCTCTTCCTGTATTAGCAGGTGCCATTACCATACTACTAACAGATCGAAATTTTAACACTTCATTTTTTGATCCAGTAGGTGGAGGTGATCCTATTCTCTTTGAACATTTATTC
DBS_B_437   				ACGAATAAATAATTTAAGCTTTTGACTTCTACCACCATCACTTTTATTATTAACTTACTCTACAATTGTTGAAATAGGATGTGGAACCGGATGAACTATTTATCCACCATTATCTGGAAACCTATCTCATATAGGAGGAGCTGTTGATTTAACAATTTTTTCCCTTCACTTAGCTGGAGCATCTTCTATTTTAGGTGCAATTAATTTTATTTCCACTATTATAAATATACGAGCCAATAATATCTATATAGGAGTTATACCATTATTTGTTTGATCAATTTTAATTACAGCAATTCTTTTATTATTAGCTCTTCCTGTATTAGCTGGTGCTATTACCATATTACTAACTGATCGAAATTTTAATACTTCTTTCTTTGACCCAGTAGGTGGTGGAGATCCTATTCTATTCGAACATTTATTT
MLc_B_472  					ACGAATAAATAATTTAAGCTTTTGACTTCTCCCACCATCACTTTTATTATTAACTTACTCTACAATTGTTGAAATAGGATGTGGAACTGGATGAACAATTTATCCTCCATTATCTGGAAACCTGTCACACATGGGAGGAGCTGTTGATTTAACAATTTTTTCACTTCATTTAGCTGGGGCATCTTCTATTTTAGGTGCAATCAATTTTATTTCTACTATTATAAATATACGAGCTAATAATATTTATATAGGAGTTATACCATTATTTGTTTGATCAATTTTAATTACAGCAATTCTATTATTATTAGCTCTTCCTGTATTAGCTGGTGCTATTACTATATTATTAACTGATCGAAATTTTAATACCTCTTTTTTTGACCCTGTTGGTGGTGGAGATCCTATTCTCTTTGAACATTTATTT
TsqB_A_098 					GCGAATGAACAATTTAAGATTTTGACTTTTACCCCCATCTTTAAGAATGCTAATCTTATCTTCTACTCTTGAAATAGGTTCTGGGACTGGATGAACTATTTATCCTCCTCTAGCTAGAAATGTATTCCATCCTGGAAAATCTATAGATTTATTAATTTTTTCTTTACATTTAGCTGGGGTATCTTCTATTTTAGGGGCTGTAAATTTTATTTCAACTATTATGAATATACGAATACCAGCAATAAAATTAAAAATAATACCTTTATTTGTTTGATCTATTTTCTTTACTACAATTTTGCTTCTTTTGGCTATTCCTGTGTTGGCAGGAGCCATTACAATATTATTAACAGATCGAAATTTTAATACTTCATTTTTTGTACCAGCAGGGGGAGGAGATCCTATTTTATTTCAACATTTATTT
TsqB_B_452 					GCGAATGAACAATTTAAGATTTTGACTTTTACCCCCATCTTTAAGAATGCTAATTTTATCTTCTACTCTTGAAATAGGTTCTGGGACTGGATGAACTATTTATCCTCCTCTAGCTAGAAATGTATTCCATCCTGGAAAATCTATAGATTTATTAATTTTTTCTTTACATTTAGCTGGGGTATCTTCTATTTTAGGGGCTGTAAATTTTATTTCAACTATTATAAATATACGAATACCAGCAATAAAATTAAAAATAATGCCTTTATTTGTTTGATCTATTTTCTTTACTACAATTTTGCTTCTTTTGGCTATTCCTGTGTTGGCAGGAGCCATTACAATATTATTAACGGATCGAAATTTTAATACTTCATTTTTTGTGCCAGCAGGGGGAGGAGATCCTATTTTATTTCAACATTTATTT
TsqB_A_099 					GCGAATGAACAATTTAAGATTTTGACTTTTACCCCCATCTTTAAGAATGCTAATTTTATCTTCTACTCTTGAAATAGGTTCTGGGACTGGATGAACTATTTATCCTCCTCTAGCTAGAAATGTATTCCATCCTGGAAAATCTATAGATTTATTAATTTTTTCTTTACATTTAGCTGGGGTATCTTCTATTTTAGGGGCTGTAAATTTTATTTCAACTATTATAAATATACGAATACCAGCAATAAAATTAAAAATAATGCCTTTATTTGTTTGATCTATTTTCTTTACTACAATTTTGCTTCTTTTGGCTATTCCTGTGTTGGCAGGAGCCATTACAATATTATTAACGGATCGAAATTTTAATACTTCATTTTTTGTGCCAGCAGGGGGAGGAGATCCTATTTTATTCCAACATTTATTT
WR_B_336   					GCGAATGAACAATTTAAGATTTTGGCTTTTACCTCCATCTTTAAGAATGCTAATTTTATCTTCTACTCTTGAAATAGGTTCAGGGACTGGATGAACTATTTATCCTCCTCTAGCTAGAAATGTATTCCATCCTGGAAAATCTATAGATTTATTAATTTTTTCTTTACATTTAGCTGGGGTATCTTCTATTTTAGGAGCTGTAAATTTTATTTCAACTATTATAAATATACGAATACCAGCAATAAAATTAAAAATAATGCCTTTATTTGTTTGATCTATTTTCTTTACTACAATTTTGCTTCTTTTGGCTATTCCTGTGTTGGCAGGAGCCATTACAATATTATTAACAGATCGAAATTTTAATACTTCATTTTTTGTGCCAGCAGGGGGAGGAGATCCTATTTTATTTCAACATTTATTT
NT_A_090        			GCGAATGAACAATTTAAGATTTTGGCTTTTACCTCCATCTTTAAGAATGCTAATTTTATCTTCTACTCTTGAAATAGGTTCAGGGACTGGATGAACTATTTATCCTCCTCTAGCTAGAAATGTATTCCATCCTGGAAAATCTATAGATTTATTAATTTTTTCTTTACATTTAGCCGGGGTATCTTCTATTTTAGGGGCTGTAAATTTTATTTCAACTATTATAAATATACGAATACCAGCAATAAAATTAAAAATAATGCCTTTATTTGTTTGATCTATTTTCTTTACTACAATTTTGCTTCTTTTGGCTATTCCTGTGTTGGCAGGAGCCATTACAATATTATTAACAGATCGAAATTTTAATACTTCATTTTTTGTGCCAGCAGGGGGAGGAGATCCTATTTTATTTCAACATTTATTT
NT_A_089        			GCGAATGAACAATTTAAGATTTTGACTTTTACCTCCATCTTTAAGAATACTAATTTTATCTTCTACTCTTGAAATAGGTTCAGGGACTGGATGAACTATTTATCCTCCTTTAGCTAGAAATGTATTTCATCCTGGAAAATCTATAGATTTATTAATTTTTTCTTTACATCTAGCTGGGGTATCTTCTATTTTAGGGGCTGTAAATTTTATTTCAACTATTATAAATATACGAATACCAGCAATAAAATTAAAAATAATGCCTTTATTTGTTTGATCTATTTTCTTTACTACAATTTTGCTTCTTTTGGCTATTCCTGTGTTGGCAGGAGCCATTACAATATTATTAACAGATCGAAATTTTAATACTTCATTTTTCGTGCCAGCAGGGGGAGGAGATCCTATTTTATTTCAACATTTATTT
DBS_B_435   				TCGTTTAAATAATTTAAGTTTTTGGCTTCTCCCACCTTCTTTAATATTTTTAATCATTTCTTCTTACTTAGGAAGAGGAGTTGGAACAGGTTGGACTATTTATCCTCCTTTGGCTCACAGATTTTTTCATTCAGATAAATCTATAGATTTTATAATTTTTTCTTTACATTTAGCTGGGGTTTCTTCTATTTTAGGTGCTATTAATTTCATTTCAACAATTTTAAATATGCGGATACCTTATTTAAAATTTAAGATAATTCCATTATTTGTTTGATCTATTTTCTTTACTACAGTATTATTGTTGTTAGCTATTCCTGTGCTTGCTGGTGCTATTACTATGCTATTAACTGATCGTAATTTCAATACTTCCTTTTTTGTACCAGCTGGTGGTGGTGATCCAATTTTATTTCAACATTTATTT
DBS_B_436   				TCGTTTAAATAATTTAAGTTTTTGACTTCTCCCACCTTCTTTAATATTTTTAATCATTTCTTCTTACTTAGGAAGAGGAGTTGGAACAGGTTGGACTATTTATCCTCCTTTGGCTCACAGATTTTTTCATTCAGATAAATCTATAGATTTTATAATTTTTTCTTTACATTTAGCTGGGGTTTCTTCTATTTTAGGTGCTATTAATTTCATTTCAACAATTTTAAATATGCGGATACCTTATTTAAAATTTAAGATAATTCCATTATTTGTTTGATCTATTTTCTTTACTACAGTATTATTGTTGTTAGCTATTCCTGTGCTTGCTGGTGCTATTACTATGCTATTAACTGATCGTAATTTCAATACTTCCTTTTTTGTACCAGCTGGTGGTGGTGATCCAATTTTATTTCAACATTTATTT
WR_B_332   					TCGTTTAAATAATCTAAGTTTTTGGCTTCTTCCACCTTCTTTAATATTTTTAATCATTTCTTCTTATTTAGGAAGAGGAGTTGGGACAGGTTGGACTATTTACCCCCCTTTAGCACATAGATTTTTTCATTCAGATAAATCTATAGATTTTATAATTTTTTCTTTACATTTAGCTGGGGTTTCTTCTATTTTAGGTGCTATTAATTTTATTTCAACAATTTTGAATATGCGAATACCTTATTTAAAATTTAAAATAATTCCATTATTTGTTTGATCTATTTTCTTTACTACAGTACTATTACTATTAGCTATTCCTGTTCTTGCTGGTGCTATTACTATATTACTAACTGATCGTAATTTTAATACTTCCTTTTTTGTGCCAGCTGGAGGTGGAGATCCAATTTTATTTCAACATTTATTT
DBS_B_434   				TCGTTTAAATAATTTAAGTTTTTGGCTTCTTCCGCCTTCTTTAATATTTTTAATTATTTCTTCCTATTTAGGAAGAGGAGTCGGTACAGGTTGGACTATTTACCCCCCTTTGGCTCATAGATTTTTCCATTCAGATAAATCTATAGATTTTATAATTTTTTCTCTTCATTTAGCTGGTGTTTCTTCCATTCTAGGTGCCATTAATTTTATTTCAACAATTTTAAATATACGAATACCTTATTTAAAATTTAAAATGATTCCATTATTTGTTTGATCTATTTTTTTTACCACAGTGCTATTATTGTTAGCAATTCCTGTTCTAGCTGGAGCTATTACTATATTATTAACTGATCGTAACTTTAATACTTCTTTTTTTGTGCCAGCTGGAGGGGGAGATCCAATTTTATTTCAACATTTATTT
TsqB_A_102 					ACGTTTAAATAATTTAAGTTTCTGACTTCTTCCACCTTCTTTAATATTTTTAATCATTTCTTCTTATTTAGGTAGAGGGGTAGGGACAGGTTGGACTATCTACCCTCCATTGGCTCATAGATTTTTCCATTCGGATAAATCTATAGATTTTATAATTTTTTCTTTACATTTAGCTGGGGTTTCTTCTATTTTAGGTGCTATTAATTTTATTTCAACAATTTTAAATATACGAATACCTTATTTAAAATTTAAAATAATTCCATTATTTGTTTGATCGATTTTTTTTACTACAGTATTATTACTGTTAGCTATTCCTGTATTAGCTGGGGCTATTACTATACTATTAACTGATCGTAATTTTAATACTTCTTTTTTTGTGCCAGCTGGTGGAGGGGATCCAATTTTATTTCAACATTTATTT
MLc_B_470  					CCGATTAAATAATTTAAGTTTTTGGTTGCTACCCCCTTCTTTAATTTTACTAATTATTTCTAGTTATTTAGGGGGGGGAGTAGGGACGGGTTGAACTATTTACCCCCCTCTAGCTCATAGTTTTTTCCACTCGAGTAAATCAGTGGATTTTATAATTTTTTCTTTACATTTAGCAGGAGTATCTTCTATTTTAGGGGCCGTCAATTTTATCTCTACAATTATAAATATGCGGATGCCTGCTTTAAAGTTTAAAACAATCCCTTTATTTGTATGATCAATTTTTTTCACAACTGTACTTTTATTATTGGCTATCCCAGTTTTAGCTGGAGCAATTACTATGTTATTAACTGACCGTAATTTTAACACATCCTTTTTTGTGCCAGCTGGAGGAGGGGACCCTATTTTATTCCAACATTTATTT
MLc_B_469					CCGATTAAATAATTTAAGTTTTTGGTTATTACCCCCTTCTTTAATTTTACTAATTATTTCTAGTTATTTAGGGGGGGGAGTAGGGACGGGTTGAACTATTTACCCCCCTCTAGCTCATAGTTTTTTCCACTCAAGTAAATCAGTGGATTTTATAATTTTTTCTTTACATTTAGCAGGAGTATCTTCTATTTTAGGGGCTGTCAATTTTATCTCTACAATTATAAATATGCGGATGCCTGCTTTAAAGTTTAAAACAATCCCTTTATTTGTATGATCAATTTTTTTCACAACTGTACTTTTATTATTGGCTATCCCAGTTTTAGCTGGGGCAATTACTATGTTATTAACTGACCGTAATTTTAACACATCCTTTTTTGTCCCAGCTGGGGGAGGGGACCCTATTTTATTCCAACATTTATTT
AC_B_390   					CCGATTAAATAATTTAAGTTTTTGGTTATTACCCCCTTCTTTAATTTTACTAATTATTTCTAGTTATTTAGGGGGGGGAGTAGGGACGGGTTGAACTATTTACCCCCCTCTAGCTCATAGTTTTTTCCACTCAAGTAAATCAGTGGATTTTATAATTTTTTCTTTACATTTAGCAGGAGTATCTTCTATTTTAGGGGCTGTCAATTTTATCTCTACAATTATAAATATGCGGATGCCTGCTTTAAAGTTTAAAACAATCCCTTTATTTGTATGATCAATTTTTTTCACAACTGTACTTTTATTATTGGCTATCCCAGTTTTAGCTGGAGCAATTACTATGTTATTAACTGACCGTAATTTTAATACATCATTTTTTGTCCCAGCTGGAGGAGGAGACCCTATTTTATTCCAACATTTATTT
AC_B_391   					CCGATTAAATAATTTAAGTTTTTGGTTATTGCCCCCTTCTTTAATTTTACTAATTATTTCTAGTTATTTAGGAGGGGGGGTAGGGACTGGTTGAACTATTTACCCCCCTCTAGCTCATAGTTTTTTCCACTCAAGTAAATCAGTGGATTTTATAATTTTTTCTTTACATTTAGCAGGGGTATCTTCTATTTTAGGGGCCGTGAATTTTATCTCTACAATTATAAATATGCGGATGCCTGCTTTAAAGTTTAAAACAATCCCTTTATTTGTATGATCAATTTTTTTCACAACCGTACTTTTATTATTGGCTATCCCAGTTTTAGCTGGAGCAATTACTATGTTATTAACTGACCGTAATTTTAACACATCATTTTTTGTCCCAGCTGGAGGAGGAGACCCTATTTTATTCCAACATTTATTT
MHy_A_105   				TCGATTAAATAATTTAAGTTTTTGGCTGCTACCCCCATCTTTAATTTTATTAATTATTTCTAGTTATTTAGGAGGAGGAGTGGGAACTGGTTGAACTATTTATCCTCCGCTAGCTCACAGTTTTTTTCATTCTAGTAAATCAGTAGATTTTATAATTTTTTCTTTACATTTAGCAGGTGTATCTTCTATTCTAGGTGCTGTAAATTTTATTTCTACAATTATAAATATACGTATACCTGCATTAAAATTTAAAACAGTTCCTTTATTTGTATGATCAATCTTTTTTACAACAGTATTACTATTATTAGCTATTCCAGTTTTAGCAGGGGCAATTACTATATTATTAACTGATCGTAATTTTAACACATCATTTTTTGTGCCAGCTGGAGGAGGTGATCCTATTTTATTCCAACATTTGTTC
WV_126       				TCGTTTAAATAATCTAAGTTTTTGACTTCTTCCCCCCTCTCTAATATTTTTAATTATTTCTTCTTATTTAGGAAGAGGAGTCGGGACAGGTTGAACTATTTATCCCCCTTTAGCTCACAGATTTTTCCACTCAGATAAATCTATAGATTTTATAATTTTCTCTTTACATTTAGCTGGGATTTCTTCTATTTTAGGTGCTATTAATTTTATTTCAACAATTTTAAATATGCGAATACCTTATTTAAAATTTAAGATAATTCCATTGTTTGTTTGATCTATTTTCTTTACTACAGTACTATTATTATTAGCTATTCCTGTACTAGCTGGTGCTATTACTATACTACTAACTGATCGTAATTTTAATACTTCCTTTTTTGTGCCAGCTGGTGGTGGAGATCCAATTTTATTTCAACATTTATTT
WV_124       				TCGTTTAAATAATCTAAGTTTTTGACTTCTTCCCCCCTCTCTAATATTTTTAATTATTTCTTCTTATTTAGGAAGAGGAGTCGGGACAGGTTGAACTATTTATCCCCCTTTAGCTCACAGATTTTTCCACTCAGATAAATCTATAGATTTTATAATTTTCTCTTTACATTTAGCTGGGATTTCTTCTATTTTAGGTGCTATTAATTTTATTTCAACAATTTTAAATATGCGAATACCTTATTTAAAATTTAAGATAATTCCATTGTTTGTTTGATCTATTTTCTTTACTACAGTACTATTATTATTAGCTATTCCTGTACTAGCTGGTGCTATTACTATACTACTAACTGATCGTAATTTTAATACTTCCTTTTTTGTGCCAGCTGGTGGTGGAGATCCAATTTTATTTCAACATTTATTT
    ;
End;
