# Supplementary material for: Molecular diversity of Pseudoscorpiones in southern High Appalachian leaf litter
Source: Biodivers Data J. 2024 Jan 11;12:e115928. doi: 10.3897/BDJ.12.e115928 (PMC10797626; doi:10.3897/BDJ.12.e115928)
Supplement: Supplementary material 3 — GenBank sequences used for ML analysis [file bdj-12-e115928-s003.xlsx]

## Sheet: Pseudoscorpionida_Arth_plus_Gen
GenBank Acces. #	GenBank ID	Family	Reference
AB855647	Mundochthonius japonicus scolytidis	Chthoniidae	Ohira, H., Kaneko, S., & Tsutsumi, T. (2016). A rapid and low-cost protocol for DNA extraction from small-sized pseudoscorpion appendages. Acta Arachnologica, 65, 89-95.
AB855648	Microbisium pygmaeum	Chernetidae	Ohira, H., Kaneko, S., & Tsutsumi, T. (2016). A rapid and low-cost protocol for DNA extraction from small-sized pseudoscorpion appendages. Acta Arachnologica, 65, 89-95.
AB855649	Microbisium pygmaeum	Chernetidae	Ohira, H., Kaneko, S., & Tsutsumi, T. (2016). A rapid and low-cost protocol for DNA extraction from small-sized pseudoscorpion appendages. Acta Arachnologica, 65, 89-95.
AY332244	Cordylochernes scorpioides	Chernetidae	Zeh, J. A., Zeh, D. W., & Bonilla, M. M. (2003). Phylogeography of the harlequin beetle‐riding pseudoscorpion and the rise of the Isthmus of Panamá. Molecular Ecology, 12(10), 2759-2769.
AY332245	Cordylochernes scorpioides	Chernetidae	Zeh, J. A., Zeh, D. W., & Bonilla, M. M. (2003). Phylogeography of the harlequin beetle‐riding pseudoscorpion and the rise of the Isthmus of Panamá. Molecular Ecology, 12(10), 2759-2769.
AY332246	Cordylochernes scorpioides	Chernetidae	Zeh, J. A., Zeh, D. W., & Bonilla, M. M. (2003). Phylogeography of the harlequin beetle‐riding pseudoscorpion and the rise of the Isthmus of Panamá. Molecular Ecology, 12(10), 2759-2769.
AY332247	Cordylochernes scorpioides	Chernetidae	Zeh, J. A., Zeh, D. W., & Bonilla, M. M. (2003). Phylogeography of the harlequin beetle‐riding pseudoscorpion and the rise of the Isthmus of Panamá. Molecular Ecology, 12(10), 2759-2769.
AY332248	Cordylochernes scorpioides	Chernetidae	Zeh, J. A., Zeh, D. W., & Bonilla, M. M. (2003). Phylogeography of the harlequin beetle‐riding pseudoscorpion and the rise of the Isthmus of Panamá. Molecular Ecology, 12(10), 2759-2769.
AY332249	Cordylochernes scorpioides	Chernetidae	Zeh, J. A., Zeh, D. W., & Bonilla, M. M. (2003). Phylogeography of the harlequin beetle‐riding pseudoscorpion and the rise of the Isthmus of Panamá. Molecular Ecology, 12(10), 2759-2769.
AY332250	Cordylochernes scorpioides	Chernetidae	Zeh, J. A., Zeh, D. W., & Bonilla, M. M. (2003). Phylogeography of the harlequin beetle‐riding pseudoscorpion and the rise of the Isthmus of Panamá. Molecular Ecology, 12(10), 2759-2769.
AY332251	Cordylochernes scorpioides	Chernetidae	Zeh, J. A., Zeh, D. W., & Bonilla, M. M. (2003). Phylogeography of the harlequin beetle‐riding pseudoscorpion and the rise of the Isthmus of Panamá. Molecular Ecology, 12(10), 2759-2769.
AY332252	Cordylochernes scorpioides	Chernetidae	Zeh, J. A., Zeh, D. W., & Bonilla, M. M. (2003). Phylogeography of the harlequin beetle‐riding pseudoscorpion and the rise of the Isthmus of Panamá. Molecular Ecology, 12(10), 2759-2769.
AY332253	Cordylochernes scorpioides	Chernetidae	Zeh, J. A., Zeh, D. W., & Bonilla, M. M. (2003). Phylogeography of the harlequin beetle‐riding pseudoscorpion and the rise of the Isthmus of Panamá. Molecular Ecology, 12(10), 2759-2769.
AY332254	Cordylochernes scorpioides	Chernetidae	Zeh, J. A., Zeh, D. W., & Bonilla, M. M. (2003). Phylogeography of the harlequin beetle‐riding pseudoscorpion and the rise of the Isthmus of Panamá. Molecular Ecology, 12(10), 2759-2769.
AY332255	Cordylochernes scorpioides	Chernetidae	Zeh, J. A., Zeh, D. W., & Bonilla, M. M. (2003). Phylogeography of the harlequin beetle‐riding pseudoscorpion and the rise of the Isthmus of Panamá. Molecular Ecology, 12(10), 2759-2769.
AY332256	Cordylochernes scorpioides	Chernetidae	Zeh, J. A., Zeh, D. W., & Bonilla, M. M. (2003). Phylogeography of the harlequin beetle‐riding pseudoscorpion and the rise of the Isthmus of Panamá. Molecular Ecology, 12(10), 2759-2769.
AY332257	Cordylochernes scorpioides	Chernetidae	Zeh, J. A., Zeh, D. W., & Bonilla, M. M. (2003). Phylogeography of the harlequin beetle‐riding pseudoscorpion and the rise of the Isthmus of Panamá. Molecular Ecology, 12(10), 2759-2769.
AY332258	Cordylochernes scorpioides	Chernetidae	Zeh, J. A., Zeh, D. W., & Bonilla, M. M. (2003). Phylogeography of the harlequin beetle‐riding pseudoscorpion and the rise of the Isthmus of Panamá. Molecular Ecology, 12(10), 2759-2769.
AY332259	Cordylochernes scorpioides	Chernetidae	Zeh, J. A., Zeh, D. W., & Bonilla, M. M. (2003). Phylogeography of the harlequin beetle‐riding pseudoscorpion and the rise of the Isthmus of Panamá. Molecular Ecology, 12(10), 2759-2769.
AY332260	Cordylochernes scorpioides	Chernetidae	Zeh, J. A., Zeh, D. W., & Bonilla, M. M. (2003). Phylogeography of the harlequin beetle‐riding pseudoscorpion and the rise of the Isthmus of Panamá. Molecular Ecology, 12(10), 2759-2769.
AY332261	Cordylochernes scorpioides	Chernetidae	Zeh, J. A., Zeh, D. W., & Bonilla, M. M. (2003). Phylogeography of the harlequin beetle‐riding pseudoscorpion and the rise of the Isthmus of Panamá. Molecular Ecology, 12(10), 2759-2769.
AY332262	Cordylochernes scorpioides	Chernetidae	Zeh, J. A., Zeh, D. W., & Bonilla, M. M. (2003). Phylogeography of the harlequin beetle‐riding pseudoscorpion and the rise of the Isthmus of Panamá. Molecular Ecology, 12(10), 2759-2769.
AY332263	Cordylochernes scorpioides	Chernetidae	Zeh, J. A., Zeh, D. W., & Bonilla, M. M. (2003). Phylogeography of the harlequin beetle‐riding pseudoscorpion and the rise of the Isthmus of Panamá. Molecular Ecology, 12(10), 2759-2769.
AY332264	Cordylochernes scorpioides	Chernetidae	Zeh, J. A., Zeh, D. W., & Bonilla, M. M. (2003). Phylogeography of the harlequin beetle‐riding pseudoscorpion and the rise of the Isthmus of Panamá. Molecular Ecology, 12(10), 2759-2769.
AY332265	Cordylochernes scorpioides	Chernetidae	Zeh, J. A., Zeh, D. W., & Bonilla, M. M. (2003). Phylogeography of the harlequin beetle‐riding pseudoscorpion and the rise of the Isthmus of Panamá. Molecular Ecology, 12(10), 2759-2769.
AY332266	Cordylochernes scorpioides	Chernetidae	Zeh, J. A., Zeh, D. W., & Bonilla, M. M. (2003). Phylogeography of the harlequin beetle‐riding pseudoscorpion and the rise of the Isthmus of Panamá. Molecular Ecology, 12(10), 2759-2769.
AY332267	Cordylochernes scorpioides	Chernetidae	Zeh, J. A., Zeh, D. W., & Bonilla, M. M. (2003). Phylogeography of the harlequin beetle‐riding pseudoscorpion and the rise of the Isthmus of Panamá. Molecular Ecology, 12(10), 2759-2769.
EU559500	Feaella anderseni	Feaellidae	Murienne, J., Harvey, M. S., & Giribet, G. (2008). First molecular phylogeny of the major clades of Pseudoscorpiones (Arthropoda: Chelicerata). Molecular phylogenetics and evolution, 49(1), 170-184.
EU559501	Pseudogarypus bicornis	Pseudogarypidae	Murienne, J., Harvey, M. S., & Giribet, G. (2008). First molecular phylogeny of the major clades of Pseudoscorpiones (Arthropoda: Chelicerata). Molecular phylogenetics and evolution, 49(1), 170-184.
EU559502	Neopseudogarypus scutellatus	Pseudogarypidae	Murienne, J., Harvey, M. S., & Giribet, G. (2008). First molecular phylogeny of the major clades of Pseudoscorpiones (Arthropoda: Chelicerata). Molecular phylogenetics and evolution, 49(1), 170-184.
EU559503	Lagynochthonius johni	Chthoniidae	Murienne, J., Harvey, M. S., & Giribet, G. (2008). First molecular phylogeny of the major clades of Pseudoscorpiones (Arthropoda: Chelicerata). Molecular phylogenetics and evolution, 49(1), 170-184.
EU559504	Chthonius	Chthoniidae	Murienne, J., Harvey, M. S., & Giribet, G. (2008). First molecular phylogeny of the major clades of Pseudoscorpiones (Arthropoda: Chelicerata). Molecular phylogenetics and evolution, 49(1), 170-184.
EU559505	Paraliochthonius	Chthoniidae	Murienne, J., Harvey, M. S., & Giribet, G. (2008). First molecular phylogeny of the major clades of Pseudoscorpiones (Arthropoda: Chelicerata). Molecular phylogenetics and evolution, 49(1), 170-184.
EU559506	Tyrannochthonius	Chthoniidae	Murienne, J., Harvey, M. S., & Giribet, G. (2008). First molecular phylogeny of the major clades of Pseudoscorpiones (Arthropoda: Chelicerata). Molecular phylogenetics and evolution, 49(1), 170-184.
EU559507	Afrochthonius godfreyi	Pseudotyrannochthoniidae	Murienne, J., Harvey, M. S., & Giribet, G. (2008). First molecular phylogeny of the major clades of Pseudoscorpiones (Arthropoda: Chelicerata). Molecular phylogenetics and evolution, 49(1), 170-184.
EU559508	Pseudotyrannochthonius	Pseudotyrannochthoniidae	Murienne, J., Harvey, M. S., & Giribet, G. (2008). First molecular phylogeny of the major clades of Pseudoscorpiones (Arthropoda: Chelicerata). Molecular phylogenetics and evolution, 49(1), 170-184.
EU559509	Pseudotyrannochthonius	Pseudotyrannochthoniidae	Murienne, J., Harvey, M. S., & Giribet, G. (2008). First molecular phylogeny of the major clades of Pseudoscorpiones (Arthropoda: Chelicerata). Molecular phylogenetics and evolution, 49(1), 170-184.
EU559510	Selachochthonius	Pseudotyrannochthoniidae	Murienne, J., Harvey, M. S., & Giribet, G. (2008). First molecular phylogeny of the major clades of Pseudoscorpiones (Arthropoda: Chelicerata). Molecular phylogenetics and evolution, 49(1), 170-184.
EU559511	Chthonius	Chthoniidae	Murienne, J., Harvey, M. S., & Giribet, G. (2008). First molecular phylogeny of the major clades of Pseudoscorpiones (Arthropoda: Chelicerata). Molecular phylogenetics and evolution, 49(1), 170-184.
EU559512	Austrochthonius	Chthoniidae	Murienne, J., Harvey, M. S., & Giribet, G. (2008). First molecular phylogeny of the major clades of Pseudoscorpiones (Arthropoda: Chelicerata). Molecular phylogenetics and evolution, 49(1), 170-184.
EU559513	Austrochthonius	Chthoniidae	Murienne, J., Harvey, M. S., & Giribet, G. (2008). First molecular phylogeny of the major clades of Pseudoscorpiones (Arthropoda: Chelicerata). Molecular phylogenetics and evolution, 49(1), 170-184.
EU559514	Austrochthonius	Chthoniidae	Murienne, J., Harvey, M. S., & Giribet, G. (2008). First molecular phylogeny of the major clades of Pseudoscorpiones (Arthropoda: Chelicerata). Molecular phylogenetics and evolution, 49(1), 170-184.
EU559515	Drepanochthonius	Chthoniidae	Murienne, J., Harvey, M. S., & Giribet, G. (2008). First molecular phylogeny of the major clades of Pseudoscorpiones (Arthropoda: Chelicerata). Molecular phylogenetics and evolution, 49(1), 170-184.
EU559516	Lechytia hoffi	Lechytiidae	Murienne, J., Harvey, M. S., & Giribet, G. (2008). First molecular phylogeny of the major clades of Pseudoscorpiones (Arthropoda: Chelicerata). Molecular phylogenetics and evolution, 49(1), 170-184.
EU559517	Apochthonius	Chthoniidae	Murienne, J., Harvey, M. S., & Giribet, G. (2008). First molecular phylogeny of the major clades of Pseudoscorpiones (Arthropoda: Chelicerata). Molecular phylogenetics and evolution, 49(1), 170-184.
EU559518	Kleptochthonius	Chthoniidae	Murienne, J., Harvey, M. S., & Giribet, G. (2008). First molecular phylogeny of the major clades of Pseudoscorpiones (Arthropoda: Chelicerata). Molecular phylogenetics and evolution, 49(1), 170-184.
EU559519	Pseudochthonius	Chthoniidae	Murienne, J., Harvey, M. S., & Giribet, G. (2008). First molecular phylogeny of the major clades of Pseudoscorpiones (Arthropoda: Chelicerata). Molecular phylogenetics and evolution, 49(1), 170-184.
EU559520	Anaulacodithella	Tridenchthoniidae	Murienne, J., Harvey, M. S., & Giribet, G. (2008). First molecular phylogeny of the major clades of Pseudoscorpiones (Arthropoda: Chelicerata). Molecular phylogenetics and evolution, 49(1), 170-184.
EU559521	Sathrochthonius insulanus	Chthoniidae	Murienne, J., Harvey, M. S., & Giribet, G. (2008). First molecular phylogeny of the major clades of Pseudoscorpiones (Arthropoda: Chelicerata). Molecular phylogenetics and evolution, 49(1), 170-184.
EU559522	Marachernes bellus	Chernetidae	Murienne, J., Harvey, M. S., & Giribet, G. (2008). First molecular phylogeny of the major clades of Pseudoscorpiones (Arthropoda: Chelicerata). Molecular phylogenetics and evolution, 49(1), 170-184.
EU559523	Incachernes	Chernetidae	Murienne, J., Harvey, M. S., & Giribet, G. (2008). First molecular phylogeny of the major clades of Pseudoscorpiones (Arthropoda: Chelicerata). Molecular phylogenetics and evolution, 49(1), 170-184.
EU559524	Haplochernes	Chernetidae	Murienne, J., Harvey, M. S., & Giribet, G. (2008). First molecular phylogeny of the major clades of Pseudoscorpiones (Arthropoda: Chelicerata). Molecular phylogenetics and evolution, 49(1), 170-184.
EU559525	Calymmachernes angulatus	Chernetidae	Murienne, J., Harvey, M. S., & Giribet, G. (2008). First molecular phylogeny of the major clades of Pseudoscorpiones (Arthropoda: Chelicerata). Molecular phylogenetics and evolution, 49(1), 170-184.
EU559526	Conicochernes crassus	Chernetidae	Murienne, J., Harvey, M. S., & Giribet, G. (2008). First molecular phylogeny of the major clades of Pseudoscorpiones (Arthropoda: Chelicerata). Molecular phylogenetics and evolution, 49(1), 170-184.
EU559527	Apatochernes	Chernetidae	Murienne, J., Harvey, M. S., & Giribet, G. (2008). First molecular phylogeny of the major clades of Pseudoscorpiones (Arthropoda: Chelicerata). Molecular phylogenetics and evolution, 49(1), 170-184.
EU559528	Cyclatemnus	Atemnidae	Murienne, J., Harvey, M. S., & Giribet, G. (2008). First molecular phylogeny of the major clades of Pseudoscorpiones (Arthropoda: Chelicerata). Molecular phylogenetics and evolution, 49(1), 170-184.
EU559529	Stenatemnus	Atemnidae	Murienne, J., Harvey, M. S., & Giribet, G. (2008). First molecular phylogeny of the major clades of Pseudoscorpiones (Arthropoda: Chelicerata). Molecular phylogenetics and evolution, 49(1), 170-184.
EU559530	Titanatemnus	Atemnidae	Murienne, J., Harvey, M. S., & Giribet, G. (2008). First molecular phylogeny of the major clades of Pseudoscorpiones (Arthropoda: Chelicerata). Molecular phylogenetics and evolution, 49(1), 170-184.
EU559531	Oratemnus curtus	Atemnidae	Murienne, J., Harvey, M. S., & Giribet, G. (2008). First molecular phylogeny of the major clades of Pseudoscorpiones (Arthropoda: Chelicerata). Molecular phylogenetics and evolution, 49(1), 170-184.
EU559532	Nannochelifer	Cheliferidae	Murienne, J., Harvey, M. S., & Giribet, G. (2008). First molecular phylogeny of the major clades of Pseudoscorpiones (Arthropoda: Chelicerata). Molecular phylogenetics and evolution, 49(1), 170-184.
EU559533	Protochelifer victorianus	Cheliferidae	Murienne, J., Harvey, M. S., & Giribet, G. (2008). First molecular phylogeny of the major clades of Pseudoscorpiones (Arthropoda: Chelicerata). Molecular phylogenetics and evolution, 49(1), 170-184.
EU559534	Caecatemnus	Atemnidae	Murienne, J., Harvey, M. S., & Giribet, G. (2008). First molecular phylogeny of the major clades of Pseudoscorpiones (Arthropoda: Chelicerata). Molecular phylogenetics and evolution, 49(1), 170-184.
EU559535	Miratemnus	Atemnidae	Murienne, J., Harvey, M. S., & Giribet, G. (2008). First molecular phylogeny of the major clades of Pseudoscorpiones (Arthropoda: Chelicerata). Molecular phylogenetics and evolution, 49(1), 170-184.
EU559536	Philomaoria	Cheliferidae	Murienne, J., Harvey, M. S., & Giribet, G. (2008). First molecular phylogeny of the major clades of Pseudoscorpiones (Arthropoda: Chelicerata). Molecular phylogenetics and evolution, 49(1), 170-184.
EU559537	Synsphyronus apimelus	Garypidae	Murienne, J., Harvey, M. S., & Giribet, G. (2008). First molecular phylogeny of the major clades of Pseudoscorpiones (Arthropoda: Chelicerata). Molecular phylogenetics and evolution, 49(1), 170-184.
EU559538	Progarypus	Olpiidae	Murienne, J., Harvey, M. S., & Giribet, G. (2008). First molecular phylogeny of the major clades of Pseudoscorpiones (Arthropoda: Chelicerata). Molecular phylogenetics and evolution, 49(1), 170-184.
EU559539	Xenolpium	Olpiidae	Murienne, J., Harvey, M. S., & Giribet, G. (2008). First molecular phylogeny of the major clades of Pseudoscorpiones (Arthropoda: Chelicerata). Molecular phylogenetics and evolution, 49(1), 170-184.
EU559540	Anagarypus heatwolei	Garypidae	Murienne, J., Harvey, M. S., & Giribet, G. (2008). First molecular phylogeny of the major clades of Pseudoscorpiones (Arthropoda: Chelicerata). Molecular phylogenetics and evolution, 49(1), 170-184.
EU559541	Apolpium parvum	Olpiidae	Murienne, J., Harvey, M. S., & Giribet, G. (2008). First molecular phylogeny of the major clades of Pseudoscorpiones (Arthropoda: Chelicerata). Molecular phylogenetics and evolution, 49(1), 170-184.
EU559542	Pachyolpium	Olpiidae	Murienne, J., Harvey, M. S., & Giribet, G. (2008). First molecular phylogeny of the major clades of Pseudoscorpiones (Arthropoda: Chelicerata). Molecular phylogenetics and evolution, 49(1), 170-184.
EU559543	Nanolpium	Olpiidae	Murienne, J., Harvey, M. S., & Giribet, G. (2008). First molecular phylogeny of the major clades of Pseudoscorpiones (Arthropoda: Chelicerata). Molecular phylogenetics and evolution, 49(1), 170-184.
EU559544	Calocheiridius termitophilus	Olpiidae	Murienne, J., Harvey, M. S., & Giribet, G. (2008). First molecular phylogeny of the major clades of Pseudoscorpiones (Arthropoda: Chelicerata). Molecular phylogenetics and evolution, 49(1), 170-184.
EU559545	Beierolpium bornemisszai	Olpiidae	Murienne, J., Harvey, M. S., & Giribet, G. (2008). First molecular phylogeny of the major clades of Pseudoscorpiones (Arthropoda: Chelicerata). Molecular phylogenetics and evolution, 49(1), 170-184.
EU559546	Euryolpium	Olpiidae	Murienne, J., Harvey, M. S., & Giribet, G. (2008). First molecular phylogeny of the major clades of Pseudoscorpiones (Arthropoda: Chelicerata). Molecular phylogenetics and evolution, 49(1), 170-184.
EU559547	Mirobisium	Gymnobisiidae	Murienne, J., Harvey, M. S., & Giribet, G. (2008). First molecular phylogeny of the major clades of Pseudoscorpiones (Arthropoda: Chelicerata). Molecular phylogenetics and evolution, 49(1), 170-184.
EU559548	Parahya submersa	Parahyidae	Murienne, J., Harvey, M. S., & Giribet, G. (2008). First molecular phylogeny of the major clades of Pseudoscorpiones (Arthropoda: Chelicerata). Molecular phylogenetics and evolution, 49(1), 170-184.
EU559549	Ideobisium	Syarinidae	Murienne, J., Harvey, M. S., & Giribet, G. (2008). First molecular phylogeny of the major clades of Pseudoscorpiones (Arthropoda: Chelicerata). Molecular phylogenetics and evolution, 49(1), 170-184.
EU559550	Syarinus	Syarinidae	Murienne, J., Harvey, M. S., & Giribet, G. (2008). First molecular phylogeny of the major clades of Pseudoscorpiones (Arthropoda: Chelicerata). Molecular phylogenetics and evolution, 49(1), 170-184.
EU559551	Chitrella cala	Syarinidae	Murienne, J., Harvey, M. S., & Giribet, G. (2008). First molecular phylogeny of the major clades of Pseudoscorpiones (Arthropoda: Chelicerata). Molecular phylogenetics and evolution, 49(1), 170-184.
EU559552	Tuberocreagris lata	Neobisiidae	Murienne, J., Harvey, M. S., & Giribet, G. (2008). First molecular phylogeny of the major clades of Pseudoscorpiones (Arthropoda: Chelicerata). Molecular phylogenetics and evolution, 49(1), 170-184.
EU559553	Lustrochernes	Chernetidae	Murienne, J., Harvey, M. S., & Giribet, G. (2008). First molecular phylogeny of the major clades of Pseudoscorpiones (Arthropoda: Chelicerata). Molecular phylogenetics and evolution, 49(1), 170-184.
EU559554	Saetigerocreagris	Neobisiidae	Murienne, J., Harvey, M. S., & Giribet, G. (2008). First molecular phylogeny of the major clades of Pseudoscorpiones (Arthropoda: Chelicerata). Molecular phylogenetics and evolution, 49(1), 170-184.
EU559555	Lissocreagris	Neobisiidae	Murienne, J., Harvey, M. S., & Giribet, G. (2008). First molecular phylogeny of the major clades of Pseudoscorpiones (Arthropoda: Chelicerata). Molecular phylogenetics and evolution, 49(1), 170-184.
EU559556	Neobisium polonicum	Neobisiidae	Murienne, J., Harvey, M. S., & Giribet, G. (2008). First molecular phylogeny of the major clades of Pseudoscorpiones (Arthropoda: Chelicerata). Molecular phylogenetics and evolution, 49(1), 170-184.
EU559557	Roncus transsilvanicus	Neobisiidae	Murienne, J., Harvey, M. S., & Giribet, G. (2008). First molecular phylogeny of the major clades of Pseudoscorpiones (Arthropoda: Chelicerata). Molecular phylogenetics and evolution, 49(1), 170-184.
EU559558	Microbisium parvulum	Neobisiidae	Murienne, J., Harvey, M. S., & Giribet, G. (2008). First molecular phylogeny of the major clades of Pseudoscorpiones (Arthropoda: Chelicerata). Molecular phylogenetics and evolution, 49(1), 170-184.
EU559559	Novobisium tenue	Neobisiidae	Murienne, J., Harvey, M. S., & Giribet, G. (2008). First molecular phylogeny of the major clades of Pseudoscorpiones (Arthropoda: Chelicerata). Molecular phylogenetics and evolution, 49(1), 170-184.
EU559560	Geogarypus	Geogarypidae	Murienne, J., Harvey, M. S., & Giribet, G. (2008). First molecular phylogeny of the major clades of Pseudoscorpiones (Arthropoda: Chelicerata). Molecular phylogenetics and evolution, 49(1), 170-184.
EU559561	Nannobisium	Syarinidae	Murienne, J., Harvey, M. S., & Giribet, G. (2008). First molecular phylogeny of the major clades of Pseudoscorpiones (Arthropoda: Chelicerata). Molecular phylogenetics and evolution, 49(1), 170-184.
EU559562	Ideoblothrus	Syarinidae	Murienne, J., Harvey, M. S., & Giribet, G. (2008). First molecular phylogeny of the major clades of Pseudoscorpiones (Arthropoda: Chelicerata). Molecular phylogenetics and evolution, 49(1), 170-184.
EU559563	Larca lata	Larcidae	Murienne, J., Harvey, M. S., & Giribet, G. (2008). First molecular phylogeny of the major clades of Pseudoscorpiones (Arthropoda: Chelicerata). Molecular phylogenetics and evolution, 49(1), 170-184.
EU559564	Indohya	Hyidae	Murienne, J., Harvey, M. S., & Giribet, G. (2008). First molecular phylogeny of the major clades of Pseudoscorpiones (Arthropoda: Chelicerata). Molecular phylogenetics and evolution, 49(1), 170-184.
EU559565	Protogarypinus giganteus	Garypinidae	Murienne, J., Harvey, M. S., & Giribet, G. (2008). First molecular phylogeny of the major clades of Pseudoscorpiones (Arthropoda: Chelicerata). Molecular phylogenetics and evolution, 49(1), 170-184.
EU559566	Pseudogarypinus cooperi	Garypinidae	Murienne, J., Harvey, M. S., & Giribet, G. (2008). First molecular phylogeny of the major clades of Pseudoscorpiones (Arthropoda: Chelicerata). Molecular phylogenetics and evolution, 49(1), 170-184.
EU559567	Pseudalbiorix veracruzensis	Ideoroncidae	Murienne, J., Harvey, M. S., & Giribet, G. (2008). First molecular phylogeny of the major clades of Pseudoscorpiones (Arthropoda: Chelicerata). Molecular phylogenetics and evolution, 49(1), 170-184.
EU559568	Afrosternophorus	Sternophoridae	Murienne, J., Harvey, M. S., & Giribet, G. (2008). First molecular phylogeny of the major clades of Pseudoscorpiones (Arthropoda: Chelicerata). Molecular phylogenetics and evolution, 49(1), 170-184.
EU559569	Garyops depressus	Sternophoridae	Murienne, J., Harvey, M. S., & Giribet, G. (2008). First molecular phylogeny of the major clades of Pseudoscorpiones (Arthropoda: Chelicerata). Molecular phylogenetics and evolution, 49(1), 170-184.
EU559570	Cheiridiinae	Cheiridiidae	Murienne, J., Harvey, M. S., & Giribet, G. (2008). First molecular phylogeny of the major clades of Pseudoscorpiones (Arthropoda: Chelicerata). Molecular phylogenetics and evolution, 49(1), 170-184.
EU559571	Withius	Withiidae	Murienne, J., Harvey, M. S., & Giribet, G. (2008). First molecular phylogeny of the major clades of Pseudoscorpiones (Arthropoda: Chelicerata). Molecular phylogenetics and evolution, 49(1), 170-184.
EU559572	Withius	Withiidae	Murienne, J., Harvey, M. S., & Giribet, G. (2008). First molecular phylogeny of the major clades of Pseudoscorpiones (Arthropoda: Chelicerata). Molecular phylogenetics and evolution, 49(1), 170-184.
EU559573	Chernetidae	Chernetidae	Murienne, J., Harvey, M. S., & Giribet, G. (2008). First molecular phylogeny of the major clades of Pseudoscorpiones (Arthropoda: Chelicerata). Molecular phylogenetics and evolution, 49(1), 170-184.
EU559574	Pseudopilanus kuscheli	Chernetidae	Murienne, J., Harvey, M. S., & Giribet, G. (2008). First molecular phylogeny of the major clades of Pseudoscorpiones (Arthropoda: Chelicerata). Molecular phylogenetics and evolution, 49(1), 170-184.
FJ483786	Dinocheirus arizonensis	Chernetidae	Pfeiler, E., Bitler, B. G., Castrezana, S., Matzkin, L. M., & Markow, T. A. (2009). Genetic diversification and demographic history of the cactophilic pseudoscorpion Dinocheirus arizonensis from the Sonoran Desert. Molecular Phylogenetics and Evolution, 52(1), 133-141.
FJ483787	Dinocheirus arizonensis	Chernetidae	Pfeiler, E., Bitler, B. G., Castrezana, S., Matzkin, L. M., & Markow, T. A. (2009). Genetic diversification and demographic history of the cactophilic pseudoscorpion Dinocheirus arizonensis from the Sonoran Desert. Molecular Phylogenetics and Evolution, 52(1), 133-141.
FJ483788	Dinocheirus arizonensis	Chernetidae	Pfeiler, E., Bitler, B. G., Castrezana, S., Matzkin, L. M., & Markow, T. A. (2009). Genetic diversification and demographic history of the cactophilic pseudoscorpion Dinocheirus arizonensis from the Sonoran Desert. Molecular Phylogenetics and Evolution, 52(1), 133-141.
FJ483789	Dinocheirus arizonensis	Chernetidae	Pfeiler, E., Bitler, B. G., Castrezana, S., Matzkin, L. M., & Markow, T. A. (2009). Genetic diversification and demographic history of the cactophilic pseudoscorpion Dinocheirus arizonensis from the Sonoran Desert. Molecular Phylogenetics and Evolution, 52(1), 133-141.
FJ483790	Dinocheirus arizonensis	Chernetidae	Pfeiler, E., Bitler, B. G., Castrezana, S., Matzkin, L. M., & Markow, T. A. (2009). Genetic diversification and demographic history of the cactophilic pseudoscorpion Dinocheirus arizonensis from the Sonoran Desert. Molecular Phylogenetics and Evolution, 52(1), 133-141.
FJ483791	Dinocheirus arizonensis	Chernetidae	Pfeiler, E., Bitler, B. G., Castrezana, S., Matzkin, L. M., & Markow, T. A. (2009). Genetic diversification and demographic history of the cactophilic pseudoscorpion Dinocheirus arizonensis from the Sonoran Desert. Molecular Phylogenetics and Evolution, 52(1), 133-141.
FJ483792	Dinocheirus arizonensis	Chernetidae	Pfeiler, E., Bitler, B. G., Castrezana, S., Matzkin, L. M., & Markow, T. A. (2009). Genetic diversification and demographic history of the cactophilic pseudoscorpion Dinocheirus arizonensis from the Sonoran Desert. Molecular Phylogenetics and Evolution, 52(1), 133-141.
FJ483793	Dinocheirus arizonensis	Chernetidae	Pfeiler, E., Bitler, B. G., Castrezana, S., Matzkin, L. M., & Markow, T. A. (2009). Genetic diversification and demographic history of the cactophilic pseudoscorpion Dinocheirus arizonensis from the Sonoran Desert. Molecular Phylogenetics and Evolution, 52(1), 133-141.
FJ483794	Dinocheirus arizonensis	Chernetidae	Pfeiler, E., Bitler, B. G., Castrezana, S., Matzkin, L. M., & Markow, T. A. (2009). Genetic diversification and demographic history of the cactophilic pseudoscorpion Dinocheirus arizonensis from the Sonoran Desert. Molecular Phylogenetics and Evolution, 52(1), 133-141.
FJ483795	Dinocheirus arizonensis	Chernetidae	Pfeiler, E., Bitler, B. G., Castrezana, S., Matzkin, L. M., & Markow, T. A. (2009). Genetic diversification and demographic history of the cactophilic pseudoscorpion Dinocheirus arizonensis from the Sonoran Desert. Molecular Phylogenetics and Evolution, 52(1), 133-141.
FJ483796	Dinocheirus arizonensis	Chernetidae	Pfeiler, E., Bitler, B. G., Castrezana, S., Matzkin, L. M., & Markow, T. A. (2009). Genetic diversification and demographic history of the cactophilic pseudoscorpion Dinocheirus arizonensis from the Sonoran Desert. Molecular Phylogenetics and Evolution, 52(1), 133-141.
FJ483797	Dinocheirus arizonensis	Chernetidae	Pfeiler, E., Bitler, B. G., Castrezana, S., Matzkin, L. M., & Markow, T. A. (2009). Genetic diversification and demographic history of the cactophilic pseudoscorpion Dinocheirus arizonensis from the Sonoran Desert. Molecular Phylogenetics and Evolution, 52(1), 133-141.
FJ483798	Dinocheirus arizonensis	Chernetidae	Pfeiler, E., Bitler, B. G., Castrezana, S., Matzkin, L. M., & Markow, T. A. (2009). Genetic diversification and demographic history of the cactophilic pseudoscorpion Dinocheirus arizonensis from the Sonoran Desert. Molecular Phylogenetics and Evolution, 52(1), 133-141.
FJ483799	Dinocheirus arizonensis	Chernetidae	Pfeiler, E., Bitler, B. G., Castrezana, S., Matzkin, L. M., & Markow, T. A. (2009). Genetic diversification and demographic history of the cactophilic pseudoscorpion Dinocheirus arizonensis from the Sonoran Desert. Molecular Phylogenetics and Evolution, 52(1), 133-141.
FJ483800	Dinocheirus arizonensis	Chernetidae	Pfeiler, E., Bitler, B. G., Castrezana, S., Matzkin, L. M., & Markow, T. A. (2009). Genetic diversification and demographic history of the cactophilic pseudoscorpion Dinocheirus arizonensis from the Sonoran Desert. Molecular Phylogenetics and Evolution, 52(1), 133-141.
FJ483801	Dinocheirus arizonensis	Chernetidae	Pfeiler, E., Bitler, B. G., Castrezana, S., Matzkin, L. M., & Markow, T. A. (2009). Genetic diversification and demographic history of the cactophilic pseudoscorpion Dinocheirus arizonensis from the Sonoran Desert. Molecular Phylogenetics and Evolution, 52(1), 133-141.
FJ483802	Dinocheirus arizonensis	Chernetidae	Pfeiler, E., Bitler, B. G., Castrezana, S., Matzkin, L. M., & Markow, T. A. (2009). Genetic diversification and demographic history of the cactophilic pseudoscorpion Dinocheirus arizonensis from the Sonoran Desert. Molecular Phylogenetics and Evolution, 52(1), 133-141.
FJ483803	Dinocheirus arizonensis	Chernetidae	Pfeiler, E., Bitler, B. G., Castrezana, S., Matzkin, L. M., & Markow, T. A. (2009). Genetic diversification and demographic history of the cactophilic pseudoscorpion Dinocheirus arizonensis from the Sonoran Desert. Molecular Phylogenetics and Evolution, 52(1), 133-141.
FJ483804	Dinocheirus arizonensis	Chernetidae	Pfeiler, E., Bitler, B. G., Castrezana, S., Matzkin, L. M., & Markow, T. A. (2009). Genetic diversification and demographic history of the cactophilic pseudoscorpion Dinocheirus arizonensis from the Sonoran Desert. Molecular Phylogenetics and Evolution, 52(1), 133-141.
FJ483805	Dinocheirus arizonensis	Chernetidae	Pfeiler, E., Bitler, B. G., Castrezana, S., Matzkin, L. M., & Markow, T. A. (2009). Genetic diversification and demographic history of the cactophilic pseudoscorpion Dinocheirus arizonensis from the Sonoran Desert. Molecular Phylogenetics and Evolution, 52(1), 133-141.
FJ483806	Dinocheirus arizonensis	Chernetidae	Pfeiler, E., Bitler, B. G., Castrezana, S., Matzkin, L. M., & Markow, T. A. (2009). Genetic diversification and demographic history of the cactophilic pseudoscorpion Dinocheirus arizonensis from the Sonoran Desert. Molecular Phylogenetics and Evolution, 52(1), 133-141.
FJ483807	Dinocheirus arizonensis	Chernetidae	Pfeiler, E., Bitler, B. G., Castrezana, S., Matzkin, L. M., & Markow, T. A. (2009). Genetic diversification and demographic history of the cactophilic pseudoscorpion Dinocheirus arizonensis from the Sonoran Desert. Molecular Phylogenetics and Evolution, 52(1), 133-141.
FJ483808	Dinocheirus arizonensis	Chernetidae	Pfeiler, E., Bitler, B. G., Castrezana, S., Matzkin, L. M., & Markow, T. A. (2009). Genetic diversification and demographic history of the cactophilic pseudoscorpion Dinocheirus arizonensis from the Sonoran Desert. Molecular Phylogenetics and Evolution, 52(1), 133-141.
FJ483809	Dinocheirus arizonensis	Chernetidae	Pfeiler, E., Bitler, B. G., Castrezana, S., Matzkin, L. M., & Markow, T. A. (2009). Genetic diversification and demographic history of the cactophilic pseudoscorpion Dinocheirus arizonensis from the Sonoran Desert. Molecular Phylogenetics and Evolution, 52(1), 133-141.
FJ483810	Dinocheirus arizonensis	Chernetidae	Pfeiler, E., Bitler, B. G., Castrezana, S., Matzkin, L. M., & Markow, T. A. (2009). Genetic diversification and demographic history of the cactophilic pseudoscorpion Dinocheirus arizonensis from the Sonoran Desert. Molecular Phylogenetics and Evolution, 52(1), 133-141.
FJ483811	Dinocheirus arizonensis	Chernetidae	Pfeiler, E., Bitler, B. G., Castrezana, S., Matzkin, L. M., & Markow, T. A. (2009). Genetic diversification and demographic history of the cactophilic pseudoscorpion Dinocheirus arizonensis from the Sonoran Desert. Molecular Phylogenetics and Evolution, 52(1), 133-141.
FJ483812	Dinocheirus arizonensis	Chernetidae	Pfeiler, E., Bitler, B. G., Castrezana, S., Matzkin, L. M., & Markow, T. A. (2009). Genetic diversification and demographic history of the cactophilic pseudoscorpion Dinocheirus arizonensis from the Sonoran Desert. Molecular Phylogenetics and Evolution, 52(1), 133-141.
FJ483813	Parachelifer hubbardi	Cheliferidae	Pfeiler, E., Bitler, B. G., Castrezana, S., Matzkin, L. M., & Markow, T. A. (2009). Genetic diversification and demographic history of the cactophilic pseudoscorpion Dinocheirus arizonensis from the Sonoran Desert. Molecular Phylogenetics and Evolution, 52(1), 133-141.
FJ483814	Parachelifer hubbardi	Cheliferidae	Pfeiler, E., Bitler, B. G., Castrezana, S., Matzkin, L. M., & Markow, T. A. (2009). Genetic diversification and demographic history of the cactophilic pseudoscorpion Dinocheirus arizonensis from the Sonoran Desert. Molecular Phylogenetics and Evolution, 52(1), 133-141.
FJ483815	Parachelifer hubbardi	Cheliferidae	Pfeiler, E., Bitler, B. G., Castrezana, S., Matzkin, L. M., & Markow, T. A. (2009). Genetic diversification and demographic history of the cactophilic pseudoscorpion Dinocheirus arizonensis from the Sonoran Desert. Molecular Phylogenetics and Evolution, 52(1), 133-141.
FJ483816	Parachelifer hubbardi	Cheliferidae	Pfeiler, E., Bitler, B. G., Castrezana, S., Matzkin, L. M., & Markow, T. A. (2009). Genetic diversification and demographic history of the cactophilic pseudoscorpion Dinocheirus arizonensis from the Sonoran Desert. Molecular Phylogenetics and Evolution, 52(1), 133-141.
JN018171	Chthonius dacnodes	Chthoniidae	Arabi, J., Judson, M. L., Deharveng, L., Lourenço, W. R., Cruaud, C., & Hassanin, A. (2012). Nucleotide composition of CO1 sequences in Chelicerata (Arthropoda): detecting new mitogenomic rearrangements. Journal of Molecular Evolution, 74, 81-95.
JN018172	Chthonius ischnocheles	Chthoniidae	Arabi, J., Judson, M. L., Deharveng, L., Lourenço, W. R., Cruaud, C., & Hassanin, A. (2012). Nucleotide composition of CO1 sequences in Chelicerata (Arthropoda): detecting new mitogenomic rearrangements. Journal of Molecular Evolution, 74, 81-95.
JN018173	Lagynochthonius	Chthoniidae	Arabi, J., Judson, M. L., Deharveng, L., Lourenço, W. R., Cruaud, C., & Hassanin, A. (2012). Nucleotide composition of CO1 sequences in Chelicerata (Arthropoda): detecting new mitogenomic rearrangements. Journal of Molecular Evolution, 74, 81-95.
JN018174	Tyrannochthonius	Chthoniidae	Arabi, J., Judson, M. L., Deharveng, L., Lourenço, W. R., Cruaud, C., & Hassanin, A. (2012). Nucleotide composition of CO1 sequences in Chelicerata (Arthropoda): detecting new mitogenomic rearrangements. Journal of Molecular Evolution, 74, 81-95.
JN018175	Beierochelifer peloponnesiacus	Cheliferidae	Arabi, J., Judson, M. L., Deharveng, L., Lourenço, W. R., Cruaud, C., & Hassanin, A. (2012). Nucleotide composition of CO1 sequences in Chelicerata (Arthropoda): detecting new mitogenomic rearrangements. Journal of Molecular Evolution, 74, 81-95.
JN018176	Chernes hahnii	Chernetidae	Arabi, J., Judson, M. L., Deharveng, L., Lourenço, W. R., Cruaud, C., & Hassanin, A. (2012). Nucleotide composition of CO1 sequences in Chelicerata (Arthropoda): detecting new mitogenomic rearrangements. Journal of Molecular Evolution, 74, 81-95.
JN018177	Lamprochernes savignyi	Chernetidae	Arabi, J., Judson, M. L., Deharveng, L., Lourenço, W. R., Cruaud, C., & Hassanin, A. (2012). Nucleotide composition of CO1 sequences in Chelicerata (Arthropoda): detecting new mitogenomic rearrangements. Journal of Molecular Evolution, 74, 81-95.
JN018178	Apocheiridium reddelli	Cheiridiidae	Arabi, J., Judson, M. L., Deharveng, L., Lourenço, W. R., Cruaud, C., & Hassanin, A. (2012). Nucleotide composition of CO1 sequences in Chelicerata (Arthropoda): detecting new mitogenomic rearrangements. Journal of Molecular Evolution, 74, 81-95.
JN018179	Garypinus	Garypinidae	Arabi, J., Judson, M. L., Deharveng, L., Lourenço, W. R., Cruaud, C., & Hassanin, A. (2012). Nucleotide composition of CO1 sequences in Chelicerata (Arthropoda): detecting new mitogenomic rearrangements. Journal of Molecular Evolution, 74, 81-95.
JN018180	Geogarypus nigrimanus	Geogarypidae	Arabi, J., Judson, M. L., Deharveng, L., Lourenço, W. R., Cruaud, C., & Hassanin, A. (2012). Nucleotide composition of CO1 sequences in Chelicerata (Arthropoda): detecting new mitogenomic rearrangements. Journal of Molecular Evolution, 74, 81-95.
JN018181	Bisetocreagris	Neobisiidae	Arabi, J., Judson, M. L., Deharveng, L., Lourenço, W. R., Cruaud, C., & Hassanin, A. (2012). Nucleotide composition of CO1 sequences in Chelicerata (Arthropoda): detecting new mitogenomic rearrangements. Journal of Molecular Evolution, 74, 81-95.
JN018182	Bisetocreagris	Neobisiidae	Arabi, J., Judson, M. L., Deharveng, L., Lourenço, W. R., Cruaud, C., & Hassanin, A. (2012). Nucleotide composition of CO1 sequences in Chelicerata (Arthropoda): detecting new mitogenomic rearrangements. Journal of Molecular Evolution, 74, 81-95.
JN018183	Ideoroncidae	Ideoroncidae	Arabi, J., Judson, M. L., Deharveng, L., Lourenço, W. R., Cruaud, C., & Hassanin, A. (2012). Nucleotide composition of CO1 sequences in Chelicerata (Arthropoda): detecting new mitogenomic rearrangements. Journal of Molecular Evolution, 74, 81-95.
JN018184	Neobisium geronense	Neobisiidae	Arabi, J., Judson, M. L., Deharveng, L., Lourenço, W. R., Cruaud, C., & Hassanin, A. (2012). Nucleotide composition of CO1 sequences in Chelicerata (Arthropoda): detecting new mitogenomic rearrangements. Journal of Molecular Evolution, 74, 81-95.
JN018185	Neobisium	Neobisiidae	Arabi, J., Judson, M. L., Deharveng, L., Lourenço, W. R., Cruaud, C., & Hassanin, A. (2012). Nucleotide composition of CO1 sequences in Chelicerata (Arthropoda): detecting new mitogenomic rearrangements. Journal of Molecular Evolution, 74, 81-95.
JN018186	Roncus	Neobisiidae	Arabi, J., Judson, M. L., Deharveng, L., Lourenço, W. R., Cruaud, C., & Hassanin, A. (2012). Nucleotide composition of CO1 sequences in Chelicerata (Arthropoda): detecting new mitogenomic rearrangements. Journal of Molecular Evolution, 74, 81-95.
JN018187	Withiidae	Withiidae	Arabi, J., Judson, M. L., Deharveng, L., Lourenço, W. R., Cruaud, C., & Hassanin, A. (2012). Nucleotide composition of CO1 sequences in Chelicerata (Arthropoda): detecting new mitogenomic rearrangements. Journal of Molecular Evolution, 74, 81-95.
JN018188	Withius hispanus	Withiidae	Arabi, J., Judson, M. L., Deharveng, L., Lourenço, W. R., Cruaud, C., & Hassanin, A. (2012). Nucleotide composition of CO1 sequences in Chelicerata (Arthropoda): detecting new mitogenomic rearrangements. Journal of Molecular Evolution, 74, 81-95.
JN018203	Atemnidae	Atemnidae	Arabi, J., Judson, M. L., Deharveng, L., Lourenço, W. R., Cruaud, C., & Hassanin, A. (2012). Nucleotide composition of CO1 sequences in Chelicerata (Arthropoda): detecting new mitogenomic rearrangements. Journal of Molecular Evolution, 74, 81-95.
JN018204	Paratemnoides sumatranus	Atemnidae	Arabi, J., Judson, M. L., Deharveng, L., Lourenço, W. R., Cruaud, C., & Hassanin, A. (2012). Nucleotide composition of CO1 sequences in Chelicerata (Arthropoda): detecting new mitogenomic rearrangements. Journal of Molecular Evolution, 74, 81-95.
JN018205	Rhacochelifer maculatus	Cheliferidae	Arabi, J., Judson, M. L., Deharveng, L., Lourenço, W. R., Cruaud, C., & Hassanin, A. (2012). Nucleotide composition of CO1 sequences in Chelicerata (Arthropoda): detecting new mitogenomic rearrangements. Journal of Molecular Evolution, 74, 81-95.
JN018206	Chthonius tetrachelatus	Chthoniidae	Arabi, J., Judson, M. L., Deharveng, L., Lourenço, W. R., Cruaud, C., & Hassanin, A. (2012). Nucleotide composition of CO1 sequences in Chelicerata (Arthropoda): detecting new mitogenomic rearrangements. Journal of Molecular Evolution, 74, 81-95.
JN018207	Cheiridium museorum	Cheiridiidae	Arabi, J., Judson, M. L., Deharveng, L., Lourenço, W. R., Cruaud, C., & Hassanin, A. (2012). Nucleotide composition of CO1 sequences in Chelicerata (Arthropoda): detecting new mitogenomic rearrangements. Journal of Molecular Evolution, 74, 81-95.
JN018208	Neobisium	Neobisiidae	Arabi, J., Judson, M. L., Deharveng, L., Lourenço, W. R., Cruaud, C., & Hassanin, A. (2012). Nucleotide composition of CO1 sequences in Chelicerata (Arthropoda): detecting new mitogenomic rearrangements. Journal of Molecular Evolution, 74, 81-95.
JN018209	Neobisium	Neobisiidae	Arabi, J., Judson, M. L., Deharveng, L., Lourenço, W. R., Cruaud, C., & Hassanin, A. (2012). Nucleotide composition of CO1 sequences in Chelicerata (Arthropoda): detecting new mitogenomic rearrangements. Journal of Molecular Evolution, 74, 81-95.
JQ040543	Paratemnoides elongatus	Atemnidae	Ovchinnikov, S., & Masta, S. E. (2012). Pseudoscorpion mitochondria show rearranged genes and genome-wide reductions of RNA gene sizes and inferred structures, yet typical nucleotide composition bias. BMC Evolutionary Biology, 12, 1-19.
JQ040544	Pseudogarypus banksi	Pseudogarypidae	Ovchinnikov, S., & Masta, S. E. (2012). Pseudoscorpion mitochondria show rearranged genes and genome-wide reductions of RNA gene sizes and inferred structures, yet typical nucleotide composition bias. BMC Evolutionary Biology, 12, 1-19.
KJ084070	Microbisium	Neobisiidae	Unpublished
KJ659944	Lagynochthonius australicus	Chthoniidae	Harrison, S. E., Guzik, M. T., Harvey, M. S., & Austin, A. D. (2014). Molecular phylogenetic analysis of Western Australian troglobitic chthoniid pseudoscorpions (Pseudoscorpiones: Chthoniidae) points to multiple independent subterranean clades. Invertebrate Systematics, 28(4), 386-400.
KJ659945	Lagynochthonius australicus	Chthoniidae	Harrison, S. E., Guzik, M. T., Harvey, M. S., & Austin, A. D. (2014). Molecular phylogenetic analysis of Western Australian troglobitic chthoniid pseudoscorpions (Pseudoscorpiones: Chthoniidae) points to multiple independent subterranean clades. Invertebrate Systematics, 28(4), 386-400.
KJ659946	Tyrannochthonius	Chthoniidae	Harrison, S. E., Guzik, M. T., Harvey, M. S., & Austin, A. D. (2014). Molecular phylogenetic analysis of Western Australian troglobitic chthoniid pseudoscorpions (Pseudoscorpiones: Chthoniidae) points to multiple independent subterranean clades. Invertebrate Systematics, 28(4), 386-400.
KJ659947	Tyrannochthonius	Chthoniidae	Harrison, S. E., Guzik, M. T., Harvey, M. S., & Austin, A. D. (2014). Molecular phylogenetic analysis of Western Australian troglobitic chthoniid pseudoscorpions (Pseudoscorpiones: Chthoniidae) points to multiple independent subterranean clades. Invertebrate Systematics, 28(4), 386-400.
KJ659948	Tyrannochthonius garthhumphreysi	Chthoniidae	Harrison, S. E., Guzik, M. T., Harvey, M. S., & Austin, A. D. (2014). Molecular phylogenetic analysis of Western Australian troglobitic chthoniid pseudoscorpions (Pseudoscorpiones: Chthoniidae) points to multiple independent subterranean clades. Invertebrate Systematics, 28(4), 386-400.
KJ659949	Lagynochthonius australicus	Chthoniidae	Harrison, S. E., Guzik, M. T., Harvey, M. S., & Austin, A. D. (2014). Molecular phylogenetic analysis of Western Australian troglobitic chthoniid pseudoscorpions (Pseudoscorpiones: Chthoniidae) points to multiple independent subterranean clades. Invertebrate Systematics, 28(4), 386-400.
KJ659950	Lagynochthonius australicus	Chthoniidae	Harrison, S. E., Guzik, M. T., Harvey, M. S., & Austin, A. D. (2014). Molecular phylogenetic analysis of Western Australian troglobitic chthoniid pseudoscorpions (Pseudoscorpiones: Chthoniidae) points to multiple independent subterranean clades. Invertebrate Systematics, 28(4), 386-400.
KJ659951	Lagynochthonius australicus	Chthoniidae	Harrison, S. E., Guzik, M. T., Harvey, M. S., & Austin, A. D. (2014). Molecular phylogenetic analysis of Western Australian troglobitic chthoniid pseudoscorpions (Pseudoscorpiones: Chthoniidae) points to multiple independent subterranean clades. Invertebrate Systematics, 28(4), 386-400.
KJ659952	Lagynochthonius australicus	Chthoniidae	Harrison, S. E., Guzik, M. T., Harvey, M. S., & Austin, A. D. (2014). Molecular phylogenetic analysis of Western Australian troglobitic chthoniid pseudoscorpions (Pseudoscorpiones: Chthoniidae) points to multiple independent subterranean clades. Invertebrate Systematics, 28(4), 386-400.
KJ659953	Lagynochthonius australicus	Chthoniidae	Harrison, S. E., Guzik, M. T., Harvey, M. S., & Austin, A. D. (2014). Molecular phylogenetic analysis of Western Australian troglobitic chthoniid pseudoscorpions (Pseudoscorpiones: Chthoniidae) points to multiple independent subterranean clades. Invertebrate Systematics, 28(4), 386-400.
KJ659954	Lagynochthonius australicus	Chthoniidae	Harrison, S. E., Guzik, M. T., Harvey, M. S., & Austin, A. D. (2014). Molecular phylogenetic analysis of Western Australian troglobitic chthoniid pseudoscorpions (Pseudoscorpiones: Chthoniidae) points to multiple independent subterranean clades. Invertebrate Systematics, 28(4), 386-400.
KJ659955	Lagynochthonius australicus	Chthoniidae	Harrison, S. E., Guzik, M. T., Harvey, M. S., & Austin, A. D. (2014). Molecular phylogenetic analysis of Western Australian troglobitic chthoniid pseudoscorpions (Pseudoscorpiones: Chthoniidae) points to multiple independent subterranean clades. Invertebrate Systematics, 28(4), 386-400.
KJ659956	Lagynochthonius australicus	Chthoniidae	Harrison, S. E., Guzik, M. T., Harvey, M. S., & Austin, A. D. (2014). Molecular phylogenetic analysis of Western Australian troglobitic chthoniid pseudoscorpions (Pseudoscorpiones: Chthoniidae) points to multiple independent subterranean clades. Invertebrate Systematics, 28(4), 386-400.
KJ659957	Tyrannochthonius	Chthoniidae	Harrison, S. E., Guzik, M. T., Harvey, M. S., & Austin, A. D. (2014). Molecular phylogenetic analysis of Western Australian troglobitic chthoniid pseudoscorpions (Pseudoscorpiones: Chthoniidae) points to multiple independent subterranean clades. Invertebrate Systematics, 28(4), 386-400.
KJ659958	Tyrannochthonius	Chthoniidae	Harrison, S. E., Guzik, M. T., Harvey, M. S., & Austin, A. D. (2014). Molecular phylogenetic analysis of Western Australian troglobitic chthoniid pseudoscorpions (Pseudoscorpiones: Chthoniidae) points to multiple independent subterranean clades. Invertebrate Systematics, 28(4), 386-400.
KJ659959	Tyrannochthonius aridus	Chthoniidae	Harrison, S. E., Guzik, M. T., Harvey, M. S., & Austin, A. D. (2014). Molecular phylogenetic analysis of Western Australian troglobitic chthoniid pseudoscorpions (Pseudoscorpiones: Chthoniidae) points to multiple independent subterranean clades. Invertebrate Systematics, 28(4), 386-400.
KJ659960	Tyrannochthonius aridus	Chthoniidae	Harrison, S. E., Guzik, M. T., Harvey, M. S., & Austin, A. D. (2014). Molecular phylogenetic analysis of Western Australian troglobitic chthoniid pseudoscorpions (Pseudoscorpiones: Chthoniidae) points to multiple independent subterranean clades. Invertebrate Systematics, 28(4), 386-400.
KJ659961	Lagynochthonius exiguus	Chthoniidae	Harrison, S. E., Guzik, M. T., Harvey, M. S., & Austin, A. D. (2014). Molecular phylogenetic analysis of Western Australian troglobitic chthoniid pseudoscorpions (Pseudoscorpiones: Chthoniidae) points to multiple independent subterranean clades. Invertebrate Systematics, 28(4), 386-400.
KJ659962	Tyrannochthonius	Chthoniidae	Harrison, S. E., Guzik, M. T., Harvey, M. S., & Austin, A. D. (2014). Molecular phylogenetic analysis of Western Australian troglobitic chthoniid pseudoscorpions (Pseudoscorpiones: Chthoniidae) points to multiple independent subterranean clades. Invertebrate Systematics, 28(4), 386-400.
KJ659963	Tyrannochthonius	Chthoniidae	Harrison, S. E., Guzik, M. T., Harvey, M. S., & Austin, A. D. (2014). Molecular phylogenetic analysis of Western Australian troglobitic chthoniid pseudoscorpions (Pseudoscorpiones: Chthoniidae) points to multiple independent subterranean clades. Invertebrate Systematics, 28(4), 386-400.
KJ659964	Tyrannochthonius	Chthoniidae	Harrison, S. E., Guzik, M. T., Harvey, M. S., & Austin, A. D. (2014). Molecular phylogenetic analysis of Western Australian troglobitic chthoniid pseudoscorpions (Pseudoscorpiones: Chthoniidae) points to multiple independent subterranean clades. Invertebrate Systematics, 28(4), 386-400.
KJ659965	Tyrannochthonius	Chthoniidae	Harrison, S. E., Guzik, M. T., Harvey, M. S., & Austin, A. D. (2014). Molecular phylogenetic analysis of Western Australian troglobitic chthoniid pseudoscorpions (Pseudoscorpiones: Chthoniidae) points to multiple independent subterranean clades. Invertebrate Systematics, 28(4), 386-400.
KJ659966	Tyrannochthonius	Chthoniidae	Harrison, S. E., Guzik, M. T., Harvey, M. S., & Austin, A. D. (2014). Molecular phylogenetic analysis of Western Australian troglobitic chthoniid pseudoscorpions (Pseudoscorpiones: Chthoniidae) points to multiple independent subterranean clades. Invertebrate Systematics, 28(4), 386-400.
KJ659967	Tyrannochthonius	Chthoniidae	Harrison, S. E., Guzik, M. T., Harvey, M. S., & Austin, A. D. (2014). Molecular phylogenetic analysis of Western Australian troglobitic chthoniid pseudoscorpions (Pseudoscorpiones: Chthoniidae) points to multiple independent subterranean clades. Invertebrate Systematics, 28(4), 386-400.
KJ659968	Tyrannochthonius	Chthoniidae	Harrison, S. E., Guzik, M. T., Harvey, M. S., & Austin, A. D. (2014). Molecular phylogenetic analysis of Western Australian troglobitic chthoniid pseudoscorpions (Pseudoscorpiones: Chthoniidae) points to multiple independent subterranean clades. Invertebrate Systematics, 28(4), 386-400.
KJ659969	Tyrannochthonius	Chthoniidae	Harrison, S. E., Guzik, M. T., Harvey, M. S., & Austin, A. D. (2014). Molecular phylogenetic analysis of Western Australian troglobitic chthoniid pseudoscorpions (Pseudoscorpiones: Chthoniidae) points to multiple independent subterranean clades. Invertebrate Systematics, 28(4), 386-400.
KJ659970	Tyrannochthonius	Chthoniidae	Harrison, S. E., Guzik, M. T., Harvey, M. S., & Austin, A. D. (2014). Molecular phylogenetic analysis of Western Australian troglobitic chthoniid pseudoscorpions (Pseudoscorpiones: Chthoniidae) points to multiple independent subterranean clades. Invertebrate Systematics, 28(4), 386-400.
KJ659971	Tyrannochthonius	Chthoniidae	Harrison, S. E., Guzik, M. T., Harvey, M. S., & Austin, A. D. (2014). Molecular phylogenetic analysis of Western Australian troglobitic chthoniid pseudoscorpions (Pseudoscorpiones: Chthoniidae) points to multiple independent subterranean clades. Invertebrate Systematics, 28(4), 386-400.
KJ659972	Tyrannochthonius	Chthoniidae	Harrison, S. E., Guzik, M. T., Harvey, M. S., & Austin, A. D. (2014). Molecular phylogenetic analysis of Western Australian troglobitic chthoniid pseudoscorpions (Pseudoscorpiones: Chthoniidae) points to multiple independent subterranean clades. Invertebrate Systematics, 28(4), 386-400.
KJ659973	Tyrannochthonius	Chthoniidae	Harrison, S. E., Guzik, M. T., Harvey, M. S., & Austin, A. D. (2014). Molecular phylogenetic analysis of Western Australian troglobitic chthoniid pseudoscorpions (Pseudoscorpiones: Chthoniidae) points to multiple independent subterranean clades. Invertebrate Systematics, 28(4), 386-400.
KJ659974	Tyrannochthonius	Chthoniidae	Harrison, S. E., Guzik, M. T., Harvey, M. S., & Austin, A. D. (2014). Molecular phylogenetic analysis of Western Australian troglobitic chthoniid pseudoscorpions (Pseudoscorpiones: Chthoniidae) points to multiple independent subterranean clades. Invertebrate Systematics, 28(4), 386-400.
KJ659975	Tyrannochthonius	Chthoniidae	Harrison, S. E., Guzik, M. T., Harvey, M. S., & Austin, A. D. (2014). Molecular phylogenetic analysis of Western Australian troglobitic chthoniid pseudoscorpions (Pseudoscorpiones: Chthoniidae) points to multiple independent subterranean clades. Invertebrate Systematics, 28(4), 386-400.
KJ659976	Tyrannochthonius	Chthoniidae	Harrison, S. E., Guzik, M. T., Harvey, M. S., & Austin, A. D. (2014). Molecular phylogenetic analysis of Western Australian troglobitic chthoniid pseudoscorpions (Pseudoscorpiones: Chthoniidae) points to multiple independent subterranean clades. Invertebrate Systematics, 28(4), 386-400.
KJ659977	Tyrannochthonius	Chthoniidae	Harrison, S. E., Guzik, M. T., Harvey, M. S., & Austin, A. D. (2014). Molecular phylogenetic analysis of Western Australian troglobitic chthoniid pseudoscorpions (Pseudoscorpiones: Chthoniidae) points to multiple independent subterranean clades. Invertebrate Systematics, 28(4), 386-400.
KJ659978	Tyrannochthonius	Chthoniidae	Harrison, S. E., Guzik, M. T., Harvey, M. S., & Austin, A. D. (2014). Molecular phylogenetic analysis of Western Australian troglobitic chthoniid pseudoscorpions (Pseudoscorpiones: Chthoniidae) points to multiple independent subterranean clades. Invertebrate Systematics, 28(4), 386-400.
KJ659979	Tyrannochthonius	Chthoniidae	Harrison, S. E., Guzik, M. T., Harvey, M. S., & Austin, A. D. (2014). Molecular phylogenetic analysis of Western Australian troglobitic chthoniid pseudoscorpions (Pseudoscorpiones: Chthoniidae) points to multiple independent subterranean clades. Invertebrate Systematics, 28(4), 386-400.
KJ659980	Tyrannochthonius	Chthoniidae	Harrison, S. E., Guzik, M. T., Harvey, M. S., & Austin, A. D. (2014). Molecular phylogenetic analysis of Western Australian troglobitic chthoniid pseudoscorpions (Pseudoscorpiones: Chthoniidae) points to multiple independent subterranean clades. Invertebrate Systematics, 28(4), 386-400.
KJ659981	Tyrannochthonius	Chthoniidae	Harrison, S. E., Guzik, M. T., Harvey, M. S., & Austin, A. D. (2014). Molecular phylogenetic analysis of Western Australian troglobitic chthoniid pseudoscorpions (Pseudoscorpiones: Chthoniidae) points to multiple independent subterranean clades. Invertebrate Systematics, 28(4), 386-400.
KJ659982	Tyrannochthonius	Chthoniidae	Harrison, S. E., Guzik, M. T., Harvey, M. S., & Austin, A. D. (2014). Molecular phylogenetic analysis of Western Australian troglobitic chthoniid pseudoscorpions (Pseudoscorpiones: Chthoniidae) points to multiple independent subterranean clades. Invertebrate Systematics, 28(4), 386-400.
KJ659983	Tyrannochthonius	Chthoniidae	Harrison, S. E., Guzik, M. T., Harvey, M. S., & Austin, A. D. (2014). Molecular phylogenetic analysis of Western Australian troglobitic chthoniid pseudoscorpions (Pseudoscorpiones: Chthoniidae) points to multiple independent subterranean clades. Invertebrate Systematics, 28(4), 386-400.
KJ659984	Tyrannochthonius	Chthoniidae	Harrison, S. E., Guzik, M. T., Harvey, M. S., & Austin, A. D. (2014). Molecular phylogenetic analysis of Western Australian troglobitic chthoniid pseudoscorpions (Pseudoscorpiones: Chthoniidae) points to multiple independent subterranean clades. Invertebrate Systematics, 28(4), 386-400.
KJ659985	Tyrannochthonius	Chthoniidae	Harrison, S. E., Guzik, M. T., Harvey, M. S., & Austin, A. D. (2014). Molecular phylogenetic analysis of Western Australian troglobitic chthoniid pseudoscorpions (Pseudoscorpiones: Chthoniidae) points to multiple independent subterranean clades. Invertebrate Systematics, 28(4), 386-400.
KJ659986	Tyrannochthonius	Chthoniidae	Harrison, S. E., Guzik, M. T., Harvey, M. S., & Austin, A. D. (2014). Molecular phylogenetic analysis of Western Australian troglobitic chthoniid pseudoscorpions (Pseudoscorpiones: Chthoniidae) points to multiple independent subterranean clades. Invertebrate Systematics, 28(4), 386-400.
KJ659987	Lagynochthonius	Chthoniidae	Harrison, S. E., Guzik, M. T., Harvey, M. S., & Austin, A. D. (2014). Molecular phylogenetic analysis of Western Australian troglobitic chthoniid pseudoscorpions (Pseudoscorpiones: Chthoniidae) points to multiple independent subterranean clades. Invertebrate Systematics, 28(4), 386-400.
KJ659988	Lagynochthonius	Chthoniidae	Harrison, S. E., Guzik, M. T., Harvey, M. S., & Austin, A. D. (2014). Molecular phylogenetic analysis of Western Australian troglobitic chthoniid pseudoscorpions (Pseudoscorpiones: Chthoniidae) points to multiple independent subterranean clades. Invertebrate Systematics, 28(4), 386-400.
KJ659989	Lagynochthonius	Chthoniidae	Harrison, S. E., Guzik, M. T., Harvey, M. S., & Austin, A. D. (2014). Molecular phylogenetic analysis of Western Australian troglobitic chthoniid pseudoscorpions (Pseudoscorpiones: Chthoniidae) points to multiple independent subterranean clades. Invertebrate Systematics, 28(4), 386-400.
KJ659990	Tyrannochthonius	Chthoniidae	Harrison, S. E., Guzik, M. T., Harvey, M. S., & Austin, A. D. (2014). Molecular phylogenetic analysis of Western Australian troglobitic chthoniid pseudoscorpions (Pseudoscorpiones: Chthoniidae) points to multiple independent subterranean clades. Invertebrate Systematics, 28(4), 386-400.
KJ659991	Tyrannochthonius	Chthoniidae	Harrison, S. E., Guzik, M. T., Harvey, M. S., & Austin, A. D. (2014). Molecular phylogenetic analysis of Western Australian troglobitic chthoniid pseudoscorpions (Pseudoscorpiones: Chthoniidae) points to multiple independent subterranean clades. Invertebrate Systematics, 28(4), 386-400.
KJ659992	Lagynochthonius	Chthoniidae	Harrison, S. E., Guzik, M. T., Harvey, M. S., & Austin, A. D. (2014). Molecular phylogenetic analysis of Western Australian troglobitic chthoniid pseudoscorpions (Pseudoscorpiones: Chthoniidae) points to multiple independent subterranean clades. Invertebrate Systematics, 28(4), 386-400.
KJ659993	Lagynochthonius	Chthoniidae	Harrison, S. E., Guzik, M. T., Harvey, M. S., & Austin, A. D. (2014). Molecular phylogenetic analysis of Western Australian troglobitic chthoniid pseudoscorpions (Pseudoscorpiones: Chthoniidae) points to multiple independent subterranean clades. Invertebrate Systematics, 28(4), 386-400.
KJ659994	Lagynochthonius	Chthoniidae	Harrison, S. E., Guzik, M. T., Harvey, M. S., & Austin, A. D. (2014). Molecular phylogenetic analysis of Western Australian troglobitic chthoniid pseudoscorpions (Pseudoscorpiones: Chthoniidae) points to multiple independent subterranean clades. Invertebrate Systematics, 28(4), 386-400.
KJ659995	Lagynochthonius	Chthoniidae	Harrison, S. E., Guzik, M. T., Harvey, M. S., & Austin, A. D. (2014). Molecular phylogenetic analysis of Western Australian troglobitic chthoniid pseudoscorpions (Pseudoscorpiones: Chthoniidae) points to multiple independent subterranean clades. Invertebrate Systematics, 28(4), 386-400.
KJ659996	Lagynochthonius	Chthoniidae	Harrison, S. E., Guzik, M. T., Harvey, M. S., & Austin, A. D. (2014). Molecular phylogenetic analysis of Western Australian troglobitic chthoniid pseudoscorpions (Pseudoscorpiones: Chthoniidae) points to multiple independent subterranean clades. Invertebrate Systematics, 28(4), 386-400.
KJ659997	Lagynochthonius	Chthoniidae	Harrison, S. E., Guzik, M. T., Harvey, M. S., & Austin, A. D. (2014). Molecular phylogenetic analysis of Western Australian troglobitic chthoniid pseudoscorpions (Pseudoscorpiones: Chthoniidae) points to multiple independent subterranean clades. Invertebrate Systematics, 28(4), 386-400.
KJ659998	Lagynochthonius	Chthoniidae	Harrison, S. E., Guzik, M. T., Harvey, M. S., & Austin, A. D. (2014). Molecular phylogenetic analysis of Western Australian troglobitic chthoniid pseudoscorpions (Pseudoscorpiones: Chthoniidae) points to multiple independent subterranean clades. Invertebrate Systematics, 28(4), 386-400.
KJ659999	Lagynochthonius	Chthoniidae	Harrison, S. E., Guzik, M. T., Harvey, M. S., & Austin, A. D. (2014). Molecular phylogenetic analysis of Western Australian troglobitic chthoniid pseudoscorpions (Pseudoscorpiones: Chthoniidae) points to multiple independent subterranean clades. Invertebrate Systematics, 28(4), 386-400.
KJ660000	Lagynochthonius	Chthoniidae	Harrison, S. E., Guzik, M. T., Harvey, M. S., & Austin, A. D. (2014). Molecular phylogenetic analysis of Western Australian troglobitic chthoniid pseudoscorpions (Pseudoscorpiones: Chthoniidae) points to multiple independent subterranean clades. Invertebrate Systematics, 28(4), 386-400.
KJ660001	Lagynochthonius	Chthoniidae	Harrison, S. E., Guzik, M. T., Harvey, M. S., & Austin, A. D. (2014). Molecular phylogenetic analysis of Western Australian troglobitic chthoniid pseudoscorpions (Pseudoscorpiones: Chthoniidae) points to multiple independent subterranean clades. Invertebrate Systematics, 28(4), 386-400.
KJ660002	Lagynochthonius	Chthoniidae	Harrison, S. E., Guzik, M. T., Harvey, M. S., & Austin, A. D. (2014). Molecular phylogenetic analysis of Western Australian troglobitic chthoniid pseudoscorpions (Pseudoscorpiones: Chthoniidae) points to multiple independent subterranean clades. Invertebrate Systematics, 28(4), 386-400.
KJ660003	Lagynochthonius	Chthoniidae	Harrison, S. E., Guzik, M. T., Harvey, M. S., & Austin, A. D. (2014). Molecular phylogenetic analysis of Western Australian troglobitic chthoniid pseudoscorpions (Pseudoscorpiones: Chthoniidae) points to multiple independent subterranean clades. Invertebrate Systematics, 28(4), 386-400.
KJ660004	Tyrannochthonius	Chthoniidae	Harrison, S. E., Guzik, M. T., Harvey, M. S., & Austin, A. D. (2014). Molecular phylogenetic analysis of Western Australian troglobitic chthoniid pseudoscorpions (Pseudoscorpiones: Chthoniidae) points to multiple independent subterranean clades. Invertebrate Systematics, 28(4), 386-400.
KJ660005	Tyrannochthonius	Chthoniidae	Harrison, S. E., Guzik, M. T., Harvey, M. S., & Austin, A. D. (2014). Molecular phylogenetic analysis of Western Australian troglobitic chthoniid pseudoscorpions (Pseudoscorpiones: Chthoniidae) points to multiple independent subterranean clades. Invertebrate Systematics, 28(4), 386-400.
KJ660006	Tyrannochthonius	Chthoniidae	Harrison, S. E., Guzik, M. T., Harvey, M. S., & Austin, A. D. (2014). Molecular phylogenetic analysis of Western Australian troglobitic chthoniid pseudoscorpions (Pseudoscorpiones: Chthoniidae) points to multiple independent subterranean clades. Invertebrate Systematics, 28(4), 386-400.
KJ660007	Tyrannochthonius	Chthoniidae	Harrison, S. E., Guzik, M. T., Harvey, M. S., & Austin, A. D. (2014). Molecular phylogenetic analysis of Western Australian troglobitic chthoniid pseudoscorpions (Pseudoscorpiones: Chthoniidae) points to multiple independent subterranean clades. Invertebrate Systematics, 28(4), 386-400.
KJ660008	Tyrannochthonius	Chthoniidae	Harrison, S. E., Guzik, M. T., Harvey, M. S., & Austin, A. D. (2014). Molecular phylogenetic analysis of Western Australian troglobitic chthoniid pseudoscorpions (Pseudoscorpiones: Chthoniidae) points to multiple independent subterranean clades. Invertebrate Systematics, 28(4), 386-400.
KJ660009	Tyrannochthonius	Chthoniidae	Harrison, S. E., Guzik, M. T., Harvey, M. S., & Austin, A. D. (2014). Molecular phylogenetic analysis of Western Australian troglobitic chthoniid pseudoscorpions (Pseudoscorpiones: Chthoniidae) points to multiple independent subterranean clades. Invertebrate Systematics, 28(4), 386-400.
KJ660010	Tyrannochthonius	Chthoniidae	Harrison, S. E., Guzik, M. T., Harvey, M. S., & Austin, A. D. (2014). Molecular phylogenetic analysis of Western Australian troglobitic chthoniid pseudoscorpions (Pseudoscorpiones: Chthoniidae) points to multiple independent subterranean clades. Invertebrate Systematics, 28(4), 386-400.
KJ660011	Tyrannochthonius	Chthoniidae	Harrison, S. E., Guzik, M. T., Harvey, M. S., & Austin, A. D. (2014). Molecular phylogenetic analysis of Western Australian troglobitic chthoniid pseudoscorpions (Pseudoscorpiones: Chthoniidae) points to multiple independent subterranean clades. Invertebrate Systematics, 28(4), 386-400.
KJ660012	Tyrannochthonius terribilis	Chthoniidae	Harrison, S. E., Guzik, M. T., Harvey, M. S., & Austin, A. D. (2014). Molecular phylogenetic analysis of Western Australian troglobitic chthoniid pseudoscorpions (Pseudoscorpiones: Chthoniidae) points to multiple independent subterranean clades. Invertebrate Systematics, 28(4), 386-400.
KJ660013	Tyrannochthonius	Chthoniidae	Harrison, S. E., Guzik, M. T., Harvey, M. S., & Austin, A. D. (2014). Molecular phylogenetic analysis of Western Australian troglobitic chthoniid pseudoscorpions (Pseudoscorpiones: Chthoniidae) points to multiple independent subterranean clades. Invertebrate Systematics, 28(4), 386-400.
KJ660014	Tyrannochthonius	Chthoniidae	Harrison, S. E., Guzik, M. T., Harvey, M. S., & Austin, A. D. (2014). Molecular phylogenetic analysis of Western Australian troglobitic chthoniid pseudoscorpions (Pseudoscorpiones: Chthoniidae) points to multiple independent subterranean clades. Invertebrate Systematics, 28(4), 386-400.
KJ660015	Tyrannochthonius	Chthoniidae	Harrison, S. E., Guzik, M. T., Harvey, M. S., & Austin, A. D. (2014). Molecular phylogenetic analysis of Western Australian troglobitic chthoniid pseudoscorpions (Pseudoscorpiones: Chthoniidae) points to multiple independent subterranean clades. Invertebrate Systematics, 28(4), 386-400.
KM824148	Neobisiidae	Neobisiidae	Blagoev, G. A., Dewaard, J. R., Ratnasingham, S., Dewaard, S. L., Lu, L., Robertson, J., ... & Hebert, P. D. (2016). Untangling taxonomy: a DNA barcode reference library for C anadian spiders. Molecular Ecology Resources, 16(1), 325-341.
KM824205	Pseudoscorpiones	Cheiridiidae	Blagoev, G. A., Dewaard, J. R., Ratnasingham, S., Dewaard, S. L., Lu, L., Robertson, J., ... & Hebert, P. D. (2016). Untangling taxonomy: a DNA barcode reference library for C anadian spiders. Molecular Ecology Resources, 16(1), 325-341.
KM824391	Microbisium	Neobisiidae	Blagoev, G. A., Dewaard, J. R., Ratnasingham, S., Dewaard, S. L., Lu, L., Robertson, J., ... & Hebert, P. D. (2016). Untangling taxonomy: a DNA barcode reference library for C anadian spiders. Molecular Ecology Resources, 16(1), 325-341.
KM824612	Chernetidae	Chernetidae	Blagoev, G. A., Dewaard, J. R., Ratnasingham, S., Dewaard, S. L., Lu, L., Robertson, J., ... & Hebert, P. D. (2016). Untangling taxonomy: a DNA barcode reference library for C anadian spiders. Molecular Ecology Resources, 16(1), 325-341.
KM824930	Chernetidae	Chernetidae	Blagoev, G. A., Dewaard, J. R., Ratnasingham, S., Dewaard, S. L., Lu, L., Robertson, J., ... & Hebert, P. D. (2016). Untangling taxonomy: a DNA barcode reference library for C anadian spiders. Molecular Ecology Resources, 16(1), 325-341.
KM825701	Microbisium	Neobisiidae	Blagoev, G. A., Dewaard, J. R., Ratnasingham, S., Dewaard, S. L., Lu, L., Robertson, J., ... & Hebert, P. D. (2016). Untangling taxonomy: a DNA barcode reference library for C anadian spiders. Molecular Ecology Resources, 16(1), 325-341.
KM826138	Chernetidae	Chernetidae	Blagoev, G. A., Dewaard, J. R., Ratnasingham, S., Dewaard, S. L., Lu, L., Robertson, J., ... & Hebert, P. D. (2016). Untangling taxonomy: a DNA barcode reference library for C anadian spiders. Molecular Ecology Resources, 16(1), 325-341.
KM828291	Microbisium	Neobisiidae	Blagoev, G. A., Dewaard, J. R., Ratnasingham, S., Dewaard, S. L., Lu, L., Robertson, J., ... & Hebert, P. D. (2016). Untangling taxonomy: a DNA barcode reference library for C anadian spiders. Molecular Ecology Resources, 16(1), 325-341.
KM830786	Microbisium	Neobisiidae	Blagoev, G. A., Dewaard, J. R., Ratnasingham, S., Dewaard, S. L., Lu, L., Robertson, J., ... & Hebert, P. D. (2016). Untangling taxonomy: a DNA barcode reference library for C anadian spiders. Molecular Ecology Resources, 16(1), 325-341.
KM830908	Microbisium	Neobisiidae	Blagoev, G. A., Dewaard, J. R., Ratnasingham, S., Dewaard, S. L., Lu, L., Robertson, J., ... & Hebert, P. D. (2016). Untangling taxonomy: a DNA barcode reference library for C anadian spiders. Molecular Ecology Resources, 16(1), 325-341.
KM831486	Chernetidae	Chernetidae	Blagoev, G. A., Dewaard, J. R., Ratnasingham, S., Dewaard, S. L., Lu, L., Robertson, J., ... & Hebert, P. D. (2016). Untangling taxonomy: a DNA barcode reference library for C anadian spiders. Molecular Ecology Resources, 16(1), 325-341.
KM831530	Microbisium	Neobisiidae	Blagoev, G. A., Dewaard, J. R., Ratnasingham, S., Dewaard, S. L., Lu, L., Robertson, J., ... & Hebert, P. D. (2016). Untangling taxonomy: a DNA barcode reference library for C anadian spiders. Molecular Ecology Resources, 16(1), 325-341.
KM831954	Microbisium	Neobisiidae	Blagoev, G. A., Dewaard, J. R., Ratnasingham, S., Dewaard, S. L., Lu, L., Robertson, J., ... & Hebert, P. D. (2016). Untangling taxonomy: a DNA barcode reference library for C anadian spiders. Molecular Ecology Resources, 16(1), 325-341.
KM833300	Microbisium	Neobisiidae	Blagoev, G. A., Dewaard, J. R., Ratnasingham, S., Dewaard, S. L., Lu, L., Robertson, J., ... & Hebert, P. D. (2016). Untangling taxonomy: a DNA barcode reference library for C anadian spiders. Molecular Ecology Resources, 16(1), 325-341.
KM834492	Microbisium	Neobisiidae	Blagoev, G. A., Dewaard, J. R., Ratnasingham, S., Dewaard, S. L., Lu, L., Robertson, J., ... & Hebert, P. D. (2016). Untangling taxonomy: a DNA barcode reference library for C anadian spiders. Molecular Ecology Resources, 16(1), 325-341.
KM834951	Microbisium	Neobisiidae	Blagoev, G. A., Dewaard, J. R., Ratnasingham, S., Dewaard, S. L., Lu, L., Robertson, J., ... & Hebert, P. D. (2016). Untangling taxonomy: a DNA barcode reference library for C anadian spiders. Molecular Ecology Resources, 16(1), 325-341.
KM835538	Microbisium	Neobisiidae	Blagoev, G. A., Dewaard, J. R., Ratnasingham, S., Dewaard, S. L., Lu, L., Robertson, J., ... & Hebert, P. D. (2016). Untangling taxonomy: a DNA barcode reference library for C anadian spiders. Molecular Ecology Resources, 16(1), 325-341.
KM835644	Microbisium	Neobisiidae	Blagoev, G. A., Dewaard, J. R., Ratnasingham, S., Dewaard, S. L., Lu, L., Robertson, J., ... & Hebert, P. D. (2016). Untangling taxonomy: a DNA barcode reference library for C anadian spiders. Molecular Ecology Resources, 16(1), 325-341.
KM835688	Microbisium	Neobisiidae	Blagoev, G. A., Dewaard, J. R., Ratnasingham, S., Dewaard, S. L., Lu, L., Robertson, J., ... & Hebert, P. D. (2016). Untangling taxonomy: a DNA barcode reference library for C anadian spiders. Molecular Ecology Resources, 16(1), 325-341.
KM835770	Cheliferidae	Cheliferidae	Blagoev, G. A., Dewaard, J. R., Ratnasingham, S., Dewaard, S. L., Lu, L., Robertson, J., ... & Hebert, P. D. (2016). Untangling taxonomy: a DNA barcode reference library for C anadian spiders. Molecular Ecology Resources, 16(1), 325-341.
KM835843	Microbisium	Neobisiidae	Blagoev, G. A., Dewaard, J. R., Ratnasingham, S., Dewaard, S. L., Lu, L., Robertson, J., ... & Hebert, P. D. (2016). Untangling taxonomy: a DNA barcode reference library for C anadian spiders. Molecular Ecology Resources, 16(1), 325-341.
KM836634	Chernetidae	Chernetidae	Blagoev, G. A., Dewaard, J. R., Ratnasingham, S., Dewaard, S. L., Lu, L., Robertson, J., ... & Hebert, P. D. (2016). Untangling taxonomy: a DNA barcode reference library for C anadian spiders. Molecular Ecology Resources, 16(1), 325-341.
KM836901	Cheliferidae	Cheliferidae	Blagoev, G. A., Dewaard, J. R., Ratnasingham, S., Dewaard, S. L., Lu, L., Robertson, J., ... & Hebert, P. D. (2016). Untangling taxonomy: a DNA barcode reference library for C anadian spiders. Molecular Ecology Resources, 16(1), 325-341.
KM836979	Chernetidae	Chernetidae	Blagoev, G. A., Dewaard, J. R., Ratnasingham, S., Dewaard, S. L., Lu, L., Robertson, J., ... & Hebert, P. D. (2016). Untangling taxonomy: a DNA barcode reference library for C anadian spiders. Molecular Ecology Resources, 16(1), 325-341.
KM837464	Chernetidae	Chernetidae	Blagoev, G. A., Dewaard, J. R., Ratnasingham, S., Dewaard, S. L., Lu, L., Robertson, J., ... & Hebert, P. D. (2016). Untangling taxonomy: a DNA barcode reference library for C anadian spiders. Molecular Ecology Resources, 16(1), 325-341.
KM838786	Microbisium	Neobisiidae	Blagoev, G. A., Dewaard, J. R., Ratnasingham, S., Dewaard, S. L., Lu, L., Robertson, J., ... & Hebert, P. D. (2016). Untangling taxonomy: a DNA barcode reference library for C anadian spiders. Molecular Ecology Resources, 16(1), 325-341.
KM839230	Microbisium	Neobisiidae	Blagoev, G. A., Dewaard, J. R., Ratnasingham, S., Dewaard, S. L., Lu, L., Robertson, J., ... & Hebert, P. D. (2016). Untangling taxonomy: a DNA barcode reference library for C anadian spiders. Molecular Ecology Resources, 16(1), 325-341.
KM839255	Microbisium	Neobisiidae	Blagoev, G. A., Dewaard, J. R., Ratnasingham, S., Dewaard, S. L., Lu, L., Robertson, J., ... & Hebert, P. D. (2016). Untangling taxonomy: a DNA barcode reference library for C anadian spiders. Molecular Ecology Resources, 16(1), 325-341.
KM839785	Microbisium	Neobisiidae	Blagoev, G. A., Dewaard, J. R., Ratnasingham, S., Dewaard, S. L., Lu, L., Robertson, J., ... & Hebert, P. D. (2016). Untangling taxonomy: a DNA barcode reference library for C anadian spiders. Molecular Ecology Resources, 16(1), 325-341.
KM840075	Chernetidae	Chernetidae	Blagoev, G. A., Dewaard, J. R., Ratnasingham, S., Dewaard, S. L., Lu, L., Robertson, J., ... & Hebert, P. D. (2016). Untangling taxonomy: a DNA barcode reference library for C anadian spiders. Molecular Ecology Resources, 16(1), 325-341.
KP420787	Pseudoscorpiones	Chthoniidae	Drummond, A. J., Newcomb, R. D., Buckley, T. R., Xie, D., Dopheide, A., Potter, B. C., ... & Nelson, N. (2015). Evaluating a multigene environmental DNA approach for biodiversity assessment. GigaScience, 4(1), s13742-015.
KP420829	Pseudoscorpiones	Syarinidae	Drummond, A. J., Newcomb, R. D., Buckley, T. R., Xie, D., Dopheide, A., Potter, B. C., ... & Nelson, N. (2015). Evaluating a multigene environmental DNA approach for biodiversity assessment. GigaScience, 4(1), s13742-015.
KP420984	Pseudoscorpiones	Olpiidae	Drummond, A. J., Newcomb, R. D., Buckley, T. R., Xie, D., Dopheide, A., Potter, B. C., ... & Nelson, N. (2015). Evaluating a multigene environmental DNA approach for biodiversity assessment. GigaScience, 4(1), s13742-015.
KP421005	Pseudoscorpiones	Chthoniidae	Drummond, A. J., Newcomb, R. D., Buckley, T. R., Xie, D., Dopheide, A., Potter, B. C., ... & Nelson, N. (2015). Evaluating a multigene environmental DNA approach for biodiversity assessment. GigaScience, 4(1), s13742-015.
KP421006	Pseudoscorpiones	Chthoniidae	Drummond, A. J., Newcomb, R. D., Buckley, T. R., Xie, D., Dopheide, A., Potter, B. C., ... & Nelson, N. (2015). Evaluating a multigene environmental DNA approach for biodiversity assessment. GigaScience, 4(1), s13742-015.
KP421025	Pseudoscorpiones	Chthoniidae	Drummond, A. J., Newcomb, R. D., Buckley, T. R., Xie, D., Dopheide, A., Potter, B. C., ... & Nelson, N. (2015). Evaluating a multigene environmental DNA approach for biodiversity assessment. GigaScience, 4(1), s13742-015.
KP421035	Pseudoscorpiones	Chthoniidae	Drummond, A. J., Newcomb, R. D., Buckley, T. R., Xie, D., Dopheide, A., Potter, B. C., ... & Nelson, N. (2015). Evaluating a multigene environmental DNA approach for biodiversity assessment. GigaScience, 4(1), s13742-015.
KP421074	Pseudoscorpiones	Chernetidae	Drummond, A. J., Newcomb, R. D., Buckley, T. R., Xie, D., Dopheide, A., Potter, B. C., ... & Nelson, N. (2015). Evaluating a multigene environmental DNA approach for biodiversity assessment. GigaScience, 4(1), s13742-015.
KP421076	Pseudoscorpiones	Chthoniidae	Drummond, A. J., Newcomb, R. D., Buckley, T. R., Xie, D., Dopheide, A., Potter, B. C., ... & Nelson, N. (2015). Evaluating a multigene environmental DNA approach for biodiversity assessment. GigaScience, 4(1), s13742-015.
KP421086	Pseudoscorpiones	Chernetidae	Drummond, A. J., Newcomb, R. D., Buckley, T. R., Xie, D., Dopheide, A., Potter, B. C., ... & Nelson, N. (2015). Evaluating a multigene environmental DNA approach for biodiversity assessment. GigaScience, 4(1), s13742-015.
KP421105	Pseudoscorpiones	Chthoniidae	Drummond, A. J., Newcomb, R. D., Buckley, T. R., Xie, D., Dopheide, A., Potter, B. C., ... & Nelson, N. (2015). Evaluating a multigene environmental DNA approach for biodiversity assessment. GigaScience, 4(1), s13742-015.
KP421323	Pseudoscorpiones	Chernetidae	Drummond, A. J., Newcomb, R. D., Buckley, T. R., Xie, D., Dopheide, A., Potter, B. C., ... & Nelson, N. (2015). Evaluating a multigene environmental DNA approach for biodiversity assessment. GigaScience, 4(1), s13742-015.
KP421386	Pseudoscorpiones	Chthoniidae	Drummond, A. J., Newcomb, R. D., Buckley, T. R., Xie, D., Dopheide, A., Potter, B. C., ... & Nelson, N. (2015). Evaluating a multigene environmental DNA approach for biodiversity assessment. GigaScience, 4(1), s13742-015.
KP421445	Pseudoscorpiones	Syarinidae	Drummond, A. J., Newcomb, R. D., Buckley, T. R., Xie, D., Dopheide, A., Potter, B. C., ... & Nelson, N. (2015). Evaluating a multigene environmental DNA approach for biodiversity assessment. GigaScience, 4(1), s13742-015.
KP421610	Pseudoscorpiones	Chthoniidae	Drummond, A. J., Newcomb, R. D., Buckley, T. R., Xie, D., Dopheide, A., Potter, B. C., ... & Nelson, N. (2015). Evaluating a multigene environmental DNA approach for biodiversity assessment. GigaScience, 4(1), s13742-015.
KP421613	Pseudoscorpiones	Chthoniidae	Drummond, A. J., Newcomb, R. D., Buckley, T. R., Xie, D., Dopheide, A., Potter, B. C., ... & Nelson, N. (2015). Evaluating a multigene environmental DNA approach for biodiversity assessment. GigaScience, 4(1), s13742-015.
KP421617	Pseudoscorpiones	Chthoniidae	Drummond, A. J., Newcomb, R. D., Buckley, T. R., Xie, D., Dopheide, A., Potter, B. C., ... & Nelson, N. (2015). Evaluating a multigene environmental DNA approach for biodiversity assessment. GigaScience, 4(1), s13742-015.
KP421620	Pseudoscorpiones	Chthoniidae	Drummond, A. J., Newcomb, R. D., Buckley, T. R., Xie, D., Dopheide, A., Potter, B. C., ... & Nelson, N. (2015). Evaluating a multigene environmental DNA approach for biodiversity assessment. GigaScience, 4(1), s13742-015.
KP421623	Pseudoscorpiones	Chthoniidae	Drummond, A. J., Newcomb, R. D., Buckley, T. R., Xie, D., Dopheide, A., Potter, B. C., ... & Nelson, N. (2015). Evaluating a multigene environmental DNA approach for biodiversity assessment. GigaScience, 4(1), s13742-015.
KP421632	Pseudoscorpiones	Chthoniidae	Drummond, A. J., Newcomb, R. D., Buckley, T. R., Xie, D., Dopheide, A., Potter, B. C., ... & Nelson, N. (2015). Evaluating a multigene environmental DNA approach for biodiversity assessment. GigaScience, 4(1), s13742-015.
KP421635	Pseudoscorpiones	Chthoniidae	Drummond, A. J., Newcomb, R. D., Buckley, T. R., Xie, D., Dopheide, A., Potter, B. C., ... & Nelson, N. (2015). Evaluating a multigene environmental DNA approach for biodiversity assessment. GigaScience, 4(1), s13742-015.
KP421641	Pseudoscorpiones	Chthoniidae	Drummond, A. J., Newcomb, R. D., Buckley, T. R., Xie, D., Dopheide, A., Potter, B. C., ... & Nelson, N. (2015). Evaluating a multigene environmental DNA approach for biodiversity assessment. GigaScience, 4(1), s13742-015.
KP421656	Pseudoscorpiones	Chthoniidae	Drummond, A. J., Newcomb, R. D., Buckley, T. R., Xie, D., Dopheide, A., Potter, B. C., ... & Nelson, N. (2015). Evaluating a multigene environmental DNA approach for biodiversity assessment. GigaScience, 4(1), s13742-015.
KP421661	Pseudoscorpiones	Chthoniidae	Drummond, A. J., Newcomb, R. D., Buckley, T. R., Xie, D., Dopheide, A., Potter, B. C., ... & Nelson, N. (2015). Evaluating a multigene environmental DNA approach for biodiversity assessment. GigaScience, 4(1), s13742-015.
KP421689	Pseudoscorpiones	Chthoniidae	Drummond, A. J., Newcomb, R. D., Buckley, T. R., Xie, D., Dopheide, A., Potter, B. C., ... & Nelson, N. (2015). Evaluating a multigene environmental DNA approach for biodiversity assessment. GigaScience, 4(1), s13742-015.
KP421706	Pseudoscorpiones	Chthoniidae	Drummond, A. J., Newcomb, R. D., Buckley, T. R., Xie, D., Dopheide, A., Potter, B. C., ... & Nelson, N. (2015). Evaluating a multigene environmental DNA approach for biodiversity assessment. GigaScience, 4(1), s13742-015.
KP421753	Pseudoscorpiones	Chthoniidae	Drummond, A. J., Newcomb, R. D., Buckley, T. R., Xie, D., Dopheide, A., Potter, B. C., ... & Nelson, N. (2015). Evaluating a multigene environmental DNA approach for biodiversity assessment. GigaScience, 4(1), s13742-015.
KP421779	Pseudoscorpiones	Chthoniidae	Drummond, A. J., Newcomb, R. D., Buckley, T. R., Xie, D., Dopheide, A., Potter, B. C., ... & Nelson, N. (2015). Evaluating a multigene environmental DNA approach for biodiversity assessment. GigaScience, 4(1), s13742-015.
KP421820	Pseudoscorpiones	Chernetidae	Drummond, A. J., Newcomb, R. D., Buckley, T. R., Xie, D., Dopheide, A., Potter, B. C., ... & Nelson, N. (2015). Evaluating a multigene environmental DNA approach for biodiversity assessment. GigaScience, 4(1), s13742-015.
KP421889	Pseudoscorpiones	Chernetidae	Drummond, A. J., Newcomb, R. D., Buckley, T. R., Xie, D., Dopheide, A., Potter, B. C., ... & Nelson, N. (2015). Evaluating a multigene environmental DNA approach for biodiversity assessment. GigaScience, 4(1), s13742-015.
KP421918	Pseudoscorpiones	Chthoniidae	Drummond, A. J., Newcomb, R. D., Buckley, T. R., Xie, D., Dopheide, A., Potter, B. C., ... & Nelson, N. (2015). Evaluating a multigene environmental DNA approach for biodiversity assessment. GigaScience, 4(1), s13742-015.
KP421938	Pseudoscorpiones	Chthoniidae	Drummond, A. J., Newcomb, R. D., Buckley, T. R., Xie, D., Dopheide, A., Potter, B. C., ... & Nelson, N. (2015). Evaluating a multigene environmental DNA approach for biodiversity assessment. GigaScience, 4(1), s13742-015.
KP979117	Chernetidae	Chernetidae	Young, M. R., & Hebert, P. D. (2015). Patterns of protein evolution in cytochrome c oxidase 1 (COI) from the class Arachnida. PLoS One, 10(8), e0135053.
KP979323	Chernetidae	Chernetidae	Young, M. R., & Hebert, P. D. (2015). Patterns of protein evolution in cytochrome c oxidase 1 (COI) from the class Arachnida. PLoS One, 10(8), e0135053.
KR069262	Chernetidae	Chernetidae	Young, M. R., & Hebert, P. D. (2015). Patterns of protein evolution in cytochrome c oxidase 1 (COI) from the class Arachnida. PLoS One, 10(8), e0135053.
KR069476	Chernetidae	Chernetidae	Young, M. R., & Hebert, P. D. (2015). Patterns of protein evolution in cytochrome c oxidase 1 (COI) from the class Arachnida. PLoS One, 10(8), e0135053.
KR069547	Chernetidae	Chernetidae	Young, M. R., & Hebert, P. D. (2015). Patterns of protein evolution in cytochrome c oxidase 1 (COI) from the class Arachnida. PLoS One, 10(8), e0135053.
KR069803	Chernetidae	Chernetidae	Young, M. R., & Hebert, P. D. (2015). Patterns of protein evolution in cytochrome c oxidase 1 (COI) from the class Arachnida. PLoS One, 10(8), e0135053.
KR070180	Chernetidae	Chernetidae	Young, M. R., & Hebert, P. D. (2015). Patterns of protein evolution in cytochrome c oxidase 1 (COI) from the class Arachnida. PLoS One, 10(8), e0135053.
KR070275	Chernetidae	Chernetidae	Young, M. R., & Hebert, P. D. (2015). Patterns of protein evolution in cytochrome c oxidase 1 (COI) from the class Arachnida. PLoS One, 10(8), e0135053.
KR070532	Chernetidae	Chernetidae	Young, M. R., & Hebert, P. D. (2015). Patterns of protein evolution in cytochrome c oxidase 1 (COI) from the class Arachnida. PLoS One, 10(8), e0135053.
KR070712	Chernetidae	Chernetidae	Young, M. R., & Hebert, P. D. (2015). Patterns of protein evolution in cytochrome c oxidase 1 (COI) from the class Arachnida. PLoS One, 10(8), e0135053.
KR095691	Microbisium	Neobisiidae	Unpublished
KR095736	Microbisium	Neobisiidae	Unpublished
KR095850	Microbisium	Neobisiidae	Unpublished
KR098803	Microbisium	Neobisiidae	Unpublished
KR100955	Microbisium	Neobisiidae	Unpublished
KR101300	Microbisium	Neobisiidae	Unpublished
KR103574	Chernetidae	Chernetidae	Unpublished
KR104616	Microbisium	Neobisiidae	Unpublished
KT354333	Lissochelifer	Cheliferidae	Harvey, M. S., Lopes, P. C., Goldsmith, G. R., Halajian, A., Hillyer, M. J., & Huey, J. A. (2015). A novel symbiotic relationship between sociable weaver birds (Philetairus socius) and a new cheliferid pseudoscorpion (Pseudoscorpiones: Cheliferidae) in southern Africa. Invertebrate Systematics, 29(5), 444-456.
KT354334	Dactylochelifer copiosus	Cheliferidae	Harvey, M. S., Lopes, P. C., Goldsmith, G. R., Halajian, A., Hillyer, M. J., & Huey, J. A. (2015). A novel symbiotic relationship between sociable weaver birds (Philetairus socius) and a new cheliferid pseudoscorpion (Pseudoscorpiones: Cheliferidae) in southern Africa. Invertebrate Systematics, 29(5), 444-456.
KT354335	Beierius simplex	Cheliferidae	Harvey, M. S., Lopes, P. C., Goldsmith, G. R., Halajian, A., Hillyer, M. J., & Huey, J. A. (2015). A novel symbiotic relationship between sociable weaver birds (Philetairus socius) and a new cheliferid pseudoscorpion (Pseudoscorpiones: Cheliferidae) in southern Africa. Invertebrate Systematics, 29(5), 444-456.
KT354336	Philomaoria	Cheliferidae	Harvey, M. S., Lopes, P. C., Goldsmith, G. R., Halajian, A., Hillyer, M. J., & Huey, J. A. (2015). A novel symbiotic relationship between sociable weaver birds (Philetairus socius) and a new cheliferid pseudoscorpion (Pseudoscorpiones: Cheliferidae) in southern Africa. Invertebrate Systematics, 29(5), 444-456.
KT354337	Chelifer cancroides	Cheliferidae	Harvey, M. S., Lopes, P. C., Goldsmith, G. R., Halajian, A., Hillyer, M. J., & Huey, J. A. (2015). A novel symbiotic relationship between sociable weaver birds (Philetairus socius) and a new cheliferid pseudoscorpion (Pseudoscorpiones: Cheliferidae) in southern Africa. Invertebrate Systematics, 29(5), 444-456.
KT354338	Sociochelifer metoecus	Cheliferidae	Harvey, M. S., Lopes, P. C., Goldsmith, G. R., Halajian, A., Hillyer, M. J., & Huey, J. A. (2015). A novel symbiotic relationship between sociable weaver birds (Philetairus socius) and a new cheliferid pseudoscorpion (Pseudoscorpiones: Cheliferidae) in southern Africa. Invertebrate Systematics, 29(5), 444-456.
KT354339	Sociochelifer metoecus	Cheliferidae	Harvey, M. S., Lopes, P. C., Goldsmith, G. R., Halajian, A., Hillyer, M. J., & Huey, J. A. (2015). A novel symbiotic relationship between sociable weaver birds (Philetairus socius) and a new cheliferid pseudoscorpion (Pseudoscorpiones: Cheliferidae) in southern Africa. Invertebrate Systematics, 29(5), 444-456.
KT354340	Ellingsenius indicus	Cheliferidae	Harvey, M. S., Lopes, P. C., Goldsmith, G. R., Halajian, A., Hillyer, M. J., & Huey, J. A. (2015). A novel symbiotic relationship between sociable weaver birds (Philetairus socius) and a new cheliferid pseudoscorpion (Pseudoscorpiones: Cheliferidae) in southern Africa. Invertebrate Systematics, 29(5), 444-456.
KT354341	Hansenius	Cheliferidae	Harvey, M. S., Lopes, P. C., Goldsmith, G. R., Halajian, A., Hillyer, M. J., & Huey, J. A. (2015). A novel symbiotic relationship between sociable weaver birds (Philetairus socius) and a new cheliferid pseudoscorpion (Pseudoscorpiones: Cheliferidae) in southern Africa. Invertebrate Systematics, 29(5), 444-456.
KT354342	Hansenius torulosus	Cheliferidae	Harvey, M. S., Lopes, P. C., Goldsmith, G. R., Halajian, A., Hillyer, M. J., & Huey, J. A. (2015). A novel symbiotic relationship between sociable weaver birds (Philetairus socius) and a new cheliferid pseudoscorpion (Pseudoscorpiones: Cheliferidae) in southern Africa. Invertebrate Systematics, 29(5), 444-456.
KT605468	Chernetidae	Chernetidae	Telfer, A. C., Young, M. R., Quinn, J., Perez, K., Sobel, C. N., Sones, J. E., ... & Jeremy, R. D. (2015). Biodiversity inventories in high gear: DNA barcoding facilitates a rapid biotic survey of a temperate nature reserve. Biodiversity data journal, (3).
KT607803	Chernetidae	Chernetidae	Telfer, A. C., Young, M. R., Quinn, J., Perez, K., Sobel, C. N., Sones, J. E., ... & Jeremy, R. D. (2015). Biodiversity inventories in high gear: DNA barcoding facilitates a rapid biotic survey of a temperate nature reserve. Biodiversity data journal, (3).
KT619303	Microbisium	Neobisiidae	Telfer, A. C., Young, M. R., Quinn, J., Perez, K., Sobel, C. N., Sones, J. E., ... & Jeremy, R. D. (2015). Biodiversity inventories in high gear: DNA barcoding facilitates a rapid biotic survey of a temperate nature reserve. Biodiversity data journal, (3).
KT619546	Microbisium	Neobisiidae	Telfer, A. C., Young, M. R., Quinn, J., Perez, K., Sobel, C. N., Sones, J. E., ... & Jeremy, R. D. (2015). Biodiversity inventories in high gear: DNA barcoding facilitates a rapid biotic survey of a temperate nature reserve. Biodiversity data journal, (3).
KT619680	Microbisium	Neobisiidae	Telfer, A. C., Young, M. R., Quinn, J., Perez, K., Sobel, C. N., Sones, J. E., ... & Jeremy, R. D. (2015). Biodiversity inventories in high gear: DNA barcoding facilitates a rapid biotic survey of a temperate nature reserve. Biodiversity data journal, (3).
KT622466	Microbisium	Neobisiidae	Telfer, A. C., Young, M. R., Quinn, J., Perez, K., Sobel, C. N., Sones, J. E., ... & Jeremy, R. D. (2015). Biodiversity inventories in high gear: DNA barcoding facilitates a rapid biotic survey of a temperate nature reserve. Biodiversity data journal, (3).
KT623054	Microbisium	Neobisiidae	Telfer, A. C., Young, M. R., Quinn, J., Perez, K., Sobel, C. N., Sones, J. E., ... & Jeremy, R. D. (2015). Biodiversity inventories in high gear: DNA barcoding facilitates a rapid biotic survey of a temperate nature reserve. Biodiversity data journal, (3).
KT623903	Microbisium	Neobisiidae	Telfer, A. C., Young, M. R., Quinn, J., Perez, K., Sobel, C. N., Sones, J. E., ... & Jeremy, R. D. (2015). Biodiversity inventories in high gear: DNA barcoding facilitates a rapid biotic survey of a temperate nature reserve. Biodiversity data journal, (3).
KT705566	Microbisium	Neobisiidae	Telfer, A. C., Young, M. R., Quinn, J., Perez, K., Sobel, C. N., Sones, J. E., ... & Jeremy, R. D. (2015). Biodiversity inventories in high gear: DNA barcoding facilitates a rapid biotic survey of a temperate nature reserve. Biodiversity data journal, (3).
KT706773	Microbisium	Neobisiidae	Telfer, A. C., Young, M. R., Quinn, J., Perez, K., Sobel, C. N., Sones, J. E., ... & Jeremy, R. D. (2015). Biodiversity inventories in high gear: DNA barcoding facilitates a rapid biotic survey of a temperate nature reserve. Biodiversity data journal, (3).
KT881494	Synsphyronus gurdoni	Garypidae	Harvey, M. S., Abrams, K. M., & Burger, M. A. (2015). A new species of the pseudoscorpion genus Synsphyronus (Pseudoscorpiones: Garypidae) from Barrow Island, Western Australia. Records of the Western Australian Museum, 30(2), 137-143.
KT881495	Synsphyronus gurdoni	Garypidae	Harvey, M. S., Abrams, K. M., & Burger, M. A. (2015). A new species of the pseudoscorpion genus Synsphyronus (Pseudoscorpiones: Garypidae) from Barrow Island, Western Australia. Records of the Western Australian Museum, 30(2), 137-143.
KT881496	Synsphyronus gurdoni	Garypidae	Harvey, M. S., Abrams, K. M., & Burger, M. A. (2015). A new species of the pseudoscorpion genus Synsphyronus (Pseudoscorpiones: Garypidae) from Barrow Island, Western Australia. Records of the Western Australian Museum, 30(2), 137-143.
KT881497	Synsphyronus gurdoni	Garypidae	Harvey, M. S., Abrams, K. M., & Burger, M. A. (2015). A new species of the pseudoscorpion genus Synsphyronus (Pseudoscorpiones: Garypidae) from Barrow Island, Western Australia. Records of the Western Australian Museum, 30(2), 137-143.
KU057099	Gymnobisium inukshuk	Gymnobisiidae	Harvey, M. S., Huey, J. A., Hillyer, M. J., McIntyre, E., & Giribet, G. (2016). The first troglobitic species of Gymnobisiidae (Pseudoscorpiones: Neobisioidea), from Table Mountain (Western Cape Province, South Africa) and its phylogenetic position. Invertebrate Systematics, 30(1), 75-85.
KU156711	Gymnobisium	Gymnobisiidae	Harvey, M. S., Huey, J. A., Hillyer, M. J., McIntyre, E., & Giribet, G. (2016). The first troglobitic species of Gymnobisiidae (Pseudoscorpiones: Neobisioidea), from Table Mountain (Western Cape Province, South Africa) and its phylogenetic position. Invertebrate Systematics, 30(1), 75-85.
KU156712	Gymnobisium	Gymnobisiidae	Harvey, M. S., Huey, J. A., Hillyer, M. J., McIntyre, E., & Giribet, G. (2016). The first troglobitic species of Gymnobisiidae (Pseudoscorpiones: Neobisioidea), from Table Mountain (Western Cape Province, South Africa) and its phylogenetic position. Invertebrate Systematics, 30(1), 75-85.
KU156713	Gymnobisium	Gymnobisiidae	Harvey, M. S., Huey, J. A., Hillyer, M. J., McIntyre, E., & Giribet, G. (2016). The first troglobitic species of Gymnobisiidae (Pseudoscorpiones: Neobisioidea), from Table Mountain (Western Cape Province, South Africa) and its phylogenetic position. Invertebrate Systematics, 30(1), 75-85.
KU755526	Ellingsenius ugandanus	Cheliferidae	Fombong, A. T., Cham, D. T., Nkoba, K., Neethling, J. A., & Raina, S. K. (2016). Occurrence of the pseudoscorpions Ellingsenius ugandanus and Paratemnoides pallidus in honey bee colonies in Cameroon. Journal of Apicultural Research, 55(3), 247-250.
KU755527	Ellingsenius ugandanus	Cheliferidae	Fombong, A. T., Cham, D. T., Nkoba, K., Neethling, J. A., & Raina, S. K. (2016). Occurrence of the pseudoscorpions Ellingsenius ugandanus and Paratemnoides pallidus in honey bee colonies in Cameroon. Journal of Apicultural Research, 55(3), 247-250.
KU755528	Ellingsenius ugandanus	Cheliferidae	Fombong, A. T., Cham, D. T., Nkoba, K., Neethling, J. A., & Raina, S. K. (2016). Occurrence of the pseudoscorpions Ellingsenius ugandanus and Paratemnoides pallidus in honey bee colonies in Cameroon. Journal of Apicultural Research, 55(3), 247-250.
KU755529	Paratemnoides pallidus	Atemnidae	Fombong, A. T., Cham, D. T., Nkoba, K., Neethling, J. A., & Raina, S. K. (2016). Occurrence of the pseudoscorpions Ellingsenius ugandanus and Paratemnoides pallidus in honey bee colonies in Cameroon. Journal of Apicultural Research, 55(3), 247-250.
KU874585	Chernetidae	Chernetidae	Sikes, D. S., Bowser, M., Morton, J. M., Bickford, C., Meierotto, S., & Hildebrandt, K. (2017). Building a DNA barcode library of Alaska’s non-marine arthropods. Genome, 60(3), 248-259.
KU875169	Halobisium occidentale	Neobisiidae	Sikes, D. S., Bowser, M., Morton, J. M., Bickford, C., Meierotto, S., & Hildebrandt, K. (2017). Building a DNA barcode library of Alaska’s non-marine arthropods. Genome, 60(3), 248-259.
KU875170	Halobisium occidentale	Neobisiidae	Sikes, D. S., Bowser, M., Morton, J. M., Bickford, C., Meierotto, S., & Hildebrandt, K. (2017). Building a DNA barcode library of Alaska’s non-marine arthropods. Genome, 60(3), 248-259.
KU876464	Wyochernes asiaticus	Chernetidae	Sikes, D. S., Bowser, M., Morton, J. M., Bickford, C., Meierotto, S., & Hildebrandt, K. (2017). Building a DNA barcode library of Alaska’s non-marine arthropods. Genome, 60(3), 248-259.
KU876465	Wyochernes asiaticus	Chernetidae	Sikes, D. S., Bowser, M., Morton, J. M., Bickford, C., Meierotto, S., & Hildebrandt, K. (2017). Building a DNA barcode library of Alaska’s non-marine arthropods. Genome, 60(3), 248-259.
KX051711	Atemnidae	Atemnidae	Ramage, T., Martins-Simoes, P., Mialdea, G., Allemand, R., Duplouy, A., Rousse, P., ... & Charlat, S. (2017). A DNA barcode-based survey of terrestrial arthropods in the Society Islands of French Polynesia: host diversity within the SymbioCode Project. European Journal of Taxonomy, (272)
KX051712	Atemnidae	Atemnidae	Ramage, T., Martins-Simoes, P., Mialdea, G., Allemand, R., Duplouy, A., Rousse, P., ... & Charlat, S. (2017). A DNA barcode-based survey of terrestrial arthropods in the Society Islands of French Polynesia: host diversity within the SymbioCode Project. European Journal of Taxonomy, (272)
KX051939	Cheliferidae	Cheliferidae	Ramage, T., Martins-Simoes, P., Mialdea, G., Allemand, R., Duplouy, A., Rousse, P., ... & Charlat, S. (2017). A DNA barcode-based survey of terrestrial arthropods in the Society Islands of French Polynesia: host diversity within the SymbioCode Project. European Journal of Taxonomy, (272)
KX054242	Olpiidae	Olpiidae	Ramage, T., Martins-Simoes, P., Mialdea, G., Allemand, R., Duplouy, A., Rousse, P., ... & Charlat, S. (2017). A DNA barcode-based survey of terrestrial arthropods in the Society Islands of French Polynesia: host diversity within the SymbioCode Project. European Journal of Taxonomy, (272)
KX263363	Lagynochthonius proximus	Chthoniidae	Cosgrove, J. G., Agnarsson, I., Harvey, M. S., & Binford, G. J. (2016). Pseudoscorpion diversity and distribution in the West Indies: sequence data confirm single island endemism for some clades, but not others. The Journal of Arachnology, 44(3), 257–271.
KX263364	Lagynochthonius	Chthoniidae	Cosgrove, J. G., Agnarsson, I., Harvey, M. S., & Binford, G. J. (2016). Pseudoscorpion diversity and distribution in the West Indies: sequence data confirm single island endemism for some clades, but not others. The Journal of Arachnology, 44(3), 257–271.
KX263365	Lagynochthonius	Chthoniidae	Cosgrove, J. G., Agnarsson, I., Harvey, M. S., & Binford, G. J. (2016). Pseudoscorpion diversity and distribution in the West Indies: sequence data confirm single island endemism for some clades, but not others. The Journal of Arachnology, 44(3), 257–271.
KX263366	Lagynochthonius	Chthoniidae	Cosgrove, J. G., Agnarsson, I., Harvey, M. S., & Binford, G. J. (2016). Pseudoscorpion diversity and distribution in the West Indies: sequence data confirm single island endemism for some clades, but not others. The Journal of Arachnology, 44(3), 257–271.
KX263367	Lechytia sini	Lechytiidae	Cosgrove, J. G., Agnarsson, I., Harvey, M. S., & Binford, G. J. (2016). Pseudoscorpion diversity and distribution in the West Indies: sequence data confirm single island endemism for some clades, but not others. The Journal of Arachnology, 44(3), 257–271.
KX263368	Pseudochthonius	Chthoniidae	Cosgrove, J. G., Agnarsson, I., Harvey, M. S., & Binford, G. J. (2016). Pseudoscorpion diversity and distribution in the West Indies: sequence data confirm single island endemism for some clades, but not others. The Journal of Arachnology, 44(3), 257–271.
KX263369	Pseudochthonius	Chthoniidae	Cosgrove, J. G., Agnarsson, I., Harvey, M. S., & Binford, G. J. (2016). Pseudoscorpion diversity and distribution in the West Indies: sequence data confirm single island endemism for some clades, but not others. The Journal of Arachnology, 44(3), 257–271.
KX263370	Pseudochthonius	Chthoniidae	Cosgrove, J. G., Agnarsson, I., Harvey, M. S., & Binford, G. J. (2016). Pseudoscorpion diversity and distribution in the West Indies: sequence data confirm single island endemism for some clades, but not others. The Journal of Arachnology, 44(3), 257–271.
KX263371	Pseudochthonius	Chthoniidae	Cosgrove, J. G., Agnarsson, I., Harvey, M. S., & Binford, G. J. (2016). Pseudoscorpion diversity and distribution in the West Indies: sequence data confirm single island endemism for some clades, but not others. The Journal of Arachnology, 44(3), 257–271.
KX263372	Pseudochthonius	Chthoniidae	Cosgrove, J. G., Agnarsson, I., Harvey, M. S., & Binford, G. J. (2016). Pseudoscorpion diversity and distribution in the West Indies: sequence data confirm single island endemism for some clades, but not others. The Journal of Arachnology, 44(3), 257–271.
KX263373	Pseudochthonius	Chthoniidae	Cosgrove, J. G., Agnarsson, I., Harvey, M. S., & Binford, G. J. (2016). Pseudoscorpion diversity and distribution in the West Indies: sequence data confirm single island endemism for some clades, but not others. The Journal of Arachnology, 44(3), 257–271.
KX263374	Pseudochthonius	Chthoniidae	Cosgrove, J. G., Agnarsson, I., Harvey, M. S., & Binford, G. J. (2016). Pseudoscorpion diversity and distribution in the West Indies: sequence data confirm single island endemism for some clades, but not others. The Journal of Arachnology, 44(3), 257–271.
KX263375	Pseudochthonius	Chthoniidae	Cosgrove, J. G., Agnarsson, I., Harvey, M. S., & Binford, G. J. (2016). Pseudoscorpion diversity and distribution in the West Indies: sequence data confirm single island endemism for some clades, but not others. The Journal of Arachnology, 44(3), 257–271.
KX263376	Pseudochthonius	Chthoniidae	Cosgrove, J. G., Agnarsson, I., Harvey, M. S., & Binford, G. J. (2016). Pseudoscorpion diversity and distribution in the West Indies: sequence data confirm single island endemism for some clades, but not others. The Journal of Arachnology, 44(3), 257–271.
KX263377	Tyrannochthonius insulae	Chthoniidae	Cosgrove, J. G., Agnarsson, I., Harvey, M. S., & Binford, G. J. (2016). Pseudoscorpion diversity and distribution in the West Indies: sequence data confirm single island endemism for some clades, but not others. The Journal of Arachnology, 44(3), 257–271.
KX263378	Tyrannochthonius	Chthoniidae	Cosgrove, J. G., Agnarsson, I., Harvey, M. S., & Binford, G. J. (2016). Pseudoscorpion diversity and distribution in the West Indies: sequence data confirm single island endemism for some clades, but not others. The Journal of Arachnology, 44(3), 257–271.
KX263379	Tyrannochthonius	Chthoniidae	Cosgrove, J. G., Agnarsson, I., Harvey, M. S., & Binford, G. J. (2016). Pseudoscorpion diversity and distribution in the West Indies: sequence data confirm single island endemism for some clades, but not others. The Journal of Arachnology, 44(3), 257–271.
KX263380	Tyrannochthonius	Chthoniidae	Cosgrove, J. G., Agnarsson, I., Harvey, M. S., & Binford, G. J. (2016). Pseudoscorpion diversity and distribution in the West Indies: sequence data confirm single island endemism for some clades, but not others. The Journal of Arachnology, 44(3), 257–271.
KX263381	Tyrannochthonius	Chthoniidae	Cosgrove, J. G., Agnarsson, I., Harvey, M. S., & Binford, G. J. (2016). Pseudoscorpion diversity and distribution in the West Indies: sequence data confirm single island endemism for some clades, but not others. The Journal of Arachnology, 44(3), 257–271.
KX263382	Tyrannochthonius	Chthoniidae	Cosgrove, J. G., Agnarsson, I., Harvey, M. S., & Binford, G. J. (2016). Pseudoscorpion diversity and distribution in the West Indies: sequence data confirm single island endemism for some clades, but not others. The Journal of Arachnology, 44(3), 257–271.
KX263383	Tyrannochthonius	Chthoniidae	Cosgrove, J. G., Agnarsson, I., Harvey, M. S., & Binford, G. J. (2016). Pseudoscorpion diversity and distribution in the West Indies: sequence data confirm single island endemism for some clades, but not others. The Journal of Arachnology, 44(3), 257–271.
KX263384	Tyrannochthonius	Chthoniidae	Cosgrove, J. G., Agnarsson, I., Harvey, M. S., & Binford, G. J. (2016). Pseudoscorpion diversity and distribution in the West Indies: sequence data confirm single island endemism for some clades, but not others. The Journal of Arachnology, 44(3), 257–271.
KX263385	Tyrannochthonius	Chthoniidae	Cosgrove, J. G., Agnarsson, I., Harvey, M. S., & Binford, G. J. (2016). Pseudoscorpion diversity and distribution in the West Indies: sequence data confirm single island endemism for some clades, but not others. The Journal of Arachnology, 44(3), 257–271.
KX263386	Tyrannochthonius	Chthoniidae	Cosgrove, J. G., Agnarsson, I., Harvey, M. S., & Binford, G. J. (2016). Pseudoscorpion diversity and distribution in the West Indies: sequence data confirm single island endemism for some clades, but not others. The Journal of Arachnology, 44(3), 257–271.
KX263387	Tyrannochthonius	Chthoniidae	Cosgrove, J. G., Agnarsson, I., Harvey, M. S., & Binford, G. J. (2016). Pseudoscorpion diversity and distribution in the West Indies: sequence data confirm single island endemism for some clades, but not others. The Journal of Arachnology, 44(3), 257–271.
KX263388	Tyrannochthonius	Chthoniidae	Cosgrove, J. G., Agnarsson, I., Harvey, M. S., & Binford, G. J. (2016). Pseudoscorpion diversity and distribution in the West Indies: sequence data confirm single island endemism for some clades, but not others. The Journal of Arachnology, 44(3), 257–271.
KX263389	Tyrannochthonius	Chthoniidae	Cosgrove, J. G., Agnarsson, I., Harvey, M. S., & Binford, G. J. (2016). Pseudoscorpion diversity and distribution in the West Indies: sequence data confirm single island endemism for some clades, but not others. The Journal of Arachnology, 44(3), 257–271.
KX263390	Tyrannochthonius	Chthoniidae	Cosgrove, J. G., Agnarsson, I., Harvey, M. S., & Binford, G. J. (2016). Pseudoscorpion diversity and distribution in the West Indies: sequence data confirm single island endemism for some clades, but not others. The Journal of Arachnology, 44(3), 257–271.
KX263391	Tyrannochthonius	Chthoniidae	Cosgrove, J. G., Agnarsson, I., Harvey, M. S., & Binford, G. J. (2016). Pseudoscorpion diversity and distribution in the West Indies: sequence data confirm single island endemism for some clades, but not others. The Journal of Arachnology, 44(3), 257–271.
KX263392	Tyrannochthonius	Chthoniidae	Cosgrove, J. G., Agnarsson, I., Harvey, M. S., & Binford, G. J. (2016). Pseudoscorpion diversity and distribution in the West Indies: sequence data confirm single island endemism for some clades, but not others. The Journal of Arachnology, 44(3), 257–271.
KX263393	Tyrannochthonius	Chthoniidae	Cosgrove, J. G., Agnarsson, I., Harvey, M. S., & Binford, G. J. (2016). Pseudoscorpion diversity and distribution in the West Indies: sequence data confirm single island endemism for some clades, but not others. The Journal of Arachnology, 44(3), 257–271.
KX263394	Tyrannochthonius	Chthoniidae	Cosgrove, J. G., Agnarsson, I., Harvey, M. S., & Binford, G. J. (2016). Pseudoscorpion diversity and distribution in the West Indies: sequence data confirm single island endemism for some clades, but not others. The Journal of Arachnology, 44(3), 257–271.
KX263395	Antillolpium	Olpiidae	Cosgrove, J. G., Agnarsson, I., Harvey, M. S., & Binford, G. J. (2016). Pseudoscorpion diversity and distribution in the West Indies: sequence data confirm single island endemism for some clades, but not others. The Journal of Arachnology, 44(3), 257–271.
KX263396	Antillolpium	Olpiidae	Cosgrove, J. G., Agnarsson, I., Harvey, M. S., & Binford, G. J. (2016). Pseudoscorpion diversity and distribution in the West Indies: sequence data confirm single island endemism for some clades, but not others. The Journal of Arachnology, 44(3), 257–271.
KX263397	Aphelolpium	Olpiidae	Cosgrove, J. G., Agnarsson, I., Harvey, M. S., & Binford, G. J. (2016). Pseudoscorpion diversity and distribution in the West Indies: sequence data confirm single island endemism for some clades, but not others. The Journal of Arachnology, 44(3), 257–271.
KX263398	Pachyolpium	Olpiidae	Cosgrove, J. G., Agnarsson, I., Harvey, M. S., & Binford, G. J. (2016). Pseudoscorpion diversity and distribution in the West Indies: sequence data confirm single island endemism for some clades, but not others. The Journal of Arachnology, 44(3), 257–271.
KX263399	Pachyolpium	Olpiidae	Cosgrove, J. G., Agnarsson, I., Harvey, M. S., & Binford, G. J. (2016). Pseudoscorpion diversity and distribution in the West Indies: sequence data confirm single island endemism for some clades, but not others. The Journal of Arachnology, 44(3), 257–271.
KX263400	Pachyolpium	Olpiidae	Cosgrove, J. G., Agnarsson, I., Harvey, M. S., & Binford, G. J. (2016). Pseudoscorpion diversity and distribution in the West Indies: sequence data confirm single island endemism for some clades, but not others. The Journal of Arachnology, 44(3), 257–271.
KX263401	Pachyolpium	Olpiidae	Cosgrove, J. G., Agnarsson, I., Harvey, M. S., & Binford, G. J. (2016). Pseudoscorpion diversity and distribution in the West Indies: sequence data confirm single island endemism for some clades, but not others. The Journal of Arachnology, 44(3), 257–271.
KX263402	Pachyolpium	Olpiidae	Cosgrove, J. G., Agnarsson, I., Harvey, M. S., & Binford, G. J. (2016). Pseudoscorpion diversity and distribution in the West Indies: sequence data confirm single island endemism for some clades, but not others. The Journal of Arachnology, 44(3), 257–271.
KX263403	Pachyolpium	Olpiidae	Cosgrove, J. G., Agnarsson, I., Harvey, M. S., & Binford, G. J. (2016). Pseudoscorpion diversity and distribution in the West Indies: sequence data confirm single island endemism for some clades, but not others. The Journal of Arachnology, 44(3), 257–271.
KX263404	Pachyolpium	Olpiidae	Cosgrove, J. G., Agnarsson, I., Harvey, M. S., & Binford, G. J. (2016). Pseudoscorpion diversity and distribution in the West Indies: sequence data confirm single island endemism for some clades, but not others. The Journal of Arachnology, 44(3), 257–271.
KY640598	Pseudoblothrus roszkovskii	Syarinidae	Turbanov, I. S., & Kolesnikov, V. B. (2020). Two new cave-dwelling species of the false scorpion genus Pseudoblothrus Beier, 1931 (Arachnida: Pseudoscorpiones: Syarinidae) from the Crimean Peninsula. Arthropoda Selecta, 29(1), 28-50.
KY640599	Pseudoblothrus roszkovskii	Syarinidae	Turbanov, I. S., & Kolesnikov, V. B. (2020). Two new cave-dwelling species of the false scorpion genus Pseudoblothrus Beier, 1931 (Arachnida: Pseudoscorpiones: Syarinidae) from the Crimean Peninsula. Arthropoda Selecta, 29(1), 28-50.
KY640600	Pseudoblothrus roszkovskii	Syarinidae	Turbanov, I. S., & Kolesnikov, V. B. (2020). Two new cave-dwelling species of the false scorpion genus Pseudoblothrus Beier, 1931 (Arachnida: Pseudoscorpiones: Syarinidae) from the Crimean Peninsula. Arthropoda Selecta, 29(1), 28-50.
KY640601	Pseudoblothrus roszkovskii	Syarinidae	Turbanov, I. S., & Kolesnikov, V. B. (2020). Two new cave-dwelling species of the false scorpion genus Pseudoblothrus Beier, 1931 (Arachnida: Pseudoscorpiones: Syarinidae) from the Crimean Peninsula. Arthropoda Selecta, 29(1), 28-50.
KY640602	Pseudoblothrus roszkovskii	Syarinidae	Turbanov, I. S., & Kolesnikov, V. B. (2020). Two new cave-dwelling species of the false scorpion genus Pseudoblothrus Beier, 1931 (Arachnida: Pseudoscorpiones: Syarinidae) from the Crimean Peninsula. Arthropoda Selecta, 29(1), 28-50.
KY640603	Pseudoblothrus roszkovskii	Syarinidae	Turbanov, I. S., & Kolesnikov, V. B. (2020). Two new cave-dwelling species of the false scorpion genus Pseudoblothrus Beier, 1931 (Arachnida: Pseudoscorpiones: Syarinidae) from the Crimean Peninsula. Arthropoda Selecta, 29(1), 28-50.
KY640604	Pseudoblothrus roszkovskii	Syarinidae	Turbanov, I. S., & Kolesnikov, V. B. (2020). Two new cave-dwelling species of the false scorpion genus Pseudoblothrus Beier, 1931 (Arachnida: Pseudoscorpiones: Syarinidae) from the Crimean Peninsula. Arthropoda Selecta, 29(1), 28-50.
KY640605	Pseudoblothrus roszkovskii	Syarinidae	Turbanov, I. S., & Kolesnikov, V. B. (2020). Two new cave-dwelling species of the false scorpion genus Pseudoblothrus Beier, 1931 (Arachnida: Pseudoscorpiones: Syarinidae) from the Crimean Peninsula. Arthropoda Selecta, 29(1), 28-50.
KY640606	Pseudoblothrus roszkovskii	Syarinidae	Turbanov, I. S., & Kolesnikov, V. B. (2020). Two new cave-dwelling species of the false scorpion genus Pseudoblothrus Beier, 1931 (Arachnida: Pseudoscorpiones: Syarinidae) from the Crimean Peninsula. Arthropoda Selecta, 29(1), 28-50.
KY640607	Pseudoblothrus roszkovskii	Syarinidae	Turbanov, I. S., & Kolesnikov, V. B. (2020). Two new cave-dwelling species of the false scorpion genus Pseudoblothrus Beier, 1931 (Arachnida: Pseudoscorpiones: Syarinidae) from the Crimean Peninsula. Arthropoda Selecta, 29(1), 28-50.
KY640608	Pseudoblothrus roszkovskii	Syarinidae	Turbanov, I. S., & Kolesnikov, V. B. (2020). Two new cave-dwelling species of the false scorpion genus Pseudoblothrus Beier, 1931 (Arachnida: Pseudoscorpiones: Syarinidae) from the Crimean Peninsula. Arthropoda Selecta, 29(1), 28-50.
KY640609	Pseudoblothrus roszkovskii	Syarinidae	Turbanov, I. S., & Kolesnikov, V. B. (2020). Two new cave-dwelling species of the false scorpion genus Pseudoblothrus Beier, 1931 (Arachnida: Pseudoscorpiones: Syarinidae) from the Crimean Peninsula. Arthropoda Selecta, 29(1), 28-50.
KY640610	Pseudoblothrus roszkovskii	Syarinidae	Turbanov, I. S., & Kolesnikov, V. B. (2020). Two new cave-dwelling species of the false scorpion genus Pseudoblothrus Beier, 1931 (Arachnida: Pseudoscorpiones: Syarinidae) from the Crimean Peninsula. Arthropoda Selecta, 29(1), 28-50.
LC010823	Anchigarypus japonicus	Garypidae	Unpublished
LC010824	Anchigarypus japonicus	Garypidae	Unpublished
LC010825	Anchigarypus japonicus	Garypidae	Unpublished
LC010826	Anchigarypus japonicus	Garypidae	Unpublished
LC010827	Anchigarypus japonicus	Garypidae	Unpublished
LC010828	Anchigarypus japonicus	Garypidae	Unpublished
LC010829	Anchigarypus japonicus	Garypidae	Unpublished
LC010830	Anchigarypus japonicus	Garypidae	Unpublished
LC010831	Anchigarypus japonicus	Garypidae	Unpublished
LC010832	Anchigarypus japonicus	Garypidae	Unpublished
LC010833	Anchigarypus japonicus	Garypidae	Unpublished
LC010834	Anchigarypus japonicus	Garypidae	Unpublished
LC010835	Anchigarypus japonicus	Garypidae	Unpublished
LC010836	Anchigarypus japonicus	Garypidae	Unpublished
LC010837	Anchigarypus japonicus	Garypidae	Unpublished
LC010838	Anchigarypus japonicus	Garypidae	Unpublished
LC010839	Anchigarypus japonicus	Garypidae	Unpublished
LC010840	Anchigarypus japonicus	Garypidae	Unpublished
LC010841	Anchigarypus japonicus	Garypidae	Unpublished
LC010842	Anchigarypus japonicus	Garypidae	Unpublished
LC010843	Anchigarypus japonicus	Garypidae	Unpublished
LC010844	Anchigarypus japonicus	Garypidae	Unpublished
LC010845	Anchigarypus japonicus	Garypidae	Unpublished
LC010846	Anchigarypus japonicus	Garypidae	Unpublished
LC010847	Anchigarypus japonicus	Garypidae	Unpublished
LC010848	Anchigarypus japonicus	Garypidae	Unpublished
LC010849	Anchigarypus japonicus	Garypidae	Unpublished
LC010850	Anchigarypus japonicus	Garypidae	Unpublished
LC010851	Anchigarypus japonicus	Garypidae	Unpublished
LC010852	Anchigarypus japonicus	Garypidae	Unpublished
LC010853	Anchigarypus japonicus	Garypidae	Unpublished
LC010854	Anchigarypus japonicus	Garypidae	Unpublished
LC010855	Anchigarypus japonicus	Garypidae	Unpublished
LC010856	Anchigarypus japonicus	Garypidae	Unpublished
LC010857	Anchigarypus japonicus	Garypidae	Unpublished
LC010858	Anchigarypus japonicus	Garypidae	Unpublished
LC010859	Anchigarypus japonicus	Garypidae	Unpublished
LC010860	Anchigarypus japonicus	Garypidae	Unpublished
LC010861	Anchigarypus japonicus	Garypidae	Unpublished
LC010862	Anchigarypus japonicus	Garypidae	Unpublished
LC010863	Anchigarypus japonicus	Garypidae	Unpublished
LC010864	Anchigarypus japonicus	Garypidae	Unpublished
LC010865	Anchigarypus japonicus	Garypidae	Unpublished
LC010866	Anchigarypus japonicus	Garypidae	Unpublished
LC010867	Anchigarypus japonicus	Garypidae	Unpublished
LC010868	Anchigarypus japonicus	Garypidae	Unpublished
LC010869	Anchigarypus japonicus	Garypidae	Unpublished
LC010870	Anchigarypus japonicus	Garypidae	Unpublished
LC010871	Anchigarypus japonicus	Garypidae	Unpublished
LC010872	Garypus	Garypidae	Unpublished
LC010873	Garypus	Garypidae	Unpublished
LC147076	Microbisium pygmaeum	Neobisiidae	Ohira, H., Kaneko, S., & Tsutsumi, T. (2016). A rapid and low-cost protocol for DNA extraction from small-sized pseudoscorpion appendages. Acta Arachnologica, 65, 89-95.
LC200805	Mundochthonius	Chthoniidae	Ohira, H., Kaneko, S., Faulks, L., & Tsutsumi, T. (2018). Unexpected species diversity within Japanese Mundochthonius pseudoscorpions (Pseudoscorpiones: Chthoniidae) and the necessity for improved species diagnosis revealed by molecular and morphological examination. Invertebrate Systematics, 32(2), 259-277.
LC200806	Mundochthonius kiyoshii	Chthoniidae	Ohira, H., Kaneko, S., Faulks, L., & Tsutsumi, T. (2018). Unexpected species diversity within Japanese Mundochthonius pseudoscorpions (Pseudoscorpiones: Chthoniidae) and the necessity for improved species diagnosis revealed by molecular and morphological examination. Invertebrate Systematics, 32(2), 259-277.
LC200807	Mundochthonius kiyoshii	Chthoniidae	Ohira, H., Kaneko, S., Faulks, L., & Tsutsumi, T. (2018). Unexpected species diversity within Japanese Mundochthonius pseudoscorpions (Pseudoscorpiones: Chthoniidae) and the necessity for improved species diagnosis revealed by molecular and morphological examination. Invertebrate Systematics, 32(2), 259-277.
LC200808	Mundochthonius	Chthoniidae	Ohira, H., Kaneko, S., Faulks, L., & Tsutsumi, T. (2018). Unexpected species diversity within Japanese Mundochthonius pseudoscorpions (Pseudoscorpiones: Chthoniidae) and the necessity for improved species diagnosis revealed by molecular and morphological examination. Invertebrate Systematics, 32(2), 259-277.
LC200809	Mundochthonius japonicus	Chthoniidae	Ohira, H., Kaneko, S., Faulks, L., & Tsutsumi, T. (2018). Unexpected species diversity within Japanese Mundochthonius pseudoscorpions (Pseudoscorpiones: Chthoniidae) and the necessity for improved species diagnosis revealed by molecular and morphological examination. Invertebrate Systematics, 32(2), 259-277.
LC200810	Mundochthonius japonicus	Chthoniidae	Ohira, H., Kaneko, S., Faulks, L., & Tsutsumi, T. (2018). Unexpected species diversity within Japanese Mundochthonius pseudoscorpions (Pseudoscorpiones: Chthoniidae) and the necessity for improved species diagnosis revealed by molecular and morphological examination. Invertebrate Systematics, 32(2), 259-277.
LC200811	Mundochthonius japonicus	Chthoniidae	Ohira, H., Kaneko, S., Faulks, L., & Tsutsumi, T. (2018). Unexpected species diversity within Japanese Mundochthonius pseudoscorpions (Pseudoscorpiones: Chthoniidae) and the necessity for improved species diagnosis revealed by molecular and morphological examination. Invertebrate Systematics, 32(2), 259-277.
LC200812	Mundochthonius japonicus	Chthoniidae	Ohira, H., Kaneko, S., Faulks, L., & Tsutsumi, T. (2018). Unexpected species diversity within Japanese Mundochthonius pseudoscorpions (Pseudoscorpiones: Chthoniidae) and the necessity for improved species diagnosis revealed by molecular and morphological examination. Invertebrate Systematics, 32(2), 259-277.
LC200813	Mundochthonius japonicus	Chthoniidae	Ohira, H., Kaneko, S., Faulks, L., & Tsutsumi, T. (2018). Unexpected species diversity within Japanese Mundochthonius pseudoscorpions (Pseudoscorpiones: Chthoniidae) and the necessity for improved species diagnosis revealed by molecular and morphological examination. Invertebrate Systematics, 32(2), 259-277.
LC200814	Mundochthonius japonicus	Chthoniidae	Ohira, H., Kaneko, S., Faulks, L., & Tsutsumi, T. (2018). Unexpected species diversity within Japanese Mundochthonius pseudoscorpions (Pseudoscorpiones: Chthoniidae) and the necessity for improved species diagnosis revealed by molecular and morphological examination. Invertebrate Systematics, 32(2), 259-277.
LC200815	Mundochthonius japonicus	Chthoniidae	Ohira, H., Kaneko, S., Faulks, L., & Tsutsumi, T. (2018). Unexpected species diversity within Japanese Mundochthonius pseudoscorpions (Pseudoscorpiones: Chthoniidae) and the necessity for improved species diagnosis revealed by molecular and morphological examination. Invertebrate Systematics, 32(2), 259-277.
LC200816	Mundochthonius japonicus	Chthoniidae	Ohira, H., Kaneko, S., Faulks, L., & Tsutsumi, T. (2018). Unexpected species diversity within Japanese Mundochthonius pseudoscorpions (Pseudoscorpiones: Chthoniidae) and the necessity for improved species diagnosis revealed by molecular and morphological examination. Invertebrate Systematics, 32(2), 259-277.
LC200817	Mundochthonius japonicus	Chthoniidae	Ohira, H., Kaneko, S., Faulks, L., & Tsutsumi, T. (2018). Unexpected species diversity within Japanese Mundochthonius pseudoscorpions (Pseudoscorpiones: Chthoniidae) and the necessity for improved species diagnosis revealed by molecular and morphological examination. Invertebrate Systematics, 32(2), 259-277.
LC200818	Mundochthonius japonicus	Chthoniidae	Ohira, H., Kaneko, S., Faulks, L., & Tsutsumi, T. (2018). Unexpected species diversity within Japanese Mundochthonius pseudoscorpions (Pseudoscorpiones: Chthoniidae) and the necessity for improved species diagnosis revealed by molecular and morphological examination. Invertebrate Systematics, 32(2), 259-277.
LC200819	Mundochthonius japonicus	Chthoniidae	Ohira, H., Kaneko, S., Faulks, L., & Tsutsumi, T. (2018). Unexpected species diversity within Japanese Mundochthonius pseudoscorpions (Pseudoscorpiones: Chthoniidae) and the necessity for improved species diagnosis revealed by molecular and morphological examination. Invertebrate Systematics, 32(2), 259-277.
LC200820	Mundochthonius japonicus	Chthoniidae	Ohira, H., Kaneko, S., Faulks, L., & Tsutsumi, T. (2018). Unexpected species diversity within Japanese Mundochthonius pseudoscorpions (Pseudoscorpiones: Chthoniidae) and the necessity for improved species diagnosis revealed by molecular and morphological examination. Invertebrate Systematics, 32(2), 259-277.
LC200821	Mundochthonius japonicus	Chthoniidae	Ohira, H., Kaneko, S., Faulks, L., & Tsutsumi, T. (2018). Unexpected species diversity within Japanese Mundochthonius pseudoscorpions (Pseudoscorpiones: Chthoniidae) and the necessity for improved species diagnosis revealed by molecular and morphological examination. Invertebrate Systematics, 32(2), 259-277.
LC200822	Mundochthonius japonicus	Chthoniidae	Ohira, H., Kaneko, S., Faulks, L., & Tsutsumi, T. (2018). Unexpected species diversity within Japanese Mundochthonius pseudoscorpions (Pseudoscorpiones: Chthoniidae) and the necessity for improved species diagnosis revealed by molecular and morphological examination. Invertebrate Systematics, 32(2), 259-277.
LC200823	Mundochthonius japonicus	Chthoniidae	Ohira, H., Kaneko, S., Faulks, L., & Tsutsumi, T. (2018). Unexpected species diversity within Japanese Mundochthonius pseudoscorpions (Pseudoscorpiones: Chthoniidae) and the necessity for improved species diagnosis revealed by molecular and morphological examination. Invertebrate Systematics, 32(2), 259-277.
LC200824	Mundochthonius japonicus	Chthoniidae	Ohira, H., Kaneko, S., Faulks, L., & Tsutsumi, T. (2018). Unexpected species diversity within Japanese Mundochthonius pseudoscorpions (Pseudoscorpiones: Chthoniidae) and the necessity for improved species diagnosis revealed by molecular and morphological examination. Invertebrate Systematics, 32(2), 259-277.
LC200825	Mundochthonius japonicus	Chthoniidae	Ohira, H., Kaneko, S., Faulks, L., & Tsutsumi, T. (2018). Unexpected species diversity within Japanese Mundochthonius pseudoscorpions (Pseudoscorpiones: Chthoniidae) and the necessity for improved species diagnosis revealed by molecular and morphological examination. Invertebrate Systematics, 32(2), 259-277.
LC200826	Mundochthonius japonicus	Chthoniidae	Ohira, H., Kaneko, S., Faulks, L., & Tsutsumi, T. (2018). Unexpected species diversity within Japanese Mundochthonius pseudoscorpions (Pseudoscorpiones: Chthoniidae) and the necessity for improved species diagnosis revealed by molecular and morphological examination. Invertebrate Systematics, 32(2), 259-277.
LC200827	Mundochthonius japonicus	Chthoniidae	Ohira, H., Kaneko, S., Faulks, L., & Tsutsumi, T. (2018). Unexpected species diversity within Japanese Mundochthonius pseudoscorpions (Pseudoscorpiones: Chthoniidae) and the necessity for improved species diagnosis revealed by molecular and morphological examination. Invertebrate Systematics, 32(2), 259-277.
LC200828	Mundochthonius	Chthoniidae	Ohira, H., Kaneko, S., Faulks, L., & Tsutsumi, T. (2018). Unexpected species diversity within Japanese Mundochthonius pseudoscorpions (Pseudoscorpiones: Chthoniidae) and the necessity for improved species diagnosis revealed by molecular and morphological examination. Invertebrate Systematics, 32(2), 259-277.
LC200829	Mundochthonius	Chthoniidae	Ohira, H., Kaneko, S., Faulks, L., & Tsutsumi, T. (2018). Unexpected species diversity within Japanese Mundochthonius pseudoscorpions (Pseudoscorpiones: Chthoniidae) and the necessity for improved species diagnosis revealed by molecular and morphological examination. Invertebrate Systematics, 32(2), 259-277.
LC200830	Mundochthonius	Chthoniidae	Ohira, H., Kaneko, S., Faulks, L., & Tsutsumi, T. (2018). Unexpected species diversity within Japanese Mundochthonius pseudoscorpions (Pseudoscorpiones: Chthoniidae) and the necessity for improved species diagnosis revealed by molecular and morphological examination. Invertebrate Systematics, 32(2), 259-277.
LC200831	Mundochthonius	Chthoniidae	Ohira, H., Kaneko, S., Faulks, L., & Tsutsumi, T. (2018). Unexpected species diversity within Japanese Mundochthonius pseudoscorpions (Pseudoscorpiones: Chthoniidae) and the necessity for improved species diagnosis revealed by molecular and morphological examination. Invertebrate Systematics, 32(2), 259-277.
LC200832	Mundochthonius	Chthoniidae	Ohira, H., Kaneko, S., Faulks, L., & Tsutsumi, T. (2018). Unexpected species diversity within Japanese Mundochthonius pseudoscorpions (Pseudoscorpiones: Chthoniidae) and the necessity for improved species diagnosis revealed by molecular and morphological examination. Invertebrate Systematics, 32(2), 259-277.
LC200833	Mundochthonius	Chthoniidae	Ohira, H., Kaneko, S., Faulks, L., & Tsutsumi, T. (2018). Unexpected species diversity within Japanese Mundochthonius pseudoscorpions (Pseudoscorpiones: Chthoniidae) and the necessity for improved species diagnosis revealed by molecular and morphological examination. Invertebrate Systematics, 32(2), 259-277.
LC200834	Mundochthonius	Chthoniidae	Ohira, H., Kaneko, S., Faulks, L., & Tsutsumi, T. (2018). Unexpected species diversity within Japanese Mundochthonius pseudoscorpions (Pseudoscorpiones: Chthoniidae) and the necessity for improved species diagnosis revealed by molecular and morphological examination. Invertebrate Systematics, 32(2), 259-277.
LC200835	Mundochthonius	Chthoniidae	Ohira, H., Kaneko, S., Faulks, L., & Tsutsumi, T. (2018). Unexpected species diversity within Japanese Mundochthonius pseudoscorpions (Pseudoscorpiones: Chthoniidae) and the necessity for improved species diagnosis revealed by molecular and morphological examination. Invertebrate Systematics, 32(2), 259-277.
LC200836	Mundochthonius itohi	Chthoniidae	Ohira, H., Kaneko, S., Faulks, L., & Tsutsumi, T. (2018). Unexpected species diversity within Japanese Mundochthonius pseudoscorpions (Pseudoscorpiones: Chthoniidae) and the necessity for improved species diagnosis revealed by molecular and morphological examination. Invertebrate Systematics, 32(2), 259-277.
LC200837	Mundochthonius itohi	Chthoniidae	Ohira, H., Kaneko, S., Faulks, L., & Tsutsumi, T. (2018). Unexpected species diversity within Japanese Mundochthonius pseudoscorpions (Pseudoscorpiones: Chthoniidae) and the necessity for improved species diagnosis revealed by molecular and morphological examination. Invertebrate Systematics, 32(2), 259-277.
LC200838	Mundochthonius itohi	Chthoniidae	Ohira, H., Kaneko, S., Faulks, L., & Tsutsumi, T. (2018). Unexpected species diversity within Japanese Mundochthonius pseudoscorpions (Pseudoscorpiones: Chthoniidae) and the necessity for improved species diagnosis revealed by molecular and morphological examination. Invertebrate Systematics, 32(2), 259-277.
LC200839	Mundochthonius itohi	Chthoniidae	Ohira, H., Kaneko, S., Faulks, L., & Tsutsumi, T. (2018). Unexpected species diversity within Japanese Mundochthonius pseudoscorpions (Pseudoscorpiones: Chthoniidae) and the necessity for improved species diagnosis revealed by molecular and morphological examination. Invertebrate Systematics, 32(2), 259-277.
LC200840	Mundochthonius itohi	Chthoniidae	Ohira, H., Kaneko, S., Faulks, L., & Tsutsumi, T. (2018). Unexpected species diversity within Japanese Mundochthonius pseudoscorpions (Pseudoscorpiones: Chthoniidae) and the necessity for improved species diagnosis revealed by molecular and morphological examination. Invertebrate Systematics, 32(2), 259-277.
LC200841	Mundochthonius itohi	Chthoniidae	Ohira, H., Kaneko, S., Faulks, L., & Tsutsumi, T. (2018). Unexpected species diversity within Japanese Mundochthonius pseudoscorpions (Pseudoscorpiones: Chthoniidae) and the necessity for improved species diagnosis revealed by molecular and morphological examination. Invertebrate Systematics, 32(2), 259-277.
LC200842	Mundochthonius itohi	Chthoniidae	Ohira, H., Kaneko, S., Faulks, L., & Tsutsumi, T. (2018). Unexpected species diversity within Japanese Mundochthonius pseudoscorpions (Pseudoscorpiones: Chthoniidae) and the necessity for improved species diagnosis revealed by molecular and morphological examination. Invertebrate Systematics, 32(2), 259-277.
LC200843	Mundochthonius itohi	Chthoniidae	Ohira, H., Kaneko, S., Faulks, L., & Tsutsumi, T. (2018). Unexpected species diversity within Japanese Mundochthonius pseudoscorpions (Pseudoscorpiones: Chthoniidae) and the necessity for improved species diagnosis revealed by molecular and morphological examination. Invertebrate Systematics, 32(2), 259-277.
LC200844	Mundochthonius itohi	Chthoniidae	Ohira, H., Kaneko, S., Faulks, L., & Tsutsumi, T. (2018). Unexpected species diversity within Japanese Mundochthonius pseudoscorpions (Pseudoscorpiones: Chthoniidae) and the necessity for improved species diagnosis revealed by molecular and morphological examination. Invertebrate Systematics, 32(2), 259-277.
LC200845	Mundochthonius itohi	Chthoniidae	Ohira, H., Kaneko, S., Faulks, L., & Tsutsumi, T. (2018). Unexpected species diversity within Japanese Mundochthonius pseudoscorpions (Pseudoscorpiones: Chthoniidae) and the necessity for improved species diagnosis revealed by molecular and morphological examination. Invertebrate Systematics, 32(2), 259-277.
LC200846	Mundochthonius itohi	Chthoniidae	Ohira, H., Kaneko, S., Faulks, L., & Tsutsumi, T. (2018). Unexpected species diversity within Japanese Mundochthonius pseudoscorpions (Pseudoscorpiones: Chthoniidae) and the necessity for improved species diagnosis revealed by molecular and morphological examination. Invertebrate Systematics, 32(2), 259-277.
LC200847	Mundochthonius itohi	Chthoniidae	Ohira, H., Kaneko, S., Faulks, L., & Tsutsumi, T. (2018). Unexpected species diversity within Japanese Mundochthonius pseudoscorpions (Pseudoscorpiones: Chthoniidae) and the necessity for improved species diagnosis revealed by molecular and morphological examination. Invertebrate Systematics, 32(2), 259-277.
LC200848	Mundochthonius itohi	Chthoniidae	Ohira, H., Kaneko, S., Faulks, L., & Tsutsumi, T. (2018). Unexpected species diversity within Japanese Mundochthonius pseudoscorpions (Pseudoscorpiones: Chthoniidae) and the necessity for improved species diagnosis revealed by molecular and morphological examination. Invertebrate Systematics, 32(2), 259-277.
LC200849	Mundochthonius itohi	Chthoniidae	Ohira, H., Kaneko, S., Faulks, L., & Tsutsumi, T. (2018). Unexpected species diversity within Japanese Mundochthonius pseudoscorpions (Pseudoscorpiones: Chthoniidae) and the necessity for improved species diagnosis revealed by molecular and morphological examination. Invertebrate Systematics, 32(2), 259-277.
LC200850	Tyrannochthonius japonicus	Chthoniidae	Ohira, H., Kaneko, S., Faulks, L., & Tsutsumi, T. (2018). Unexpected species diversity within Japanese Mundochthonius pseudoscorpions (Pseudoscorpiones: Chthoniidae) and the necessity for improved species diagnosis revealed by molecular and morphological examination. Invertebrate Systematics, 32(2), 259-277.
LC315584	Allochthonius buanensis	Chthoniidae	Ohira, H., Sato, K., Tsutsumi, T., Kaneko, S., & Choi, H. J. (2018). DNA barcoding suggested the existence of cryptic species and high biodiversity of South Korean pseudoscorpions (Arachnida, Pseudoscorpiones). Journal of Asia-Pacific Biodiversity, 11(3), 399-407.
LC315585	Allochthonius buanensis	Chthoniidae	Ohira, H., Sato, K., Tsutsumi, T., Kaneko, S., & Choi, H. J. (2018). DNA barcoding suggested the existence of cryptic species and high biodiversity of South Korean pseudoscorpions (Arachnida, Pseudoscorpiones). Journal of Asia-Pacific Biodiversity, 11(3), 399-407.
LC315586	Allochthonius buanensis	Chthoniidae	Ohira, H., Sato, K., Tsutsumi, T., Kaneko, S., & Choi, H. J. (2018). DNA barcoding suggested the existence of cryptic species and high biodiversity of South Korean pseudoscorpions (Arachnida, Pseudoscorpiones). Journal of Asia-Pacific Biodiversity, 11(3), 399-407.
LC315587	Allochthonius buanensis	Chthoniidae	Ohira, H., Sato, K., Tsutsumi, T., Kaneko, S., & Choi, H. J. (2018). DNA barcoding suggested the existence of cryptic species and high biodiversity of South Korean pseudoscorpions (Arachnida, Pseudoscorpiones). Journal of Asia-Pacific Biodiversity, 11(3), 399-407.
LC315588	Allochthonius buanensis	Chthoniidae	Ohira, H., Sato, K., Tsutsumi, T., Kaneko, S., & Choi, H. J. (2018). DNA barcoding suggested the existence of cryptic species and high biodiversity of South Korean pseudoscorpions (Arachnida, Pseudoscorpiones). Journal of Asia-Pacific Biodiversity, 11(3), 399-407.
LC315589	Microbisium pygmaeum	Neobisiidae	Ohira, H., Sato, K., Tsutsumi, T., Kaneko, S., & Choi, H. J. (2018). DNA barcoding suggested the existence of cryptic species and high biodiversity of South Korean pseudoscorpions (Arachnida, Pseudoscorpiones). Journal of Asia-Pacific Biodiversity, 11(3), 399-407.
LC315590	Microbisium pygmaeum	Neobisiidae	Ohira, H., Sato, K., Tsutsumi, T., Kaneko, S., & Choi, H. J. (2018). DNA barcoding suggested the existence of cryptic species and high biodiversity of South Korean pseudoscorpions (Arachnida, Pseudoscorpiones). Journal of Asia-Pacific Biodiversity, 11(3), 399-407.
LC315591	Microbisium pygmaeum	Neobisiidae	Ohira, H., Sato, K., Tsutsumi, T., Kaneko, S., & Choi, H. J. (2018). DNA barcoding suggested the existence of cryptic species and high biodiversity of South Korean pseudoscorpions (Arachnida, Pseudoscorpiones). Journal of Asia-Pacific Biodiversity, 11(3), 399-407.
LC315592	Bisetocreagris turkestanica	Neobisiidae	Ohira, H., Sato, K., Tsutsumi, T., Kaneko, S., & Choi, H. J. (2018). DNA barcoding suggested the existence of cryptic species and high biodiversity of South Korean pseudoscorpions (Arachnida, Pseudoscorpiones). Journal of Asia-Pacific Biodiversity, 11(3), 399-407.
LC315593	Bisetocreagris turkestanica	Neobisiidae	Ohira, H., Sato, K., Tsutsumi, T., Kaneko, S., & Choi, H. J. (2018). DNA barcoding suggested the existence of cryptic species and high biodiversity of South Korean pseudoscorpions (Arachnida, Pseudoscorpiones). Journal of Asia-Pacific Biodiversity, 11(3), 399-407.
LC315594	Bisetocreagris turkestanica	Neobisiidae	Ohira, H., Sato, K., Tsutsumi, T., Kaneko, S., & Choi, H. J. (2018). DNA barcoding suggested the existence of cryptic species and high biodiversity of South Korean pseudoscorpions (Arachnida, Pseudoscorpiones). Journal of Asia-Pacific Biodiversity, 11(3), 399-407.
LC315595	Bisetocreagris japonica	Neobisiidae	Ohira, H., Sato, K., Tsutsumi, T., Kaneko, S., & Choi, H. J. (2018). DNA barcoding suggested the existence of cryptic species and high biodiversity of South Korean pseudoscorpions (Arachnida, Pseudoscorpiones). Journal of Asia-Pacific Biodiversity, 11(3), 399-407.
LC369524	Microbisium pygmaeum	Neobisiidae	Unpublished
LC369525	Microbisium pygmaeum	Neobisiidae	Unpublished
LC369526	Microbisium pygmaeum	Neobisiidae	Unpublished
LC369527	Microbisium pygmaeum	Neobisiidae	Unpublished
LC369528	Microbisium pygmaeum	Neobisiidae	Unpublished
LC369529	Microbisium pygmaeum	Neobisiidae	Unpublished
LC369530	Microbisium pygmaeum	Neobisiidae	Unpublished
LC369531	Microbisium pygmaeum	Neobisiidae	Unpublished
LC369532	Microbisium pygmaeum	Neobisiidae	Unpublished
LC369533	Microbisium pygmaeum	Neobisiidae	Unpublished
LC369534	Microbisium pygmaeum	Neobisiidae	Unpublished
LC369535	Microbisium pygmaeum	Neobisiidae	Unpublished
LC369536	Microbisium pygmaeum	Neobisiidae	Unpublished
LC369537	Microbisium pygmaeum	Neobisiidae	Unpublished
LC369538	Microbisium pygmaeum	Neobisiidae	Unpublished
LC369539	Microbisium pygmaeum	Neobisiidae	Unpublished
LC369540	Microbisium pygmaeum	Neobisiidae	Unpublished
LC369541	Microbisium pygmaeum	Neobisiidae	Unpublished
LC369542	Microbisium pygmaeum	Neobisiidae	Unpublished
LC369543	Microbisium pygmaeum	Neobisiidae	Unpublished
LC369544	Microbisium pygmaeum	Neobisiidae	Unpublished
LC369545	Microbisium pygmaeum	Neobisiidae	Unpublished
LC369546	Microbisium pygmaeum	Neobisiidae	Unpublished
LC369547	Microbisium pygmaeum	Neobisiidae	Unpublished
LC369548	Microbisium pygmaeum	Neobisiidae	Unpublished
LC369549	Microbisium pygmaeum	Neobisiidae	Unpublished
LC369550	Microbisium pygmaeum	Neobisiidae	Unpublished
LC369551	Microbisium pygmaeum	Neobisiidae	Unpublished
LC369552	Microbisium pygmaeum	Neobisiidae	Unpublished
LC369553	Microbisium pygmaeum	Neobisiidae	Unpublished
LC369554	Microbisium pygmaeum	Neobisiidae	Unpublished
LC369555	Microbisium pygmaeum	Neobisiidae	Unpublished
LC369556	Microbisium pygmaeum	Neobisiidae	Unpublished
LC369557	Microbisium pygmaeum	Neobisiidae	Unpublished
LC369558	Microbisium pygmaeum	Neobisiidae	Unpublished
LC369559	Microbisium pygmaeum	Neobisiidae	Unpublished
LC369560	Microbisium pygmaeum	Neobisiidae	Unpublished
LC369561	Microbisium pygmaeum	Neobisiidae	Unpublished
LC369562	Microbisium pygmaeum	Neobisiidae	Unpublished
LC369563	Microbisium pygmaeum	Neobisiidae	Unpublished
LC369564	Microbisium pygmaeum	Neobisiidae	Unpublished
LC369565	Microbisium pygmaeum	Neobisiidae	Unpublished
LC369566	Microbisium pygmaeum	Neobisiidae	Unpublished
LC371060	Microbisium pygmaeum	Neobisiidae	Unpublished
LC371061	Microbisium pygmaeum	Neobisiidae	Unpublished
LCU70223	Lustrochernes consocius	Chernetidae	Wilcox, T. P., Hugg, L., Zeh, J. A., & Zeh, D. W. (1997). Mitochondrial DNA sequencing reveals extreme genetic differentiation in a cryptic species complex of neotropical pseudoscorpions. Molecular Phylogenetics and Evolution, 7(2), 208-216.
MF124471	Chernetidae	Chernetidae	Unpublished
MF124472	Chernetidae	Chernetidae	Unpublished
MF124473	Dinocheirus arizonensis	Chernetidae	Unpublished
MF124474	Globocreagris	Neobisiidae	Unpublished
MF124475	Globocreagris	Neobisiidae	Unpublished
MF124476	Globocreagris	Neobisiidae	Unpublished
MF124477	Globocreagris	Neobisiidae	Unpublished
MF124478	Globocreagris	Neobisiidae	Unpublished
MF124479	Cryptocreagris laudabilis	Neobisiidae	Unpublished
MF124480	Fissilicreagris	Neobisiidae	Unpublished
MF124481	Chitrella	Syarinidae	Unpublished
MF124482	Microbisium parvulum	Neobisiidae	Unpublished
MF124483	Globocreagris	Neobisiidae	Unpublished
MF124484	Lissocreagris subatlantica	Neobisiidae	Unpublished
MF124485	Neobisiinae	Neobisiidae	Unpublished
MF124486	Lissocreagris subatlantica	Neobisiidae	Unpublished
MF124487	Microcreagrinae	Neobisiidae	Unpublished
MF124488	Microcreagrinae	Neobisiidae	Unpublished
MF124489	Parobisium charlotteae	Neobisiidae	Unpublished
MF124490	Parobisium charlotteae	Neobisiidae	Unpublished
MF124491	Neobisium	Neobisiidae	Unpublished
MF124492	Microcreagrinae	Neobisiidae	Unpublished
MF124493	Microcreagrinae	Neobisiidae	Unpublished
MF124494	Neobisiinae	Neobisiidae	Unpublished
MF124495	Cryptocreagris	Neobisiidae	Unpublished
MF124496	Neobisiinae	Neobisiidae	Unpublished
MF124497	Cryptocreagris	Neobisiidae	Unpublished
MF124498	Fissilicreagris	Neobisiidae	Unpublished
MF124499	Microcreagrinae	Neobisiidae	Unpublished
MF124500	Tuberocreagris	Neobisiidae	Unpublished
MF124501	Tuberocreagris	Neobisiidae	Unpublished
MF124502	Tuberocreagris	Neobisiidae	Unpublished
MF124503	Lissocreagris subatlantica	Neobisiidae	Unpublished
MF124504	Cryptocreagris	Neobisiidae	Unpublished
MF124505	Globocreagris	Neobisiidae	Unpublished
MF124506	Globocreagris	Neobisiidae	Unpublished
MF124507	Globocreagris	Neobisiidae	Unpublished
MF124508	Globocreagris	Neobisiidae	Unpublished
MF124509	Globocreagris	Neobisiidae	Unpublished
MF124510	Globocreagris	Neobisiidae	Unpublished
MF124511	Microcreagrinae	Neobisiidae	Unpublished
MF124512	Microcreagrinae	Neobisiidae	Unpublished
MF124513	Microcreagris grandis	Neobisiidae	Unpublished
MF124514	Microcreagrinae	Neobisiidae	Unpublished
MF124515	Globocreagris	Neobisiidae	Unpublished
MF124516	Cryptocreagris	Neobisiidae	Unpublished
MF124517	Parobisium charlotteae	Neobisiidae	Unpublished
MF124518	Mirobisium	Neobisiidae	Unpublished
MF124519	Globocreagris	Neobisiidae	Unpublished
MF124520	Microbisium parvulum	Neobisiidae	Unpublished
MF124521	Globocreagris	Neobisiidae	Unpublished
MF124523	Roncus transsilvanicus	Neobisiidae	Unpublished
MF124524	Globocreagris	Neobisiidae	Unpublished
MF124527	Chitrella cala	Syarinidae	Unpublished
MF124528	Ideoblothrus	Syarinidae	Unpublished
MF124529	Nannobisium	Neobisiidae	Unpublished
MF124531	Roncocreagris	Neobisiidae	Unpublished
MF124532	Xorilbia gracilis	Ideoroncidae	Unpublished
MF124533	Microbisium parvulum	Neobisiidae	Unpublished
MF124534	Microbisium parvulum	Neobisiidae	Unpublished
MF124535	Microbisium parvulum	Neobisiidae	Unpublished
MF124537	Ideoblothrus bipectinatus	Syarinidae	Unpublished
MF124538	Globocreagris	Neobisiidae	Unpublished
MF124539	Globocreagris	Neobisiidae	Unpublished
MF124540	Globocreagris	Neobisiidae	Unpublished
MF124541	Globocreagris	Neobisiidae	Unpublished
MF124542	Globocreagris	Neobisiidae	Unpublished
MF124543	Globocreagris	Neobisiidae	Unpublished
MF124544	Globocreagris	Neobisiidae	Unpublished
MF124545	Globocreagris	Neobisiidae	Unpublished
MF124546	Globocreagris	Neobisiidae	Unpublished
MF124547	Globocreagris	Neobisiidae	Unpublished
MF124548	Globocreagris	Neobisiidae	Unpublished
MF124549	Globocreagris	Neobisiidae	Unpublished
MF124550	Globocreagris	Neobisiidae	Unpublished
MF124551	Globocreagris	Neobisiidae	Unpublished
MF124552	Ideoroncidae	Ideoroncidae	Unpublished
MF124553	Globocreagris	Neobisiidae	Unpublished
MF124554	Globocreagris	Neobisiidae	Unpublished
MF124555	Globocreagris	Neobisiidae	Unpublished
MF124556	Globocreagris	Neobisiidae	Unpublished
MF124557	Globocreagris	Neobisiidae	Unpublished
MF124558	Microcreagrinae	Neobisiidae	Unpublished
MF124559	Microcreagrinae	Neobisiidae	Unpublished
MF124560	Microcreagrinae	Neobisiidae	Unpublished
MF124561	Microcreagrinae	Neobisiidae	Unpublished
MF124571	Globocreagris	Neobisiidae	Unpublished
MF124572	Globocreagris	Neobisiidae	Unpublished
MF124573	Globocreagris	Neobisiidae	Unpublished
MF124574	Globocreagris	Neobisiidae	Unpublished
MF124575	Globocreagris	Neobisiidae	Unpublished
MF124576	Globocreagris	Neobisiidae	Unpublished
MF124577	Globocreagris	Neobisiidae	Unpublished
MF124578	Globocreagris	Neobisiidae	Unpublished
MF124579	Globocreagris	Neobisiidae	Unpublished
MF124580	Globocreagris	Neobisiidae	Unpublished
MF124581	Globocreagris	Neobisiidae	Unpublished
MF124582	Globocreagris	Neobisiidae	Unpublished
MF124583	Globocreagris	Neobisiidae	Unpublished
MF124584	Globocreagris	Neobisiidae	Unpublished
MF124585	Globocreagris	Neobisiidae	Unpublished
MF124586	Globocreagris	Neobisiidae	Unpublished
MF124591	Microcreagrinae	Neobisiidae	Unpublished
MF124592	Microcreagrinae	Neobisiidae	Unpublished
MF124593	Microcreagrinae	Neobisiidae	Unpublished
MF124594	Microcreagrinae	Neobisiidae	Unpublished
MF124595	Microcreagrinae	Neobisiidae	Unpublished
MF124596	Microcreagrinae	Neobisiidae	Unpublished
MF124597	Microcreagrinae	Neobisiidae	Unpublished
MF124598	Microcreagrinae	Neobisiidae	Unpublished
MF124599	Microcreagrinae	Neobisiidae	Unpublished
MF538664	Dinocheirus panzeri	Chernetidae	Opatova, V., & Št'áhlavský, F. (2018). Phoretic or not? Phylogeography of the pseudoscorpion Chernes hahnii (Pseudoscorpiones: Chernetidae). The Journal of Arachnology, 46(1), 104-113.
MF538665	Chernes nigrimanus	Chernetidae	Opatova, V., & Št'áhlavský, F. (2018). Phoretic or not? Phylogeography of the pseudoscorpion Chernes hahnii (Pseudoscorpiones: Chernetidae). The Journal of Arachnology, 46(1), 104-113.
MF538666	Chernes hahnii	Chernetidae	Opatova, V., & Št'áhlavský, F. (2018). Phoretic or not? Phylogeography of the pseudoscorpion Chernes hahnii (Pseudoscorpiones: Chernetidae). The Journal of Arachnology, 46(1), 104-113.
MF538667	Chernes hahnii	Chernetidae	Opatova, V., & Št'áhlavský, F. (2018). Phoretic or not? Phylogeography of the pseudoscorpion Chernes hahnii (Pseudoscorpiones: Chernetidae). The Journal of Arachnology, 46(1), 104-113.
MF538668	Chernes hahnii	Chernetidae	Opatova, V., & Št'áhlavský, F. (2018). Phoretic or not? Phylogeography of the pseudoscorpion Chernes hahnii (Pseudoscorpiones: Chernetidae). The Journal of Arachnology, 46(1), 104-113.
MF538669	Chernes hahnii	Chernetidae	Opatova, V., & Št'áhlavský, F. (2018). Phoretic or not? Phylogeography of the pseudoscorpion Chernes hahnii (Pseudoscorpiones: Chernetidae). The Journal of Arachnology, 46(1), 104-113.
MF538670	Chernes hahnii	Chernetidae	Opatova, V., & Št'áhlavský, F. (2018). Phoretic or not? Phylogeography of the pseudoscorpion Chernes hahnii (Pseudoscorpiones: Chernetidae). The Journal of Arachnology, 46(1), 104-113.
MF538671	Chernes hahnii	Chernetidae	Opatova, V., & Št'áhlavský, F. (2018). Phoretic or not? Phylogeography of the pseudoscorpion Chernes hahnii (Pseudoscorpiones: Chernetidae). The Journal of Arachnology, 46(1), 104-113.
MF538672	Chernes hahnii	Chernetidae	Opatova, V., & Št'áhlavský, F. (2018). Phoretic or not? Phylogeography of the pseudoscorpion Chernes hahnii (Pseudoscorpiones: Chernetidae). The Journal of Arachnology, 46(1), 104-113.
MF538673	Chernes hahnii	Chernetidae	Opatova, V., & Št'áhlavský, F. (2018). Phoretic or not? Phylogeography of the pseudoscorpion Chernes hahnii (Pseudoscorpiones: Chernetidae). The Journal of Arachnology, 46(1), 104-113.
MF538674	Chernes hahnii	Chernetidae	Opatova, V., & Št'áhlavský, F. (2018). Phoretic or not? Phylogeography of the pseudoscorpion Chernes hahnii (Pseudoscorpiones: Chernetidae). The Journal of Arachnology, 46(1), 104-113.
MF538675	Chernes hahnii	Chernetidae	Opatova, V., & Št'áhlavský, F. (2018). Phoretic or not? Phylogeography of the pseudoscorpion Chernes hahnii (Pseudoscorpiones: Chernetidae). The Journal of Arachnology, 46(1), 104-113.
MF538676	Chernes hahnii	Chernetidae	Opatova, V., & Št'áhlavský, F. (2018). Phoretic or not? Phylogeography of the pseudoscorpion Chernes hahnii (Pseudoscorpiones: Chernetidae). The Journal of Arachnology, 46(1), 104-113.
MF538677	Chernes hahnii	Chernetidae	Opatova, V., & Št'áhlavský, F. (2018). Phoretic or not? Phylogeography of the pseudoscorpion Chernes hahnii (Pseudoscorpiones: Chernetidae). The Journal of Arachnology, 46(1), 104-113.
MF538678	Chernes hahnii	Chernetidae	Opatova, V., & Št'áhlavský, F. (2018). Phoretic or not? Phylogeography of the pseudoscorpion Chernes hahnii (Pseudoscorpiones: Chernetidae). The Journal of Arachnology, 46(1), 104-113.
MF538679	Chernes hahnii	Chernetidae	Opatova, V., & Št'áhlavský, F. (2018). Phoretic or not? Phylogeography of the pseudoscorpion Chernes hahnii (Pseudoscorpiones: Chernetidae). The Journal of Arachnology, 46(1), 104-113.
MF538680	Chernes hahnii	Chernetidae	Opatova, V., & Št'áhlavský, F. (2018). Phoretic or not? Phylogeography of the pseudoscorpion Chernes hahnii (Pseudoscorpiones: Chernetidae). The Journal of Arachnology, 46(1), 104-113.
MF538681	Chernes hahnii	Chernetidae	Opatova, V., & Št'áhlavský, F. (2018). Phoretic or not? Phylogeography of the pseudoscorpion Chernes hahnii (Pseudoscorpiones: Chernetidae). The Journal of Arachnology, 46(1), 104-113.
MF538682	Chernes hahnii	Chernetidae	Opatova, V., & Št'áhlavský, F. (2018). Phoretic or not? Phylogeography of the pseudoscorpion Chernes hahnii (Pseudoscorpiones: Chernetidae). The Journal of Arachnology, 46(1), 104-113.
MF538683	Chernes hahnii	Chernetidae	Opatova, V., & Št'áhlavský, F. (2018). Phoretic or not? Phylogeography of the pseudoscorpion Chernes hahnii (Pseudoscorpiones: Chernetidae). The Journal of Arachnology, 46(1), 104-113.
MF538684	Chernes hahnii	Chernetidae	Opatova, V., & Št'áhlavský, F. (2018). Phoretic or not? Phylogeography of the pseudoscorpion Chernes hahnii (Pseudoscorpiones: Chernetidae). The Journal of Arachnology, 46(1), 104-113.
MF538685	Chernes hahnii	Chernetidae	Opatova, V., & Št'áhlavský, F. (2018). Phoretic or not? Phylogeography of the pseudoscorpion Chernes hahnii (Pseudoscorpiones: Chernetidae). The Journal of Arachnology, 46(1), 104-113.
MF538686	Chernes hahnii	Chernetidae	Opatova, V., & Št'áhlavský, F. (2018). Phoretic or not? Phylogeography of the pseudoscorpion Chernes hahnii (Pseudoscorpiones: Chernetidae). The Journal of Arachnology, 46(1), 104-113.
MF538687	Chernes hahnii	Chernetidae	Opatova, V., & Št'áhlavský, F. (2018). Phoretic or not? Phylogeography of the pseudoscorpion Chernes hahnii (Pseudoscorpiones: Chernetidae). The Journal of Arachnology, 46(1), 104-113.
MF538688	Chernes hahnii	Chernetidae	Opatova, V., & Št'áhlavský, F. (2018). Phoretic or not? Phylogeography of the pseudoscorpion Chernes hahnii (Pseudoscorpiones: Chernetidae). The Journal of Arachnology, 46(1), 104-113.
MF538689	Chernes hahnii	Chernetidae	Opatova, V., & Št'áhlavský, F. (2018). Phoretic or not? Phylogeography of the pseudoscorpion Chernes hahnii (Pseudoscorpiones: Chernetidae). The Journal of Arachnology, 46(1), 104-113.
MF538690	Chernes hahnii	Chernetidae	Opatova, V., & Št'áhlavský, F. (2018). Phoretic or not? Phylogeography of the pseudoscorpion Chernes hahnii (Pseudoscorpiones: Chernetidae). The Journal of Arachnology, 46(1), 104-113.
MF538691	Chernes hahnii	Chernetidae	Opatova, V., & Št'áhlavský, F. (2018). Phoretic or not? Phylogeography of the pseudoscorpion Chernes hahnii (Pseudoscorpiones: Chernetidae). The Journal of Arachnology, 46(1), 104-113.
MF538692	Chernes hahnii	Chernetidae	Opatova, V., & Št'áhlavský, F. (2018). Phoretic or not? Phylogeography of the pseudoscorpion Chernes hahnii (Pseudoscorpiones: Chernetidae). The Journal of Arachnology, 46(1), 104-113.
MF538693	Chernes hahnii	Chernetidae	Opatova, V., & Št'áhlavský, F. (2018). Phoretic or not? Phylogeography of the pseudoscorpion Chernes hahnii (Pseudoscorpiones: Chernetidae). The Journal of Arachnology, 46(1), 104-113.
MF538694	Chernes hahnii	Chernetidae	Opatova, V., & Št'áhlavský, F. (2018). Phoretic or not? Phylogeography of the pseudoscorpion Chernes hahnii (Pseudoscorpiones: Chernetidae). The Journal of Arachnology, 46(1), 104-113.
MF538695	Chernes hahnii	Chernetidae	Opatova, V., & Št'áhlavský, F. (2018). Phoretic or not? Phylogeography of the pseudoscorpion Chernes hahnii (Pseudoscorpiones: Chernetidae). The Journal of Arachnology, 46(1), 104-113.
MF538696	Chernes hahnii	Chernetidae	Opatova, V., & Št'áhlavský, F. (2018). Phoretic or not? Phylogeography of the pseudoscorpion Chernes hahnii (Pseudoscorpiones: Chernetidae). The Journal of Arachnology, 46(1), 104-113.
MF538697	Chernes hahnii	Chernetidae	Opatova, V., & Št'áhlavský, F. (2018). Phoretic or not? Phylogeography of the pseudoscorpion Chernes hahnii (Pseudoscorpiones: Chernetidae). The Journal of Arachnology, 46(1), 104-113.
MF538698	Chernes hahnii	Chernetidae	Opatova, V., & Št'áhlavský, F. (2018). Phoretic or not? Phylogeography of the pseudoscorpion Chernes hahnii (Pseudoscorpiones: Chernetidae). The Journal of Arachnology, 46(1), 104-113.
MF808263	Chthoniidae	Chthoniidae	DeWaard, J. R., Ratnasingham, S., Zakharov, E. V., Borisenko, A. V., Steinke, D., Telfer, A. C., ... & Hebert, P. D. (2019). A reference library for Canadian invertebrates with 1.5 million barcodes, voucher specimens, and DNA samples. Scientific Data, 6(1), 308.
MF808303	Chthoniidae	Chthoniidae	DeWaard, J. R., Ratnasingham, S., Zakharov, E. V., Borisenko, A. V., Steinke, D., Telfer, A. C., ... & Hebert, P. D. (2019). A reference library for Canadian invertebrates with 1.5 million barcodes, voucher specimens, and DNA samples. Scientific Data, 6(1), 308.
MF808445	Microbisium	Neobisiidae	DeWaard, J. R., Ratnasingham, S., Zakharov, E. V., Borisenko, A. V., Steinke, D., Telfer, A. C., ... & Hebert, P. D. (2019). A reference library for Canadian invertebrates with 1.5 million barcodes, voucher specimens, and DNA samples. Scientific Data, 6(1), 308.
MF808503	Microbisium	Neobisiidae	DeWaard, J. R., Ratnasingham, S., Zakharov, E. V., Borisenko, A. V., Steinke, D., Telfer, A. C., ... & Hebert, P. D. (2019). A reference library for Canadian invertebrates with 1.5 million barcodes, voucher specimens, and DNA samples. Scientific Data, 6(1), 308.
MF808642	Microbisium parvulum	Neobisiidae	DeWaard, J. R., Ratnasingham, S., Zakharov, E. V., Borisenko, A. V., Steinke, D., Telfer, A. C., ... & Hebert, P. D. (2019). A reference library for Canadian invertebrates with 1.5 million barcodes, voucher specimens, and DNA samples. Scientific Data, 6(1), 308.
MF808705	Chthoniidae	Chthoniidae	DeWaard, J. R., Ratnasingham, S., Zakharov, E. V., Borisenko, A. V., Steinke, D., Telfer, A. C., ... & Hebert, P. D. (2019). A reference library for Canadian invertebrates with 1.5 million barcodes, voucher specimens, and DNA samples. Scientific Data, 6(1), 308.
MF809325	Syarinidae	Syarinidae	DeWaard, J. R., Ratnasingham, S., Zakharov, E. V., Borisenko, A. V., Steinke, D., Telfer, A. C., ... & Hebert, P. D. (2019). A reference library for Canadian invertebrates with 1.5 million barcodes, voucher specimens, and DNA samples. Scientific Data, 6(1), 308.
MF809490	Syarinidae	Syarinidae	DeWaard, J. R., Ratnasingham, S., Zakharov, E. V., Borisenko, A. V., Steinke, D., Telfer, A. C., ... & Hebert, P. D. (2019). A reference library for Canadian invertebrates with 1.5 million barcodes, voucher specimens, and DNA samples. Scientific Data, 6(1), 308.
MF809733	Microbisium	Neobisiidae	DeWaard, J. R., Ratnasingham, S., Zakharov, E. V., Borisenko, A. V., Steinke, D., Telfer, A. C., ... & Hebert, P. D. (2019). A reference library for Canadian invertebrates with 1.5 million barcodes, voucher specimens, and DNA samples. Scientific Data, 6(1), 308.
MF809901	Microbisium	Neobisiidae	DeWaard, J. R., Ratnasingham, S., Zakharov, E. V., Borisenko, A. V., Steinke, D., Telfer, A. C., ... & Hebert, P. D. (2019). A reference library for Canadian invertebrates with 1.5 million barcodes, voucher specimens, and DNA samples. Scientific Data, 6(1), 308.
MF810317	Chthoniidae	Chthoniidae	DeWaard, J. R., Ratnasingham, S., Zakharov, E. V., Borisenko, A. V., Steinke, D., Telfer, A. C., ... & Hebert, P. D. (2019). A reference library for Canadian invertebrates with 1.5 million barcodes, voucher specimens, and DNA samples. Scientific Data, 6(1), 308.
MF810710	Chthoniidae	Chthoniidae	DeWaard, J. R., Ratnasingham, S., Zakharov, E. V., Borisenko, A. V., Steinke, D., Telfer, A. C., ... & Hebert, P. D. (2019). A reference library for Canadian invertebrates with 1.5 million barcodes, voucher specimens, and DNA samples. Scientific Data, 6(1), 308.
MF810741	Microbisium	Chthoniidae	DeWaard, J. R., Ratnasingham, S., Zakharov, E. V., Borisenko, A. V., Steinke, D., Telfer, A. C., ... & Hebert, P. D. (2019). A reference library for Canadian invertebrates with 1.5 million barcodes, voucher specimens, and DNA samples. Scientific Data, 6(1), 308.
MF810839	Microbisium	Neobisiidae	DeWaard, J. R., Ratnasingham, S., Zakharov, E. V., Borisenko, A. V., Steinke, D., Telfer, A. C., ... & Hebert, P. D. (2019). A reference library for Canadian invertebrates with 1.5 million barcodes, voucher specimens, and DNA samples. Scientific Data, 6(1), 308.
MF811023	Chthoniidae	Chthoniidae	DeWaard, J. R., Ratnasingham, S., Zakharov, E. V., Borisenko, A. V., Steinke, D., Telfer, A. C., ... & Hebert, P. D. (2019). A reference library for Canadian invertebrates with 1.5 million barcodes, voucher specimens, and DNA samples. Scientific Data, 6(1), 308.
MF811273	Chthoniidae	Chthoniidae	DeWaard, J. R., Ratnasingham, S., Zakharov, E. V., Borisenko, A. V., Steinke, D., Telfer, A. C., ... & Hebert, P. D. (2019). A reference library for Canadian invertebrates with 1.5 million barcodes, voucher specimens, and DNA samples. Scientific Data, 6(1), 308.
MF811320	Chthoniidae	Chthoniidae	DeWaard, J. R., Ratnasingham, S., Zakharov, E. V., Borisenko, A. V., Steinke, D., Telfer, A. C., ... & Hebert, P. D. (2019). A reference library for Canadian invertebrates with 1.5 million barcodes, voucher specimens, and DNA samples. Scientific Data, 6(1), 308.
MF811747	Microbisium parvulum	Neobisiidae	DeWaard, J. R., Ratnasingham, S., Zakharov, E. V., Borisenko, A. V., Steinke, D., Telfer, A. C., ... & Hebert, P. D. (2019). A reference library for Canadian invertebrates with 1.5 million barcodes, voucher specimens, and DNA samples. Scientific Data, 6(1), 308.
MF811916	Chthoniidae	Chthoniidae	DeWaard, J. R., Ratnasingham, S., Zakharov, E. V., Borisenko, A. V., Steinke, D., Telfer, A. C., ... & Hebert, P. D. (2019). A reference library for Canadian invertebrates with 1.5 million barcodes, voucher specimens, and DNA samples. Scientific Data, 6(1), 308.
MF812017	Microbisium	Neobisiidae	DeWaard, J. R., Ratnasingham, S., Zakharov, E. V., Borisenko, A. V., Steinke, D., Telfer, A. C., ... & Hebert, P. D. (2019). A reference library for Canadian invertebrates with 1.5 million barcodes, voucher specimens, and DNA samples. Scientific Data, 6(1), 308.
MF812081	Microbisium	Neobisiidae	DeWaard, J. R., Ratnasingham, S., Zakharov, E. V., Borisenko, A. V., Steinke, D., Telfer, A. C., ... & Hebert, P. D. (2019). A reference library for Canadian invertebrates with 1.5 million barcodes, voucher specimens, and DNA samples. Scientific Data, 6(1), 308.
MF812202	Chthoniidae	Chthoniidae	DeWaard, J. R., Ratnasingham, S., Zakharov, E. V., Borisenko, A. V., Steinke, D., Telfer, A. C., ... & Hebert, P. D. (2019). A reference library for Canadian invertebrates with 1.5 million barcodes, voucher specimens, and DNA samples. Scientific Data, 6(1), 308.
MF812268	Microbisium	Neobisiidae	DeWaard, J. R., Ratnasingham, S., Zakharov, E. V., Borisenko, A. V., Steinke, D., Telfer, A. C., ... & Hebert, P. D. (2019). A reference library for Canadian invertebrates with 1.5 million barcodes, voucher specimens, and DNA samples. Scientific Data, 6(1), 308.
MF812295	Chthonius tetrachelatus	Chthoniidae	DeWaard, J. R., Ratnasingham, S., Zakharov, E. V., Borisenko, A. V., Steinke, D., Telfer, A. C., ... & Hebert, P. D. (2019). A reference library for Canadian invertebrates with 1.5 million barcodes, voucher specimens, and DNA samples. Scientific Data, 6(1), 308.
MF812339	Syarinidae	Syarinidae	DeWaard, J. R., Ratnasingham, S., Zakharov, E. V., Borisenko, A. V., Steinke, D., Telfer, A. C., ... & Hebert, P. D. (2019). A reference library for Canadian invertebrates with 1.5 million barcodes, voucher specimens, and DNA samples. Scientific Data, 6(1), 308.
MF812521	Chthoniidae	Chthoniidae	DeWaard, J. R., Ratnasingham, S., Zakharov, E. V., Borisenko, A. V., Steinke, D., Telfer, A. C., ... & Hebert, P. D. (2019). A reference library for Canadian invertebrates with 1.5 million barcodes, voucher specimens, and DNA samples. Scientific Data, 6(1), 308.
MF812576	Microbisium	Neobisiidae	DeWaard, J. R., Ratnasingham, S., Zakharov, E. V., Borisenko, A. V., Steinke, D., Telfer, A. C., ... & Hebert, P. D. (2019). A reference library for Canadian invertebrates with 1.5 million barcodes, voucher specimens, and DNA samples. Scientific Data, 6(1), 308.
MF812611	Microbisium	Neobisiidae	DeWaard, J. R., Ratnasingham, S., Zakharov, E. V., Borisenko, A. V., Steinke, D., Telfer, A. C., ... & Hebert, P. D. (2019). A reference library for Canadian invertebrates with 1.5 million barcodes, voucher specimens, and DNA samples. Scientific Data, 6(1), 308.
MF812895	Chthonius tetrachelatus	Chthoniidae	DeWaard, J. R., Ratnasingham, S., Zakharov, E. V., Borisenko, A. V., Steinke, D., Telfer, A. C., ... & Hebert, P. D. (2019). A reference library for Canadian invertebrates with 1.5 million barcodes, voucher specimens, and DNA samples. Scientific Data, 6(1), 308.
MF812991	Microbisium	Neobisiidae	DeWaard, J. R., Ratnasingham, S., Zakharov, E. V., Borisenko, A. V., Steinke, D., Telfer, A. C., ... & Hebert, P. D. (2019). A reference library for Canadian invertebrates with 1.5 million barcodes, voucher specimens, and DNA samples. Scientific Data, 6(1), 308.
MF813401	Microbisium	Neobisiidae	DeWaard, J. R., Ratnasingham, S., Zakharov, E. V., Borisenko, A. V., Steinke, D., Telfer, A. C., ... & Hebert, P. D. (2019). A reference library for Canadian invertebrates with 1.5 million barcodes, voucher specimens, and DNA samples. Scientific Data, 6(1), 308.
MF813461	Chthoniidae	Chthoniidae	DeWaard, J. R., Ratnasingham, S., Zakharov, E. V., Borisenko, A. V., Steinke, D., Telfer, A. C., ... & Hebert, P. D. (2019). A reference library for Canadian invertebrates with 1.5 million barcodes, voucher specimens, and DNA samples. Scientific Data, 6(1), 308.
MF813497	Microbisium	Neobisiidae	DeWaard, J. R., Ratnasingham, S., Zakharov, E. V., Borisenko, A. V., Steinke, D., Telfer, A. C., ... & Hebert, P. D. (2019). A reference library for Canadian invertebrates with 1.5 million barcodes, voucher specimens, and DNA samples. Scientific Data, 6(1), 308.
MF813705	Microbisium	Neobisiidae	DeWaard, J. R., Ratnasingham, S., Zakharov, E. V., Borisenko, A. V., Steinke, D., Telfer, A. C., ... & Hebert, P. D. (2019). A reference library for Canadian invertebrates with 1.5 million barcodes, voucher specimens, and DNA samples. Scientific Data, 6(1), 308.
MF813800	Microbisium	Neobisiidae	DeWaard, J. R., Ratnasingham, S., Zakharov, E. V., Borisenko, A. V., Steinke, D., Telfer, A. C., ... & Hebert, P. D. (2019). A reference library for Canadian invertebrates with 1.5 million barcodes, voucher specimens, and DNA samples. Scientific Data, 6(1), 308.
MF813858	Microbisium	Neobisiidae	DeWaard, J. R., Ratnasingham, S., Zakharov, E. V., Borisenko, A. V., Steinke, D., Telfer, A. C., ... & Hebert, P. D. (2019). A reference library for Canadian invertebrates with 1.5 million barcodes, voucher specimens, and DNA samples. Scientific Data, 6(1), 308.
MF814145	Microbisium	Neobisiidae	DeWaard, J. R., Ratnasingham, S., Zakharov, E. V., Borisenko, A. V., Steinke, D., Telfer, A. C., ... & Hebert, P. D. (2019). A reference library for Canadian invertebrates with 1.5 million barcodes, voucher specimens, and DNA samples. Scientific Data, 6(1), 308.
MF814241	Microbisium	Neobisiidae	DeWaard, J. R., Ratnasingham, S., Zakharov, E. V., Borisenko, A. V., Steinke, D., Telfer, A. C., ... & Hebert, P. D. (2019). A reference library for Canadian invertebrates with 1.5 million barcodes, voucher specimens, and DNA samples. Scientific Data, 6(1), 308.
MF814392	Chthoniidae	Chthoniidae	DeWaard, J. R., Ratnasingham, S., Zakharov, E. V., Borisenko, A. V., Steinke, D., Telfer, A. C., ... & Hebert, P. D. (2019). A reference library for Canadian invertebrates with 1.5 million barcodes, voucher specimens, and DNA samples. Scientific Data, 6(1), 308.
MF814515	Microbisium parvulum	Neobisiidae	DeWaard, J. R., Ratnasingham, S., Zakharov, E. V., Borisenko, A. V., Steinke, D., Telfer, A. C., ... & Hebert, P. D. (2019). A reference library for Canadian invertebrates with 1.5 million barcodes, voucher specimens, and DNA samples. Scientific Data, 6(1), 308.
MF814687	Microbisium	Neobisiidae	DeWaard, J. R., Ratnasingham, S., Zakharov, E. V., Borisenko, A. V., Steinke, D., Telfer, A. C., ... & Hebert, P. D. (2019). A reference library for Canadian invertebrates with 1.5 million barcodes, voucher specimens, and DNA samples. Scientific Data, 6(1), 308.
MF815336	Chthoniidae	Chthoniidae	DeWaard, J. R., Ratnasingham, S., Zakharov, E. V., Borisenko, A. V., Steinke, D., Telfer, A. C., ... & Hebert, P. D. (2019). A reference library for Canadian invertebrates with 1.5 million barcodes, voucher specimens, and DNA samples. Scientific Data, 6(1), 308.
MF815599	Microbisium	Neobisiidae	DeWaard, J. R., Ratnasingham, S., Zakharov, E. V., Borisenko, A. V., Steinke, D., Telfer, A. C., ... & Hebert, P. D. (2019). A reference library for Canadian invertebrates with 1.5 million barcodes, voucher specimens, and DNA samples. Scientific Data, 6(1), 308.
MF815717	Chthoniidae	Chthoniidae	DeWaard, J. R., Ratnasingham, S., Zakharov, E. V., Borisenko, A. V., Steinke, D., Telfer, A. C., ... & Hebert, P. D. (2019). A reference library for Canadian invertebrates with 1.5 million barcodes, voucher specimens, and DNA samples. Scientific Data, 6(1), 308.
MF815726	Chthoniidae	Chthoniidae	DeWaard, J. R., Ratnasingham, S., Zakharov, E. V., Borisenko, A. V., Steinke, D., Telfer, A. C., ... & Hebert, P. D. (2019). A reference library for Canadian invertebrates with 1.5 million barcodes, voucher specimens, and DNA samples. Scientific Data, 6(1), 308.
MF815754	Chthonius tetrachelatus	Chthoniidae	DeWaard, J. R., Ratnasingham, S., Zakharov, E. V., Borisenko, A. V., Steinke, D., Telfer, A. C., ... & Hebert, P. D. (2019). A reference library for Canadian invertebrates with 1.5 million barcodes, voucher specimens, and DNA samples. Scientific Data, 6(1), 308.
MF815783	Microbisium parvulum	Neobisiidae	DeWaard, J. R., Ratnasingham, S., Zakharov, E. V., Borisenko, A. V., Steinke, D., Telfer, A. C., ... & Hebert, P. D. (2019). A reference library for Canadian invertebrates with 1.5 million barcodes, voucher specimens, and DNA samples. Scientific Data, 6(1), 308.
MF816263	Microbisium	Neobisiidae	DeWaard, J. R., Ratnasingham, S., Zakharov, E. V., Borisenko, A. V., Steinke, D., Telfer, A. C., ... & Hebert, P. D. (2019). A reference library for Canadian invertebrates with 1.5 million barcodes, voucher specimens, and DNA samples. Scientific Data, 6(1), 308.
MF816368	Chthoniidae	Chthoniidae	DeWaard, J. R., Ratnasingham, S., Zakharov, E. V., Borisenko, A. V., Steinke, D., Telfer, A. C., ... & Hebert, P. D. (2019). A reference library for Canadian invertebrates with 1.5 million barcodes, voucher specimens, and DNA samples. Scientific Data, 6(1), 308.
MF816862	Chthoniidae	Chthoniidae	DeWaard, J. R., Ratnasingham, S., Zakharov, E. V., Borisenko, A. V., Steinke, D., Telfer, A. C., ... & Hebert, P. D. (2019). A reference library for Canadian invertebrates with 1.5 million barcodes, voucher specimens, and DNA samples. Scientific Data, 6(1), 308.
MF816972	Chthoniidae	Chthoniidae	DeWaard, J. R., Ratnasingham, S., Zakharov, E. V., Borisenko, A. V., Steinke, D., Telfer, A. C., ... & Hebert, P. D. (2019). A reference library for Canadian invertebrates with 1.5 million barcodes, voucher specimens, and DNA samples. Scientific Data, 6(1), 308.
MF817005	Neobisiidae	Neobisiidae	DeWaard, J. R., Ratnasingham, S., Zakharov, E. V., Borisenko, A. V., Steinke, D., Telfer, A. C., ... & Hebert, P. D. (2019). A reference library for Canadian invertebrates with 1.5 million barcodes, voucher specimens, and DNA samples. Scientific Data, 6(1), 308.
MF817077	Syarinidae	Syarinidae	DeWaard, J. R., Ratnasingham, S., Zakharov, E. V., Borisenko, A. V., Steinke, D., Telfer, A. C., ... & Hebert, P. D. (2019). A reference library for Canadian invertebrates with 1.5 million barcodes, voucher specimens, and DNA samples. Scientific Data, 6(1), 308.
MF817115	Microbisium	Neobisiidae	DeWaard, J. R., Ratnasingham, S., Zakharov, E. V., Borisenko, A. V., Steinke, D., Telfer, A. C., ... & Hebert, P. D. (2019). A reference library for Canadian invertebrates with 1.5 million barcodes, voucher specimens, and DNA samples. Scientific Data, 6(1), 308.
MF817142	Chthoniidae	Chthoniidae	DeWaard, J. R., Ratnasingham, S., Zakharov, E. V., Borisenko, A. V., Steinke, D., Telfer, A. C., ... & Hebert, P. D. (2019). A reference library for Canadian invertebrates with 1.5 million barcodes, voucher specimens, and DNA samples. Scientific Data, 6(1), 308.
MG407883	Microbisium	Neobisiidae	Unpublished
MG407993	Microbisium	Neobisiidae	Unpublished
MG408032	Pselaphochernes scorpioides	Chernetidae	Unpublished
MG408087	Chthonius tetrachelatus	Chthoniidae	Unpublished
MG408145	Microbisium	Neobisiidae	Unpublished
MG408211	Chernetidae	Chernetidae	Unpublished
MG408475	Cheliferidae	Cheliferidae	Unpublished
MG408535	Microbisium	Neobisiidae	Unpublished
MG408580	Microbisium	Neobisiidae	Unpublished
MG408674	Microbisium	Neobisiidae	Unpublished
MG408750	Microbisium	Neobisiidae	Unpublished
MG408763	Microbisium	Neobisiidae	Unpublished
MG408789	Dinocheirus panzeri	Chernetidae	Unpublished
MG408865	Microbisium	Neobisiidae	Unpublished
MG409314	Cheliferidae	Cheliferidae	Unpublished
MG409352	Microbisium	Neobisiidae	Unpublished
MG409371	Microbisium	Neobisiidae	Unpublished
MG409422	Microbisium	Neobisiidae	Unpublished
MG409427	Microbisium parvulum	Neobisiidae	Unpublished
MG409539	Microbisium	Neobisiidae	Unpublished
MG409581	Pselaphochernes scorpioides	Chernetidae	Unpublished
MG409700	Microbisium	Neobisiidae	Unpublished
MG409792	Microbisium	Neobisiidae	Unpublished
MG410187	Pselaphochernes scorpioides	Chernetidae	Unpublished
MG410286	Microbisium parvulum	Neobisiidae	Unpublished
MG410308	Microbisium	Neobisiidae	Unpublished
MG410750	Microbisium	Neobisiidae	Unpublished
MG410844	Microbisium	Neobisiidae	Unpublished
MG410965	Microbisium	Neobisiidae	Unpublished
MG410972	Microbisium	Neobisiidae	Unpublished
MG411032	Microbisium	Neobisiidae	Unpublished
MG411131	Microbisium	Neobisiidae	Unpublished
MG411203	Chernetidae	Chernetidae	Unpublished
MG411367	Microbisium	Neobisiidae	Unpublished
MG411443	Microbisium parvulum	Neobisiidae	Unpublished
MG411524	Microbisium	Neobisiidae	Unpublished
MG411577	Microbisium	Neobisiidae	Unpublished
MG411707	Chthonius tetrachelatus	Chthoniidae	Unpublished
MG412049	Microbisium	Neobisiidae	Unpublished
MG412060	Microbisium parvulum	Neobisiidae	Unpublished
MG412385	Microbisium parvulum	Neobisiidae	Unpublished
MG412414	Microbisium	Neobisiidae	Unpublished
MG412487	Microbisium	Neobisiidae	Unpublished
MG412629	Microbisium	Neobisiidae	Unpublished
MG412707	Microbisium	Neobisiidae	Unpublished
MG412735	Neobisiidae	Neobisiidae	Unpublished
MG412818	Microbisium	Neobisiidae	Unpublished
MG412845	Microbisium	Neobisiidae	Unpublished
MG412897	Microbisium	Neobisiidae	Unpublished
MG413084	Chernetidae	Chernetidae	Unpublished
MG413446	Microbisium	Neobisiidae	Unpublished
MG413457	Microbisium	Neobisiidae	Unpublished
MG413697	Microbisium	Neobisiidae	Unpublished
MG413747	Chelifer cancroides	Cheliferidae	Unpublished
MG413933	Microbisium	Neobisiidae	Unpublished
MG413975	Chernetidae	Chernetidae	Unpublished
MG414060	Microbisium	Neobisiidae	Unpublished
MG414244	Cheliferidae	Cheliferidae	Unpublished
MG414276	Neobisiidae	Neobisiidae	Unpublished
MG414289	Microbisium parvulum	Neobisiidae	Unpublished
MG414342	Microbisium	Neobisiidae	Unpublished
MG414522	Microbisium	Neobisiidae	Unpublished
MG414600	Microbisium	Neobisiidae	Unpublished
MG414609	Chthonius tetrachelatus	Chthoniidae	Unpublished
MG414761	Chernetidae	Chernetidae	Unpublished
MG414832	Microbisium	Neobisiidae	Unpublished
MG414925	Microbisium	Neobisiidae	Unpublished
MG415150	Microbisium	Neobisiidae	Unpublished
MG415155	Microbisium	Neobisiidae	Unpublished
MG415167	Microbisium	Neobisiidae	Unpublished
MG415284	Microbisium	Neobisiidae	Unpublished
MG415488	Microbisium	Neobisiidae	Unpublished
MG415581	Microbisium parvulum	Neobisiidae	Unpublished
MG415629	Chernetidae	Chernetidae	Unpublished
MG415874	Microbisium	Neobisiidae	Unpublished
MG415939	Microbisium parvulum	Neobisiidae	Unpublished
MG415987	Microbisium	Neobisiidae	Unpublished
MG415995	Cheliferidae	Cheliferidae	Unpublished
MG416033	Microbisium	Neobisiidae	Unpublished
MG416206	Microbisium	Neobisiidae	Unpublished
MG416235	Microbisium	Neobisiidae	Unpublished
MG416298	Microbisium parvulum	Neobisiidae	Unpublished
MG416335	Microbisium	Neobisiidae	Unpublished
MG416692	Microbisium	Neobisiidae	Unpublished
MG416897	Microbisium parvulum	Neobisiidae	Unpublished
MG416902	Microbisium	Neobisiidae	Unpublished
MG509241	Microbisium	Neobisiidae	DeWaard, J. R., Ratnasingham, S., Zakharov, E. V., Borisenko, A. V., Steinke, D., Telfer, A. C., ... & Hebert, P. D. (2019). A reference library for Canadian invertebrates with 1.5 million barcodes, voucher specimens, and DNA samples. Scientific Data, 6(1), 308.
MH479139	Orochernes	Chernetidae	Gao, Z., & Zhang, F. (2019). First record of the genus Orochernes (Pseudoscorpiones: Chernetidae) from China, with description of a new species. Zootaxa, 4612(1), zootaxa-4612.
MH605522	Atherochernes breviductus	Chernetidae	Piedra-Jiménez, D. F., Alvarez-Padilla, F., & González-Santillán, E. (2019). Two new species of pseudoscorpions (Arachnida: Pseudoscorpiones) from a Mexican oak forest near Pico de Orizaba National Park. The Journal of Arachnology, 47(1), 95-109.
MH605523	Atherochernes breviductus	Chernetidae	Piedra-Jiménez, D. F., Alvarez-Padilla, F., & González-Santillán, E. (2019). Two new species of pseudoscorpions (Arachnida: Pseudoscorpiones) from a Mexican oak forest near Pico de Orizaba National Park. The Journal of Arachnology, 47(1), 95-109.
MK423838	Pseudoblothrus	Syarinidae	Turbanov, I. S., & Kolesnikov, V. B. (2020). Two new cave-dwelling species of the false scorpion genus Pseudoblothrus Beier, 1931 (Arachnida: Pseudoscorpiones: Syarinidae) from the Crimean Peninsula. Arthropoda Selecta, 29(1), 28-50.
MK423839	Pseudoblothrus	Syarinidae	Turbanov, I. S., & Kolesnikov, V. B. (2020). Two new cave-dwelling species of the false scorpion genus Pseudoblothrus Beier, 1931 (Arachnida: Pseudoscorpiones: Syarinidae) from the Crimean Peninsula. Arthropoda Selecta, 29(1), 28-50.
MK423840	Pseudoblothrus	Syarinidae	Turbanov, I. S., & Kolesnikov, V. B. (2020). Two new cave-dwelling species of the false scorpion genus Pseudoblothrus Beier, 1931 (Arachnida: Pseudoscorpiones: Syarinidae) from the Crimean Peninsula. Arthropoda Selecta, 29(1), 28-50.
MK423841	Pseudoblothrus	Syarinidae	Turbanov, I. S., & Kolesnikov, V. B. (2020). Two new cave-dwelling species of the false scorpion genus Pseudoblothrus Beier, 1931 (Arachnida: Pseudoscorpiones: Syarinidae) from the Crimean Peninsula. Arthropoda Selecta, 29(1), 28-50.
MK423842	Pseudoblothrus	Syarinidae	Turbanov, I. S., & Kolesnikov, V. B. (2020). Two new cave-dwelling species of the false scorpion genus Pseudoblothrus Beier, 1931 (Arachnida: Pseudoscorpiones: Syarinidae) from the Crimean Peninsula. Arthropoda Selecta, 29(1), 28-50.
MK423843	Pseudoblothrus	Syarinidae	Turbanov, I. S., & Kolesnikov, V. B. (2020). Two new cave-dwelling species of the false scorpion genus Pseudoblothrus Beier, 1931 (Arachnida: Pseudoscorpiones: Syarinidae) from the Crimean Peninsula. Arthropoda Selecta, 29(1), 28-50.
MK423844	Pseudoblothrus	Syarinidae	Turbanov, I. S., & Kolesnikov, V. B. (2020). Two new cave-dwelling species of the false scorpion genus Pseudoblothrus Beier, 1931 (Arachnida: Pseudoscorpiones: Syarinidae) from the Crimean Peninsula. Arthropoda Selecta, 29(1), 28-50.
MK423845	Pseudoblothrus	Syarinidae	Turbanov, I. S., & Kolesnikov, V. B. (2020). Two new cave-dwelling species of the false scorpion genus Pseudoblothrus Beier, 1931 (Arachnida: Pseudoscorpiones: Syarinidae) from the Crimean Peninsula. Arthropoda Selecta, 29(1), 28-50.
MK423846	Pseudoblothrus	Syarinidae	Turbanov, I. S., & Kolesnikov, V. B. (2020). Two new cave-dwelling species of the false scorpion genus Pseudoblothrus Beier, 1931 (Arachnida: Pseudoscorpiones: Syarinidae) from the Crimean Peninsula. Arthropoda Selecta, 29(1), 28-50.
MK423847	Pseudoblothrus	Syarinidae	Turbanov, I. S., & Kolesnikov, V. B. (2020). Two new cave-dwelling species of the false scorpion genus Pseudoblothrus Beier, 1931 (Arachnida: Pseudoscorpiones: Syarinidae) from the Crimean Peninsula. Arthropoda Selecta, 29(1), 28-50.
MK423848	Pseudoblothrus	Syarinidae	Turbanov, I. S., & Kolesnikov, V. B. (2020). Two new cave-dwelling species of the false scorpion genus Pseudoblothrus Beier, 1931 (Arachnida: Pseudoscorpiones: Syarinidae) from the Crimean Peninsula. Arthropoda Selecta, 29(1), 28-50.
MK453530	Pseudotyrannochthonius	Pseudotyrannochthoniidae	Harms, D., Roberts, J. D., & Harvey, M. S. (2019). Climate variability impacts on diversification processes in a biodiversity hotspot: a phylogeography of ancient pseudoscorpions in south-western Australia. Zoological Journal of the Linnean Society, 186(4), 934-949.
MK453531	Pseudotyrannochthonius	Pseudotyrannochthoniidae	Harms, D., Roberts, J. D., & Harvey, M. S. (2019). Climate variability impacts on diversification processes in a biodiversity hotspot: a phylogeography of ancient pseudoscorpions in south-western Australia. Zoological Journal of the Linnean Society, 186(4), 934-949.
MK453532	Pseudotyrannochthonius	Pseudotyrannochthoniidae	Harms, D., Roberts, J. D., & Harvey, M. S. (2019). Climate variability impacts on diversification processes in a biodiversity hotspot: a phylogeography of ancient pseudoscorpions in south-western Australia. Zoological Journal of the Linnean Society, 186(4), 934-949.
MK453533	Pseudotyrannochthonius	Pseudotyrannochthoniidae	Harms, D., Roberts, J. D., & Harvey, M. S. (2019). Climate variability impacts on diversification processes in a biodiversity hotspot: a phylogeography of ancient pseudoscorpions in south-western Australia. Zoological Journal of the Linnean Society, 186(4), 934-949.
MK453534	Pseudotyrannochthonius	Pseudotyrannochthoniidae	Harms, D., Roberts, J. D., & Harvey, M. S. (2019). Climate variability impacts on diversification processes in a biodiversity hotspot: a phylogeography of ancient pseudoscorpions in south-western Australia. Zoological Journal of the Linnean Society, 186(4), 934-949.
MK453535	Pseudotyrannochthonius	Pseudotyrannochthoniidae	Harms, D., Roberts, J. D., & Harvey, M. S. (2019). Climate variability impacts on diversification processes in a biodiversity hotspot: a phylogeography of ancient pseudoscorpions in south-western Australia. Zoological Journal of the Linnean Society, 186(4), 934-949.
MK453536	Pseudotyrannochthonius	Pseudotyrannochthoniidae	Harms, D., Roberts, J. D., & Harvey, M. S. (2019). Climate variability impacts on diversification processes in a biodiversity hotspot: a phylogeography of ancient pseudoscorpions in south-western Australia. Zoological Journal of the Linnean Society, 186(4), 934-949.
MK453537	Pseudotyrannochthonius	Pseudotyrannochthoniidae	Harms, D., Roberts, J. D., & Harvey, M. S. (2019). Climate variability impacts on diversification processes in a biodiversity hotspot: a phylogeography of ancient pseudoscorpions in south-western Australia. Zoological Journal of the Linnean Society, 186(4), 934-949.
MK453538	Pseudotyrannochthonius	Pseudotyrannochthoniidae	Harms, D., Roberts, J. D., & Harvey, M. S. (2019). Climate variability impacts on diversification processes in a biodiversity hotspot: a phylogeography of ancient pseudoscorpions in south-western Australia. Zoological Journal of the Linnean Society, 186(4), 934-949.
MK453539	Pseudotyrannochthonius	Pseudotyrannochthoniidae	Harms, D., Roberts, J. D., & Harvey, M. S. (2019). Climate variability impacts on diversification processes in a biodiversity hotspot: a phylogeography of ancient pseudoscorpions in south-western Australia. Zoological Journal of the Linnean Society, 186(4), 934-949.
MK453540	Pseudotyrannochthonius	Pseudotyrannochthoniidae	Harms, D., Roberts, J. D., & Harvey, M. S. (2019). Climate variability impacts on diversification processes in a biodiversity hotspot: a phylogeography of ancient pseudoscorpions in south-western Australia. Zoological Journal of the Linnean Society, 186(4), 934-949.
MK453541	Pseudotyrannochthonius	Pseudotyrannochthoniidae	Harms, D., Roberts, J. D., & Harvey, M. S. (2019). Climate variability impacts on diversification processes in a biodiversity hotspot: a phylogeography of ancient pseudoscorpions in south-western Australia. Zoological Journal of the Linnean Society, 186(4), 934-949.
MK453542	Pseudotyrannochthonius	Pseudotyrannochthoniidae	Harms, D., Roberts, J. D., & Harvey, M. S. (2019). Climate variability impacts on diversification processes in a biodiversity hotspot: a phylogeography of ancient pseudoscorpions in south-western Australia. Zoological Journal of the Linnean Society, 186(4), 934-949.
MK453543	Pseudotyrannochthonius	Pseudotyrannochthoniidae	Harms, D., Roberts, J. D., & Harvey, M. S. (2019). Climate variability impacts on diversification processes in a biodiversity hotspot: a phylogeography of ancient pseudoscorpions in south-western Australia. Zoological Journal of the Linnean Society, 186(4), 934-949.
MK453544	Pseudotyrannochthonius	Pseudotyrannochthoniidae	Harms, D., Roberts, J. D., & Harvey, M. S. (2019). Climate variability impacts on diversification processes in a biodiversity hotspot: a phylogeography of ancient pseudoscorpions in south-western Australia. Zoological Journal of the Linnean Society, 186(4), 934-949.
MK453545	Pseudotyrannochthonius	Pseudotyrannochthoniidae	Harms, D., Roberts, J. D., & Harvey, M. S. (2019). Climate variability impacts on diversification processes in a biodiversity hotspot: a phylogeography of ancient pseudoscorpions in south-western Australia. Zoological Journal of the Linnean Society, 186(4), 934-949.
MK453546	Pseudotyrannochthonius	Pseudotyrannochthoniidae	Harms, D., Roberts, J. D., & Harvey, M. S. (2019). Climate variability impacts on diversification processes in a biodiversity hotspot: a phylogeography of ancient pseudoscorpions in south-western Australia. Zoological Journal of the Linnean Society, 186(4), 934-949.
MK453547	Pseudotyrannochthonius	Pseudotyrannochthoniidae	Harms, D., Roberts, J. D., & Harvey, M. S. (2019). Climate variability impacts on diversification processes in a biodiversity hotspot: a phylogeography of ancient pseudoscorpions in south-western Australia. Zoological Journal of the Linnean Society, 186(4), 934-949.
MK453548	Pseudotyrannochthonius	Pseudotyrannochthoniidae	Harms, D., Roberts, J. D., & Harvey, M. S. (2019). Climate variability impacts on diversification processes in a biodiversity hotspot: a phylogeography of ancient pseudoscorpions in south-western Australia. Zoological Journal of the Linnean Society, 186(4), 934-949.
MK453549	Pseudotyrannochthonius	Pseudotyrannochthoniidae	Harms, D., Roberts, J. D., & Harvey, M. S. (2019). Climate variability impacts on diversification processes in a biodiversity hotspot: a phylogeography of ancient pseudoscorpions in south-western Australia. Zoological Journal of the Linnean Society, 186(4), 934-949.
MK453550	Pseudotyrannochthonius	Pseudotyrannochthoniidae	Harms, D., Roberts, J. D., & Harvey, M. S. (2019). Climate variability impacts on diversification processes in a biodiversity hotspot: a phylogeography of ancient pseudoscorpions in south-western Australia. Zoological Journal of the Linnean Society, 186(4), 934-949.
MK453551	Pseudotyrannochthonius	Pseudotyrannochthoniidae	Harms, D., Roberts, J. D., & Harvey, M. S. (2019). Climate variability impacts on diversification processes in a biodiversity hotspot: a phylogeography of ancient pseudoscorpions in south-western Australia. Zoological Journal of the Linnean Society, 186(4), 934-949.
MK453552	Pseudotyrannochthonius	Pseudotyrannochthoniidae	Harms, D., Roberts, J. D., & Harvey, M. S. (2019). Climate variability impacts on diversification processes in a biodiversity hotspot: a phylogeography of ancient pseudoscorpions in south-western Australia. Zoological Journal of the Linnean Society, 186(4), 934-949.
MK453553	Pseudotyrannochthonius	Pseudotyrannochthoniidae	Harms, D., Roberts, J. D., & Harvey, M. S. (2019). Climate variability impacts on diversification processes in a biodiversity hotspot: a phylogeography of ancient pseudoscorpions in south-western Australia. Zoological Journal of the Linnean Society, 186(4), 934-949.
MK453554	Pseudotyrannochthonius	Pseudotyrannochthoniidae	Harms, D., Roberts, J. D., & Harvey, M. S. (2019). Climate variability impacts on diversification processes in a biodiversity hotspot: a phylogeography of ancient pseudoscorpions in south-western Australia. Zoological Journal of the Linnean Society, 186(4), 934-949.
MK453555	Pseudotyrannochthonius	Pseudotyrannochthoniidae	Harms, D., Roberts, J. D., & Harvey, M. S. (2019). Climate variability impacts on diversification processes in a biodiversity hotspot: a phylogeography of ancient pseudoscorpions in south-western Australia. Zoological Journal of the Linnean Society, 186(4), 934-949.
MK453556	Pseudotyrannochthonius	Pseudotyrannochthoniidae	Harms, D., Roberts, J. D., & Harvey, M. S. (2019). Climate variability impacts on diversification processes in a biodiversity hotspot: a phylogeography of ancient pseudoscorpions in south-western Australia. Zoological Journal of the Linnean Society, 186(4), 934-949.
MK453557	Pseudotyrannochthonius	Pseudotyrannochthoniidae	Harms, D., Roberts, J. D., & Harvey, M. S. (2019). Climate variability impacts on diversification processes in a biodiversity hotspot: a phylogeography of ancient pseudoscorpions in south-western Australia. Zoological Journal of the Linnean Society, 186(4), 934-949.
MK453558	Pseudotyrannochthonius	Pseudotyrannochthoniidae	Harms, D., Roberts, J. D., & Harvey, M. S. (2019). Climate variability impacts on diversification processes in a biodiversity hotspot: a phylogeography of ancient pseudoscorpions in south-western Australia. Zoological Journal of the Linnean Society, 186(4), 934-949.
MK453559	Pseudotyrannochthonius	Pseudotyrannochthoniidae	Harms, D., Roberts, J. D., & Harvey, M. S. (2019). Climate variability impacts on diversification processes in a biodiversity hotspot: a phylogeography of ancient pseudoscorpions in south-western Australia. Zoological Journal of the Linnean Society, 186(4), 934-949.
MK453560	Pseudotyrannochthonius	Pseudotyrannochthoniidae	Harms, D., Roberts, J. D., & Harvey, M. S. (2019). Climate variability impacts on diversification processes in a biodiversity hotspot: a phylogeography of ancient pseudoscorpions in south-western Australia. Zoological Journal of the Linnean Society, 186(4), 934-949.
MK453561	Pseudotyrannochthonius	Pseudotyrannochthoniidae	Harms, D., Roberts, J. D., & Harvey, M. S. (2019). Climate variability impacts on diversification processes in a biodiversity hotspot: a phylogeography of ancient pseudoscorpions in south-western Australia. Zoological Journal of the Linnean Society, 186(4), 934-949.
MK453562	Pseudotyrannochthonius	Pseudotyrannochthoniidae	Harms, D., Roberts, J. D., & Harvey, M. S. (2019). Climate variability impacts on diversification processes in a biodiversity hotspot: a phylogeography of ancient pseudoscorpions in south-western Australia. Zoological Journal of the Linnean Society, 186(4), 934-949.
MK453563	Pseudotyrannochthonius	Pseudotyrannochthoniidae	Harms, D., Roberts, J. D., & Harvey, M. S. (2019). Climate variability impacts on diversification processes in a biodiversity hotspot: a phylogeography of ancient pseudoscorpions in south-western Australia. Zoological Journal of the Linnean Society, 186(4), 934-949.
MK453564	Pseudotyrannochthonius	Pseudotyrannochthoniidae	Harms, D., Roberts, J. D., & Harvey, M. S. (2019). Climate variability impacts on diversification processes in a biodiversity hotspot: a phylogeography of ancient pseudoscorpions in south-western Australia. Zoological Journal of the Linnean Society, 186(4), 934-949.
MK453565	Pseudotyrannochthonius	Pseudotyrannochthoniidae	Harms, D., Roberts, J. D., & Harvey, M. S. (2019). Climate variability impacts on diversification processes in a biodiversity hotspot: a phylogeography of ancient pseudoscorpions in south-western Australia. Zoological Journal of the Linnean Society, 186(4), 934-949.
MK453566	Pseudotyrannochthonius	Pseudotyrannochthoniidae	Harms, D., Roberts, J. D., & Harvey, M. S. (2019). Climate variability impacts on diversification processes in a biodiversity hotspot: a phylogeography of ancient pseudoscorpions in south-western Australia. Zoological Journal of the Linnean Society, 186(4), 934-949.
MK453567	Pseudotyrannochthonius	Pseudotyrannochthoniidae	Harms, D., Roberts, J. D., & Harvey, M. S. (2019). Climate variability impacts on diversification processes in a biodiversity hotspot: a phylogeography of ancient pseudoscorpions in south-western Australia. Zoological Journal of the Linnean Society, 186(4), 934-949.
MK453568	Pseudotyrannochthonius	Pseudotyrannochthoniidae	Harms, D., Roberts, J. D., & Harvey, M. S. (2019). Climate variability impacts on diversification processes in a biodiversity hotspot: a phylogeography of ancient pseudoscorpions in south-western Australia. Zoological Journal of the Linnean Society, 186(4), 934-949.
MK453569	Pseudotyrannochthonius	Pseudotyrannochthoniidae	Harms, D., Roberts, J. D., & Harvey, M. S. (2019). Climate variability impacts on diversification processes in a biodiversity hotspot: a phylogeography of ancient pseudoscorpions in south-western Australia. Zoological Journal of the Linnean Society, 186(4), 934-949.
MK453570	Pseudotyrannochthonius	Pseudotyrannochthoniidae	Harms, D., Roberts, J. D., & Harvey, M. S. (2019). Climate variability impacts on diversification processes in a biodiversity hotspot: a phylogeography of ancient pseudoscorpions in south-western Australia. Zoological Journal of the Linnean Society, 186(4), 934-949.
MK453571	Pseudotyrannochthonius	Pseudotyrannochthoniidae	Harms, D., Roberts, J. D., & Harvey, M. S. (2019). Climate variability impacts on diversification processes in a biodiversity hotspot: a phylogeography of ancient pseudoscorpions in south-western Australia. Zoological Journal of the Linnean Society, 186(4), 934-949.
MK453572	Pseudotyrannochthonius	Pseudotyrannochthoniidae	Harms, D., Roberts, J. D., & Harvey, M. S. (2019). Climate variability impacts on diversification processes in a biodiversity hotspot: a phylogeography of ancient pseudoscorpions in south-western Australia. Zoological Journal of the Linnean Society, 186(4), 934-949.
MK453573	Pseudotyrannochthonius	Pseudotyrannochthoniidae	Harms, D., Roberts, J. D., & Harvey, M. S. (2019). Climate variability impacts on diversification processes in a biodiversity hotspot: a phylogeography of ancient pseudoscorpions in south-western Australia. Zoological Journal of the Linnean Society, 186(4), 934-949.
MK453574	Pseudotyrannochthonius	Pseudotyrannochthoniidae	Harms, D., Roberts, J. D., & Harvey, M. S. (2019). Climate variability impacts on diversification processes in a biodiversity hotspot: a phylogeography of ancient pseudoscorpions in south-western Australia. Zoological Journal of the Linnean Society, 186(4), 934-949.
MK453575	Pseudotyrannochthonius	Pseudotyrannochthoniidae	Harms, D., Roberts, J. D., & Harvey, M. S. (2019). Climate variability impacts on diversification processes in a biodiversity hotspot: a phylogeography of ancient pseudoscorpions in south-western Australia. Zoological Journal of the Linnean Society, 186(4), 934-949.
MK453576	Pseudotyrannochthonius	Pseudotyrannochthoniidae	Harms, D., Roberts, J. D., & Harvey, M. S. (2019). Climate variability impacts on diversification processes in a biodiversity hotspot: a phylogeography of ancient pseudoscorpions in south-western Australia. Zoological Journal of the Linnean Society, 186(4), 934-949.
MK453577	Pseudotyrannochthonius	Pseudotyrannochthoniidae	Harms, D., Roberts, J. D., & Harvey, M. S. (2019). Climate variability impacts on diversification processes in a biodiversity hotspot: a phylogeography of ancient pseudoscorpions in south-western Australia. Zoological Journal of the Linnean Society, 186(4), 934-949.
MK453578	Pseudotyrannochthonius	Pseudotyrannochthoniidae	Harms, D., Roberts, J. D., & Harvey, M. S. (2019). Climate variability impacts on diversification processes in a biodiversity hotspot: a phylogeography of ancient pseudoscorpions in south-western Australia. Zoological Journal of the Linnean Society, 186(4), 934-949.
MK453579	Pseudotyrannochthonius	Pseudotyrannochthoniidae	Harms, D., Roberts, J. D., & Harvey, M. S. (2019). Climate variability impacts on diversification processes in a biodiversity hotspot: a phylogeography of ancient pseudoscorpions in south-western Australia. Zoological Journal of the Linnean Society, 186(4), 934-949.
MK453580	Pseudotyrannochthonius	Pseudotyrannochthoniidae	Harms, D., Roberts, J. D., & Harvey, M. S. (2019). Climate variability impacts on diversification processes in a biodiversity hotspot: a phylogeography of ancient pseudoscorpions in south-western Australia. Zoological Journal of the Linnean Society, 186(4), 934-949.
MK453581	Pseudotyrannochthonius giganteus	Pseudotyrannochthoniidae	Harms, D., Roberts, J. D., & Harvey, M. S. (2019). Climate variability impacts on diversification processes in a biodiversity hotspot: a phylogeography of ancient pseudoscorpions in south-western Australia. Zoological Journal of the Linnean Society, 186(4), 934-949.
MK453582	Pseudotyrannochthonius giganteus	Pseudotyrannochthoniidae	Harms, D., Roberts, J. D., & Harvey, M. S. (2019). Climate variability impacts on diversification processes in a biodiversity hotspot: a phylogeography of ancient pseudoscorpions in south-western Australia. Zoological Journal of the Linnean Society, 186(4), 934-949.
MK453583	Pseudotyrannochthonius giganteus	Pseudotyrannochthoniidae	Harms, D., Roberts, J. D., & Harvey, M. S. (2019). Climate variability impacts on diversification processes in a biodiversity hotspot: a phylogeography of ancient pseudoscorpions in south-western Australia. Zoological Journal of the Linnean Society, 186(4), 934-949.
MK453584	Pseudotyrannochthonius giganteus	Pseudotyrannochthoniidae	Harms, D., Roberts, J. D., & Harvey, M. S. (2019). Climate variability impacts on diversification processes in a biodiversity hotspot: a phylogeography of ancient pseudoscorpions in south-western Australia. Zoological Journal of the Linnean Society, 186(4), 934-949.
MK453585	Pseudotyrannochthonius giganteus	Pseudotyrannochthoniidae	Harms, D., Roberts, J. D., & Harvey, M. S. (2019). Climate variability impacts on diversification processes in a biodiversity hotspot: a phylogeography of ancient pseudoscorpions in south-western Australia. Zoological Journal of the Linnean Society, 186(4), 934-949.
MK453586	Pseudotyrannochthonius giganteus	Pseudotyrannochthoniidae	Harms, D., Roberts, J. D., & Harvey, M. S. (2019). Climate variability impacts on diversification processes in a biodiversity hotspot: a phylogeography of ancient pseudoscorpions in south-western Australia. Zoological Journal of the Linnean Society, 186(4), 934-949.
MK453587	Pseudotyrannochthonius giganteus	Pseudotyrannochthoniidae	Harms, D., Roberts, J. D., & Harvey, M. S. (2019). Climate variability impacts on diversification processes in a biodiversity hotspot: a phylogeography of ancient pseudoscorpions in south-western Australia. Zoological Journal of the Linnean Society, 186(4), 934-949.
MK453588	Pseudotyrannochthonius	Pseudotyrannochthoniidae	Harms, D., Roberts, J. D., & Harvey, M. S. (2019). Climate variability impacts on diversification processes in a biodiversity hotspot: a phylogeography of ancient pseudoscorpions in south-western Australia. Zoological Journal of the Linnean Society, 186(4), 934-949.
MK453589	Pseudotyrannochthonius tasmanicus	Pseudotyrannochthoniidae	Harms, D., Roberts, J. D., & Harvey, M. S. (2019). Climate variability impacts on diversification processes in a biodiversity hotspot: a phylogeography of ancient pseudoscorpions in south-western Australia. Zoological Journal of the Linnean Society, 186(4), 934-949.
MK453590	Pseudotyrannochthonius typhlus	Pseudotyrannochthoniidae	Harms, D., Roberts, J. D., & Harvey, M. S. (2019). Climate variability impacts on diversification processes in a biodiversity hotspot: a phylogeography of ancient pseudoscorpions in south-western Australia. Zoological Journal of the Linnean Society, 186(4), 934-949.
MK453591	Pseudotyrannochthonius	Pseudotyrannochthoniidae	Harms, D., Roberts, J. D., & Harvey, M. S. (2019). Climate variability impacts on diversification processes in a biodiversity hotspot: a phylogeography of ancient pseudoscorpions in south-western Australia. Zoological Journal of the Linnean Society, 186(4), 934-949.
MK453592	Pseudotyrannochthonius	Pseudotyrannochthoniidae	Harms, D., Roberts, J. D., & Harvey, M. S. (2019). Climate variability impacts on diversification processes in a biodiversity hotspot: a phylogeography of ancient pseudoscorpions in south-western Australia. Zoological Journal of the Linnean Society, 186(4), 934-949.
MK453593	Afrochthonius godfreyi	Pseudotyrannochthoniidae	Harms, D., Roberts, J. D., & Harvey, M. S. (2019). Climate variability impacts on diversification processes in a biodiversity hotspot: a phylogeography of ancient pseudoscorpions in south-western Australia. Zoological Journal of the Linnean Society, 186(4), 934-949.
MK453594	Afrochthonius	Pseudotyrannochthoniidae	Harms, D., Roberts, J. D., & Harvey, M. S. (2019). Climate variability impacts on diversification processes in a biodiversity hotspot: a phylogeography of ancient pseudoscorpions in south-western Australia. Zoological Journal of the Linnean Society, 186(4), 934-949.
MK722156	Ellingsenius	Cheliferidae	Lin, Z., Chen, H., Page, P., Wang, K., Ji, T., & Chen, G. (2020). First record of pseudoscorpions in the Eastern honey bee colonies in China. Journal of Apicultural Research, 59(4), 515-518.
MK722157	Ellingsenius	Cheliferidae	Lin, Z., Chen, H., Page, P., Wang, K., Ji, T., & Chen, G. (2020). First record of pseudoscorpions in the Eastern honey bee colonies in China. Journal of Apicultural Research, 59(4), 515-518.
MK950317	Pseudoscorpiones	Cheliferidae	Unpublished
MK950318	Pseudoscorpiones	Cheliferidae	Unpublished
MN058666	Garypus malgaryungu	Garypidae	Harvey, M. S., Hillyer, M. J., Carvajal, J. I., & Huey, J. A. (2020). Supralittoral pseudoscorpions of the genus Garypus (Pseudoscorpiones: Garypidae) from the Indo-West Pacific region, with a review of the subfamily classification of Garypidae. Invertebrate Systematics, 34(1), 34-87.
MN058667	Garypus malgaryungu	Garypidae	Harvey, M. S., Hillyer, M. J., Carvajal, J. I., & Huey, J. A. (2020). Supralittoral pseudoscorpions of the genus Garypus (Pseudoscorpiones: Garypidae) from the Indo-West Pacific region, with a review of the subfamily classification of Garypidae. Invertebrate Systematics, 34(1), 34-87.
MN058668	Anchigarypus californicus	Garypidae	Harvey, M. S., Hillyer, M. J., Carvajal, J. I., & Huey, J. A. (2020). Supralittoral pseudoscorpions of the genus Garypus (Pseudoscorpiones: Garypidae) from the Indo-West Pacific region, with a review of the subfamily classification of Garypidae. Invertebrate Systematics, 34(1), 34-87.
MN058669	Synsphyronus gracilis	Garypidae	Harvey, M. S., Hillyer, M. J., Carvajal, J. I., & Huey, J. A. (2020). Supralittoral pseudoscorpions of the genus Garypus (Pseudoscorpiones: Garypidae) from the Indo-West Pacific region, with a review of the subfamily classification of Garypidae. Invertebrate Systematics, 34(1), 34-87.
MN058670	Synsphyronus gurdoni	Garypidae	Harvey, M. S., Hillyer, M. J., Carvajal, J. I., & Huey, J. A. (2020). Supralittoral pseudoscorpions of the genus Garypus (Pseudoscorpiones: Garypidae) from the Indo-West Pacific region, with a review of the subfamily classification of Garypidae. Invertebrate Systematics, 34(1), 34-87.
MN058671	Anagarypus australianus	Garypidae	Harvey, M. S., Hillyer, M. J., Carvajal, J. I., & Huey, J. A. (2020). Supralittoral pseudoscorpions of the genus Garypus (Pseudoscorpiones: Garypidae) from the Indo-West Pacific region, with a review of the subfamily classification of Garypidae. Invertebrate Systematics, 34(1), 34-87.
MN058672	Anagarypus australianus	Garypidae	Harvey, M. S., Hillyer, M. J., Carvajal, J. I., & Huey, J. A. (2020). Supralittoral pseudoscorpions of the genus Garypus (Pseudoscorpiones: Garypidae) from the Indo-West Pacific region, with a review of the subfamily classification of Garypidae. Invertebrate Systematics, 34(1), 34-87.
MN058673	Anagarypus australianus	Garypidae	Harvey, M. S., Hillyer, M. J., Carvajal, J. I., & Huey, J. A. (2020). Supralittoral pseudoscorpions of the genus Garypus (Pseudoscorpiones: Garypidae) from the Indo-West Pacific region, with a review of the subfamily classification of Garypidae. Invertebrate Systematics, 34(1), 34-87.
MN058674	Synsphyronus	Garypidae	Harvey, M. S., Hillyer, M. J., Carvajal, J. I., & Huey, J. A. (2020). Supralittoral pseudoscorpions of the genus Garypus (Pseudoscorpiones: Garypidae) from the Indo-West Pacific region, with a review of the subfamily classification of Garypidae. Invertebrate Systematics, 34(1), 34-87.
MN058675	Thaumastogarypus	Garypidae	Harvey, M. S., Hillyer, M. J., Carvajal, J. I., & Huey, J. A. (2020). Supralittoral pseudoscorpions of the genus Garypus (Pseudoscorpiones: Garypidae) from the Indo-West Pacific region, with a review of the subfamily classification of Garypidae. Invertebrate Systematics, 34(1), 34-87.
MN058676	Ammogarypus lawrencei	Garypidae	Harvey, M. S., Hillyer, M. J., Carvajal, J. I., & Huey, J. A. (2020). Supralittoral pseudoscorpions of the genus Garypus (Pseudoscorpiones: Garypidae) from the Indo-West Pacific region, with a review of the subfamily classification of Garypidae. Invertebrate Systematics, 34(1), 34-87.
MN058677	Thaumastogarypus robustus	Garypidae	Harvey, M. S., Hillyer, M. J., Carvajal, J. I., & Huey, J. A. (2020). Supralittoral pseudoscorpions of the genus Garypus (Pseudoscorpiones: Garypidae) from the Indo-West Pacific region, with a review of the subfamily classification of Garypidae. Invertebrate Systematics, 34(1), 34-87.
MN058678	Thaumastogarypus robustus	Garypidae	Harvey, M. S., Hillyer, M. J., Carvajal, J. I., & Huey, J. A. (2020). Supralittoral pseudoscorpions of the genus Garypus (Pseudoscorpiones: Garypidae) from the Indo-West Pacific region, with a review of the subfamily classification of Garypidae. Invertebrate Systematics, 34(1), 34-87.
MN058679	Synsphyronus xynus	Garypidae	Harvey, M. S., Hillyer, M. J., Carvajal, J. I., & Huey, J. A. (2020). Supralittoral pseudoscorpions of the genus Garypus (Pseudoscorpiones: Garypidae) from the Indo-West Pacific region, with a review of the subfamily classification of Garypidae. Invertebrate Systematics, 34(1), 34-87.
MN058680	Synsphyronus	Garypidae	Harvey, M. S., Hillyer, M. J., Carvajal, J. I., & Huey, J. A. (2020). Supralittoral pseudoscorpions of the genus Garypus (Pseudoscorpiones: Garypidae) from the Indo-West Pacific region, with a review of the subfamily classification of Garypidae. Invertebrate Systematics, 34(1), 34-87.
MN058681	Austrohorus	Olpiidae	Harvey, M. S., Hillyer, M. J., Carvajal, J. I., & Huey, J. A. (2020). Supralittoral pseudoscorpions of the genus Garypus (Pseudoscorpiones: Garypidae) from the Indo-West Pacific region, with a review of the subfamily classification of Garypidae. Invertebrate Systematics, 34(1), 34-87.
MN058682	Synsphyronus	Garypidae	Harvey, M. S., Hillyer, M. J., Carvajal, J. I., & Huey, J. A. (2020). Supralittoral pseudoscorpions of the genus Garypus (Pseudoscorpiones: Garypidae) from the Indo-West Pacific region, with a review of the subfamily classification of Garypidae. Invertebrate Systematics, 34(1), 34-87.
MN058683	Indolpium	Olpiidae	Harvey, M. S., Hillyer, M. J., Carvajal, J. I., & Huey, J. A. (2020). Supralittoral pseudoscorpions of the genus Garypus (Pseudoscorpiones: Garypidae) from the Indo-West Pacific region, with a review of the subfamily classification of Garypidae. Invertebrate Systematics, 34(1), 34-87.
MN058684	Beierolpium	Olpiidae	Harvey, M. S., Hillyer, M. J., Carvajal, J. I., & Huey, J. A. (2020). Supralittoral pseudoscorpions of the genus Garypus (Pseudoscorpiones: Garypidae) from the Indo-West Pacific region, with a review of the subfamily classification of Garypidae. Invertebrate Systematics, 34(1), 34-87.
MN058685	Euryolpium	Olpiidae	Harvey, M. S., Hillyer, M. J., Carvajal, J. I., & Huey, J. A. (2020). Supralittoral pseudoscorpions of the genus Garypus (Pseudoscorpiones: Garypidae) from the Indo-West Pacific region, with a review of the subfamily classification of Garypidae. Invertebrate Systematics, 34(1), 34-87.
MN058686	Garypus dissitus	Garypidae	Harvey, M. S., Hillyer, M. J., Carvajal, J. I., & Huey, J. A. (2020). Supralittoral pseudoscorpions of the genus Garypus (Pseudoscorpiones: Garypidae) from the Indo-West Pacific region, with a review of the subfamily classification of Garypidae. Invertebrate Systematics, 34(1), 34-87.
MN058687	Anchigarypus japonicus	Garypidae	Harvey, M. S., Hillyer, M. J., Carvajal, J. I., & Huey, J. A. (2020). Supralittoral pseudoscorpions of the genus Garypus (Pseudoscorpiones: Garypidae) from the Indo-West Pacific region, with a review of the subfamily classification of Garypidae. Invertebrate Systematics, 34(1), 34-87.
MN058688	Anchigarypus japonicus	Garypidae	Harvey, M. S., Hillyer, M. J., Carvajal, J. I., & Huey, J. A. (2020). Supralittoral pseudoscorpions of the genus Garypus (Pseudoscorpiones: Garypidae) from the Indo-West Pacific region, with a review of the subfamily classification of Garypidae. Invertebrate Systematics, 34(1), 34-87.
MN058689	Synsphyronus apimelus	Garypidae	Harvey, M. S., Hillyer, M. J., Carvajal, J. I., & Huey, J. A. (2020). Supralittoral pseudoscorpions of the genus Garypus (Pseudoscorpiones: Garypidae) from the Indo-West Pacific region, with a review of the subfamily classification of Garypidae. Invertebrate Systematics, 34(1), 34-87.
MN058690	Garypus latens	Garypidae	Harvey, M. S., Hillyer, M. J., Carvajal, J. I., & Huey, J. A. (2020). Supralittoral pseudoscorpions of the genus Garypus (Pseudoscorpiones: Garypidae) from the Indo-West Pacific region, with a review of the subfamily classification of Garypidae. Invertebrate Systematics, 34(1), 34-87.
MN058691	Garypus beauvoisii	Garypidae	Harvey, M. S., Hillyer, M. J., Carvajal, J. I., & Huey, J. A. (2020). Supralittoral pseudoscorpions of the genus Garypus (Pseudoscorpiones: Garypidae) from the Indo-West Pacific region, with a review of the subfamily classification of Garypidae. Invertebrate Systematics, 34(1), 34-87.
MN058692	Anagarypus australianus	Garypidae	Harvey, M. S., Hillyer, M. J., Carvajal, J. I., & Huey, J. A. (2020). Supralittoral pseudoscorpions of the genus Garypus (Pseudoscorpiones: Garypidae) from the Indo-West Pacific region, with a review of the subfamily classification of Garypidae. Invertebrate Systematics, 34(1), 34-87.
MN058693	Geogarypus longidigitatus	Geogarypidae	Harvey, M. S., Hillyer, M. J., Carvajal, J. I., & Huey, J. A. (2020). Supralittoral pseudoscorpions of the genus Garypus (Pseudoscorpiones: Garypidae) from the Indo-West Pacific region, with a review of the subfamily classification of Garypidae. Invertebrate Systematics, 34(1), 34-87.
MN436723	Chthoniidae	Chthoniidae	Unpublished
MN436733	Indolpium	Olpiidae	Unpublished
MN436734	Indolpium	Olpiidae	Unpublished
MN436735	Olpiidae	Olpiidae	Unpublished
MN436736	Olpiidae	Olpiidae	Unpublished
MN436737	Euryolpium	Olpiidae	Unpublished
MN448232	Chthonius	Chthoniidae	Unpublished
MN621854	Neobisium simile	Neobisiidae	Telfer, M. G., Cuff, J. P., Spelda, J., & Owen, C. (2020). Neobisium simile (L. Koch, 1873)(Pseudoscorpiones: Neobisiidae): a species new to Britain. Arachnology, 18(5), 490-496.
MN621855	Neobisium simile	Neobisiidae	Telfer, M. G., Cuff, J. P., Spelda, J., & Owen, C. (2020). Neobisium simile (L. Koch, 1873)(Pseudoscorpiones: Neobisiidae): a species new to Britain. Arachnology, 18(5), 490-496.
MN621856	Neobisium simile	Neobisiidae	Telfer, M. G., Cuff, J. P., Spelda, J., & Owen, C. (2020). Neobisium simile (L. Koch, 1873)(Pseudoscorpiones: Neobisiidae): a species new to Britain. Arachnology, 18(5), 490-496.
MN662338	Neobisium simile	Neobisiidae	Telfer, M. G., Cuff, J. P., Spelda, J., & Owen, C. (2020). Neobisium simile (L. Koch, 1873)(Pseudoscorpiones: Neobisiidae): a species new to Britain. Arachnology, 18(5), 490-496.
MN923050	Chthonius ischnocheles	Chthoniidae	Lefoulon, E., Clark, T., Borveto, F., Perriat-Sanguinet, M., Moulia, C., Slatko, B. E., & Gavotte, L. (2020). Pseudoscorpion Wolbachia symbionts: diversity and evidence for a new supergroup S. BMC microbiology, 20(1), 1-15.
MN923051	Chthonius ischnocheles	Chthoniidae	Lefoulon, E., Clark, T., Borveto, F., Perriat-Sanguinet, M., Moulia, C., Slatko, B. E., & Gavotte, L. (2020). Pseudoscorpion Wolbachia symbionts: diversity and evidence for a new supergroup S. BMC microbiology, 20(1), 1-15.
MN923052	Chthonius ischnocheles	Chthoniidae	Lefoulon, E., Clark, T., Borveto, F., Perriat-Sanguinet, M., Moulia, C., Slatko, B. E., & Gavotte, L. (2020). Pseudoscorpion Wolbachia symbionts: diversity and evidence for a new supergroup S. BMC microbiology, 20(1), 1-15.
MN923053	Chthonius ischnocheles	Chthoniidae	Lefoulon, E., Clark, T., Borveto, F., Perriat-Sanguinet, M., Moulia, C., Slatko, B. E., & Gavotte, L. (2020). Pseudoscorpion Wolbachia symbionts: diversity and evidence for a new supergroup S. BMC microbiology, 20(1), 1-15.
MN923054	Chthonius ischnocheles	Chthoniidae	Lefoulon, E., Clark, T., Borveto, F., Perriat-Sanguinet, M., Moulia, C., Slatko, B. E., & Gavotte, L. (2020). Pseudoscorpion Wolbachia symbionts: diversity and evidence for a new supergroup S. BMC microbiology, 20(1), 1-15.
MN923055	Chthonius ischnocheles	Chthoniidae	Lefoulon, E., Clark, T., Borveto, F., Perriat-Sanguinet, M., Moulia, C., Slatko, B. E., & Gavotte, L. (2020). Pseudoscorpion Wolbachia symbionts: diversity and evidence for a new supergroup S. BMC microbiology, 20(1), 1-15.
MN923056	Geogarypus minor	Geogarypidae	Lefoulon, E., Clark, T., Borveto, F., Perriat-Sanguinet, M., Moulia, C., Slatko, B. E., & Gavotte, L. (2020). Pseudoscorpion Wolbachia symbionts: diversity and evidence for a new supergroup S. BMC microbiology, 20(1), 1-15.
MN923057	Geogarypus minor	Geogarypidae	Lefoulon, E., Clark, T., Borveto, F., Perriat-Sanguinet, M., Moulia, C., Slatko, B. E., & Gavotte, L. (2020). Pseudoscorpion Wolbachia symbionts: diversity and evidence for a new supergroup S. BMC microbiology, 20(1), 1-15.
MN923058	Geogarypus minor	Geogarypidae	Lefoulon, E., Clark, T., Borveto, F., Perriat-Sanguinet, M., Moulia, C., Slatko, B. E., & Gavotte, L. (2020). Pseudoscorpion Wolbachia symbionts: diversity and evidence for a new supergroup S. BMC microbiology, 20(1), 1-15.
MN923059	Geogarypus minor	Geogarypidae	Lefoulon, E., Clark, T., Borveto, F., Perriat-Sanguinet, M., Moulia, C., Slatko, B. E., & Gavotte, L. (2020). Pseudoscorpion Wolbachia symbionts: diversity and evidence for a new supergroup S. BMC microbiology, 20(1), 1-15.
MN923060	Atemnus politus	Atemnidae	Lefoulon, E., Clark, T., Borveto, F., Perriat-Sanguinet, M., Moulia, C., Slatko, B. E., & Gavotte, L. (2020). Pseudoscorpion Wolbachia symbionts: diversity and evidence for a new supergroup S. BMC microbiology, 20(1), 1-15.
MN923061	Atemnus politus	Atemnidae	Lefoulon, E., Clark, T., Borveto, F., Perriat-Sanguinet, M., Moulia, C., Slatko, B. E., & Gavotte, L. (2020). Pseudoscorpion Wolbachia symbionts: diversity and evidence for a new supergroup S. BMC microbiology, 20(1), 1-15.
MN923062	Atemnus politus	Atemnidae	Lefoulon, E., Clark, T., Borveto, F., Perriat-Sanguinet, M., Moulia, C., Slatko, B. E., & Gavotte, L. (2020). Pseudoscorpion Wolbachia symbionts: diversity and evidence for a new supergroup S. BMC microbiology, 20(1), 1-15.
MN923063	Atemnus politus	Atemnidae	Lefoulon, E., Clark, T., Borveto, F., Perriat-Sanguinet, M., Moulia, C., Slatko, B. E., & Gavotte, L. (2020). Pseudoscorpion Wolbachia symbionts: diversity and evidence for a new supergroup S. BMC microbiology, 20(1), 1-15.
MN923064	Atemnus politus	Atemnidae	Lefoulon, E., Clark, T., Borveto, F., Perriat-Sanguinet, M., Moulia, C., Slatko, B. E., & Gavotte, L. (2020). Pseudoscorpion Wolbachia symbionts: diversity and evidence for a new supergroup S. BMC microbiology, 20(1), 1-15.
MN923065	Atemnus politus	Atemnidae	Lefoulon, E., Clark, T., Borveto, F., Perriat-Sanguinet, M., Moulia, C., Slatko, B. E., & Gavotte, L. (2020). Pseudoscorpion Wolbachia symbionts: diversity and evidence for a new supergroup S. BMC microbiology, 20(1), 1-15.
MN923066	Atemnus politus	Atemnidae	Lefoulon, E., Clark, T., Borveto, F., Perriat-Sanguinet, M., Moulia, C., Slatko, B. E., & Gavotte, L. (2020). Pseudoscorpion Wolbachia symbionts: diversity and evidence for a new supergroup S. BMC microbiology, 20(1), 1-15.
MN923067	Atemnus politus	Atemnidae	Lefoulon, E., Clark, T., Borveto, F., Perriat-Sanguinet, M., Moulia, C., Slatko, B. E., & Gavotte, L. (2020). Pseudoscorpion Wolbachia symbionts: diversity and evidence for a new supergroup S. BMC microbiology, 20(1), 1-15.
MN923068	Atemnus politus	Atemnidae	Lefoulon, E., Clark, T., Borveto, F., Perriat-Sanguinet, M., Moulia, C., Slatko, B. E., & Gavotte, L. (2020). Pseudoscorpion Wolbachia symbionts: diversity and evidence for a new supergroup S. BMC microbiology, 20(1), 1-15.
MN923069	Atemnus politus	Atemnidae	Lefoulon, E., Clark, T., Borveto, F., Perriat-Sanguinet, M., Moulia, C., Slatko, B. E., & Gavotte, L. (2020). Pseudoscorpion Wolbachia symbionts: diversity and evidence for a new supergroup S. BMC microbiology, 20(1), 1-15.
MT044540	Chthoniidae	Chthoniidae	Unpublished
MT044579	Tyrannochthonius	Chthoniidae	Unpublished
MT044580	Tyrannochthonius	Chthoniidae	Unpublished
MT044581	Tyrannochthonius	Chthoniidae	Unpublished
MT044582	Tyrannochthonius	Chthoniidae	Unpublished
MT044583	Tyrannochthonius	Chthoniidae	Unpublished
MT044584	Tyrannochthonius	Chthoniidae	Unpublished
MT044585	Tyrannochthonius	Chthoniidae	Unpublished
MT044586	Tyrannochthonius	Chthoniidae	Unpublished
MT044587	Tyrannochthonius	Chthoniidae	Unpublished
MT044588	Tyrannochthonius	Chthoniidae	Unpublished
MT044589	Indolpium	Olpiidae	Unpublished
MT044590	Indohya	Hyidae	Unpublished
MT052855	Tyrannochthonius	Chthoniidae	Unpublished
MT052856	Tyrannochthonius	Chthoniidae	Unpublished
MT052857	Tyrannochthonius	Chthoniidae	Unpublished
MT052858	Tyrannochthonius	Chthoniidae	Unpublished
MT052859	Tyrannochthonius	Chthoniidae	Unpublished
MT052860	Indolpium	Olpiidae	Unpublished
MT052861	Tyrannochthonius	Chthoniidae	Unpublished
MT052862	Tyrannochthonius	Chthoniidae	Unpublished
MT052875	Tyrannochthonius	Chthoniidae	Unpublished
MT052876	Tyrannochthonius	Chthoniidae	Unpublished
MT052877	Tyrannochthonius	Chthoniidae	Unpublished
MT052878	Tyrannochthonius	Chthoniidae	Unpublished
MT085822	Cystowithius	Withiidae	García, F., & Romero-Ortiz, C. (2021). Cystowithius ankeri sp. nov.(Arachnida: Pseudoscorpiones: Withiidae), a new pseudoscorpion from the Central Andes of Colombia. Zoologia (Curitiba), 38.
MT316797	Tyrannochthonius	Chthoniidae	Unpublished
MT621073	Cheiridiidae	Cheiridiidae	Unpublished
MT902545	Olpiidae	Olpiidae	Unpublished
MW010354	Indolpium	Olpiidae	Unpublished
MW010355	Indolpium	Olpiidae	Unpublished
MW010356	Beierolpium	Olpiidae	Unpublished
MW010357	Indolpium	Olpiidae	Unpublished
MW010358	Indolpium	Olpiidae	Unpublished
MW010359	Indolpium	Olpiidae	Unpublished
MW010360	Beierolpium	Olpiidae	Unpublished
MW010361	Indolpium	Olpiidae	Unpublished
MW010362	Indolpium	Olpiidae	Unpublished
MW010364	Austrohorus	Olpiidae	Unpublished
MW010365	Austrohorus	Olpiidae	Unpublished
MW012759	Tyrannochthonius	Chthoniidae	Unpublished
MW012760	Tyrannochthonius	Chthoniidae	Unpublished
MW012761	Tyrannochthonius	Chthoniidae	Unpublished
MW012762	Tyrannochthonius	Chthoniidae	Unpublished
MW012763	Tyrannochthonius	Chthoniidae	Unpublished
MW012764	Tyrannochthonius	Chthoniidae	Unpublished
MW012765	Austrohorus	Olpiidae	Unpublished
MW012766	Austrohorus	Olpiidae	Unpublished
MW012767	Indolpium	Olpiidae	Unpublished
MW012768	Indolpium	Olpiidae	Unpublished
MW012769	Indolpium	Olpiidae	Unpublished
MW012770	Indolpium	Olpiidae	Unpublished
MW012771	Indolpium	Olpiidae	Unpublished
MW021287	Tyrannochthonius	Chthoniidae	Unpublished
MW021289	Lechytia	Lechytiidae	Unpublished
MW078437	Olpiidae	Olpiidae	Unpublished
MW078438	Indolpium	Olpiidae	Unpublished
MW078439	Indolpium	Olpiidae	Unpublished
MW078440	Beierolpium	Olpiidae	Unpublished
MW309110	Ideoblothrus	Syarinidae	Unpublished
MW309111	Ideoblothrus	Syarinidae	Unpublished
MW309112	Ideoblothrus	Syarinidae	Unpublished
MW309113	Tyrannochthonius	Chthoniidae	Unpublished
MW309114	Ideoblothrus	Syarinidae	Unpublished
MW309115	Syarinidae	Syarinidae	Unpublished
MW309116	Tyrannochthonius	Chthoniidae	Unpublished
MW309117	Tyrannochthonius	Chthoniidae	Unpublished
MW309118	Ideoblothrus	Syarinidae	Unpublished
MW309119	Ideoblothrus	Syarinidae	Unpublished
MW309120	Ideoblothrus	Syarinidae	Unpublished
MW309121	Ideoblothrus	Syarinidae	Unpublished
MW309122	Ideoblothrus	Syarinidae	Unpublished
MW309123	Ideoblothrus	Syarinidae	Unpublished
MW309124	Hyidae	Hyidae	Unpublished
MW309125	Tyrannochthonius	Chthoniidae	Unpublished
MW309126	Syarinidae	Syarinidae	Unpublished
MW309127	Ideoblothrus	Syarinidae	Unpublished
MW309128	Tyrannochthonius	Chthoniidae	Unpublished
MW309129	Hyidae	Hyidae	Unpublished
MW309130	Hyidae	Hyidae	Unpublished
MW309131	Oratemnus	Atemnidae	Unpublished
MW309132	Tyrannochthonius	Chthoniidae	Unpublished
MW309133	Oratemnus	Atemnidae	Unpublished
MW309134	Olpiidae	Olpiidae	Unpublished
MW309135	Olpiidae	Olpiidae	Unpublished
MW309136	Hyidae	Hyidae	Unpublished
MW309137	Tyrannochthonius	Chthoniidae	Unpublished
MW309138	Olpiidae	Olpiidae	Unpublished
MW428208	Synsphyronus apimelus	Garypidae	Unpublished
MW431017	Chelanops	Chernetidae	Unpublished
MW439256	Balgachernes occultus	Chernetidae	Unpublished
MW451764	Withius piger	Whitiidae	Unpublished
MW451765	Dolichowithius	Whitiidae	Unpublished
MW451766	Cacodemonius	Whitiidae	Unpublished
MW451767	Withius	Whitiidae	Unpublished
MW451768	Withius	Whitiidae	Unpublished
MW621027	Tyrannochthonius	Chthoniidae	Unpublished
MW621028	Lechytia	Lechytiidae	Unpublished
MW621029	Lechytia	Lechytiidae	Unpublished
MW621060	Tyrannochthonius	Chthoniidae	Unpublished
MW621062	Indohya	Hyidae	Unpublished
MW621088	Tyrannochthonius	Chthoniidae	Unpublished
MW621100	Tyrannochthonius	Chthoniidae	Unpublished
MW621101	Tyrannochthonius	Chthoniidae	Unpublished
MW621102	Tyrannochthonius	Chthoniidae	Unpublished
MW621103	Tyrannochthonius	Chthoniidae	Unpublished
MW621104	Tyrannochthonius	Chthoniidae	Unpublished
MW621105	Tyrannochthonius	Chthoniidae	Unpublished
MW621106	Tyrannochthonius	Chthoniidae	Unpublished
MW621107	Tyrannochthonius	Chthoniidae	Unpublished
MW621108	Tyrannochthonius	Chthoniidae	Unpublished
MW621109	Ideoblothrus	Syarinidae	Unpublished
MW664914	Chthonius tetrachelatus	Chthoniidae	Bloem, G. J., & Noordijk, J. (2021). Arachnids (Arachnida: Araneae, Mesostigmata, Pseudoscorpiones) from tropical greenhouses at Rotterdam Zoo (the Netherlands), including a pholcid spider new to Europe. Arachnologische Mitteilungen: Arachnology Letters, 61(1), 36-44.
MW760700	Olpium	Olpiidae	Santos, B., Pinho, C. J., Št'áhlavský, F., Mata, V. A., Lopes, R. J., & Vasconcelos, R. (2022). Diet study of geckos reveals the first records of pseudoscorpions on Desertas Islands (Cabo Verde). The Journal of Arachnology, 50(1), 39-42.
MW760701	Olpium pallipes	Olpiidae	Santos, B., Pinho, C. J., Št'áhlavský, F., Mata, V. A., Lopes, R. J., & Vasconcelos, R. (2022). Diet study of geckos reveals the first records of pseudoscorpions on Desertas Islands (Cabo Verde). The Journal of Arachnology, 50(1), 39-42.
MW760702	Olpium pallipes	Olpiidae	Santos, B., Pinho, C. J., Št'áhlavský, F., Mata, V. A., Lopes, R. J., & Vasconcelos, R. (2022). Diet study of geckos reveals the first records of pseudoscorpions on Desertas Islands (Cabo Verde). The Journal of Arachnology, 50(1), 39-42.
MW760703	Olpium pallipes	Olpiidae	Santos, B., Pinho, C. J., Št'áhlavský, F., Mata, V. A., Lopes, R. J., & Vasconcelos, R. (2022). Diet study of geckos reveals the first records of pseudoscorpions on Desertas Islands (Cabo Verde). The Journal of Arachnology, 50(1), 39-42.
MW995987	Chernes hahnii	Chernetidae	Muster, C., Spelda, J., Rulik, B., Thormann, J., von der Mark, L., & Astrin, J. J. (2021). The dark side of pseudoscorpion diversity: The German Barcode of Life campaign reveals high levels of undocumented diversity in European false scorpions. Ecology and Evolution, 11(20), 13815-13829.
MW995988	Allochernes wideri wideri	Chernetidae	Muster, C., Spelda, J., Rulik, B., Thormann, J., von der Mark, L., & Astrin, J. J. (2021). The dark side of pseudoscorpion diversity: The German Barcode of Life campaign reveals high levels of undocumented diversity in European false scorpions. Ecology and Evolution, 11(20), 13815-13829.
MW995989	Chernes cimicoides	Chernetidae	Muster, C., Spelda, J., Rulik, B., Thormann, J., von der Mark, L., & Astrin, J. J. (2021). The dark side of pseudoscorpion diversity: The German Barcode of Life campaign reveals high levels of undocumented diversity in European false scorpions. Ecology and Evolution, 11(20), 13815-13829.
MW995990	Ephippiochthonius tetrachelatus	Chthoniidae	Muster, C., Spelda, J., Rulik, B., Thormann, J., von der Mark, L., & Astrin, J. J. (2021). The dark side of pseudoscorpion diversity: The German Barcode of Life campaign reveals high levels of undocumented diversity in European false scorpions. Ecology and Evolution, 11(20), 13815-13829.
MW995991	Dinocheirus panzeri	Chernetidae	Muster, C., Spelda, J., Rulik, B., Thormann, J., von der Mark, L., & Astrin, J. J. (2021). The dark side of pseudoscorpion diversity: The German Barcode of Life campaign reveals high levels of undocumented diversity in European false scorpions. Ecology and Evolution, 11(20), 13815-13829.
MW995992	Neobisium carcinoides	Neobisiidae	Muster, C., Spelda, J., Rulik, B., Thormann, J., von der Mark, L., & Astrin, J. J. (2021). The dark side of pseudoscorpion diversity: The German Barcode of Life campaign reveals high levels of undocumented diversity in European false scorpions. Ecology and Evolution, 11(20), 13815-13829.
MW995993	Neobisium carcinoides	Neobisiidae	Muster, C., Spelda, J., Rulik, B., Thormann, J., von der Mark, L., & Astrin, J. J. (2021). The dark side of pseudoscorpion diversity: The German Barcode of Life campaign reveals high levels of undocumented diversity in European false scorpions. Ecology and Evolution, 11(20), 13815-13829.
MW995994	Lamprochernes nodosus	Chernetidae	Muster, C., Spelda, J., Rulik, B., Thormann, J., von der Mark, L., & Astrin, J. J. (2021). The dark side of pseudoscorpion diversity: The German Barcode of Life campaign reveals high levels of undocumented diversity in European false scorpions. Ecology and Evolution, 11(20), 13815-13829.
MW995995	Ephippiochthonius tetrachelatus	Chthoniidae	Muster, C., Spelda, J., Rulik, B., Thormann, J., von der Mark, L., & Astrin, J. J. (2021). The dark side of pseudoscorpion diversity: The German Barcode of Life campaign reveals high levels of undocumented diversity in European false scorpions. Ecology and Evolution, 11(20), 13815-13829.
MW995996	Neobisium carcinoides	Neobisiidae	Muster, C., Spelda, J., Rulik, B., Thormann, J., von der Mark, L., & Astrin, J. J. (2021). The dark side of pseudoscorpion diversity: The German Barcode of Life campaign reveals high levels of undocumented diversity in European false scorpions. Ecology and Evolution, 11(20), 13815-13829.
MW995997	Neobisium carcinoides	Neobisiidae	Muster, C., Spelda, J., Rulik, B., Thormann, J., von der Mark, L., & Astrin, J. J. (2021). The dark side of pseudoscorpion diversity: The German Barcode of Life campaign reveals high levels of undocumented diversity in European false scorpions. Ecology and Evolution, 11(20), 13815-13829.
MW995998	Dendrochernes cyrneus	Chernetidae	Muster, C., Spelda, J., Rulik, B., Thormann, J., von der Mark, L., & Astrin, J. J. (2021). The dark side of pseudoscorpion diversity: The German Barcode of Life campaign reveals high levels of undocumented diversity in European false scorpions. Ecology and Evolution, 11(20), 13815-13829.
MW995999	Neobisium carcinoides	Neobisiidae	Muster, C., Spelda, J., Rulik, B., Thormann, J., von der Mark, L., & Astrin, J. J. (2021). The dark side of pseudoscorpion diversity: The German Barcode of Life campaign reveals high levels of undocumented diversity in European false scorpions. Ecology and Evolution, 11(20), 13815-13829.
MW996000	Chernes cimicoides	Chernetidae	Muster, C., Spelda, J., Rulik, B., Thormann, J., von der Mark, L., & Astrin, J. J. (2021). The dark side of pseudoscorpion diversity: The German Barcode of Life campaign reveals high levels of undocumented diversity in European false scorpions. Ecology and Evolution, 11(20), 13815-13829.
MW996001	Chernes cimicoides	Chernetidae	Muster, C., Spelda, J., Rulik, B., Thormann, J., von der Mark, L., & Astrin, J. J. (2021). The dark side of pseudoscorpion diversity: The German Barcode of Life campaign reveals high levels of undocumented diversity in European false scorpions. Ecology and Evolution, 11(20), 13815-13829.
MW996002	Neobisium sylvaticum	Neobisiidae	Muster, C., Spelda, J., Rulik, B., Thormann, J., von der Mark, L., & Astrin, J. J. (2021). The dark side of pseudoscorpion diversity: The German Barcode of Life campaign reveals high levels of undocumented diversity in European false scorpions. Ecology and Evolution, 11(20), 13815-13829.
MW996003	Neobisium fuscimanum	Neobisiidae	Muster, C., Spelda, J., Rulik, B., Thormann, J., von der Mark, L., & Astrin, J. J. (2021). The dark side of pseudoscorpion diversity: The German Barcode of Life campaign reveals high levels of undocumented diversity in European false scorpions. Ecology and Evolution, 11(20), 13815-13829.
MW996004	Neobisium carcinoides	Neobisiidae	Muster, C., Spelda, J., Rulik, B., Thormann, J., von der Mark, L., & Astrin, J. J. (2021). The dark side of pseudoscorpion diversity: The German Barcode of Life campaign reveals high levels of undocumented diversity in European false scorpions. Ecology and Evolution, 11(20), 13815-13829.
MW996005	Neobisium carcinoides	Neobisiidae	Muster, C., Spelda, J., Rulik, B., Thormann, J., von der Mark, L., & Astrin, J. J. (2021). The dark side of pseudoscorpion diversity: The German Barcode of Life campaign reveals high levels of undocumented diversity in European false scorpions. Ecology and Evolution, 11(20), 13815-13829.
MW996006	Neobisium carcinoides	Neobisiidae	Muster, C., Spelda, J., Rulik, B., Thormann, J., von der Mark, L., & Astrin, J. J. (2021). The dark side of pseudoscorpion diversity: The German Barcode of Life campaign reveals high levels of undocumented diversity in European false scorpions. Ecology and Evolution, 11(20), 13815-13829.
MW996007	Ephippiochthonius tetrachelatus	Chthoniidae	Muster, C., Spelda, J., Rulik, B., Thormann, J., von der Mark, L., & Astrin, J. J. (2021). The dark side of pseudoscorpion diversity: The German Barcode of Life campaign reveals high levels of undocumented diversity in European false scorpions. Ecology and Evolution, 11(20), 13815-13829.
MW996008	Allochernes wideri wideri	Chernetidae	Muster, C., Spelda, J., Rulik, B., Thormann, J., von der Mark, L., & Astrin, J. J. (2021). The dark side of pseudoscorpion diversity: The German Barcode of Life campaign reveals high levels of undocumented diversity in European false scorpions. Ecology and Evolution, 11(20), 13815-13829.
MW996009	Ephippiochthonius tetrachelatus	Chthoniidae	Muster, C., Spelda, J., Rulik, B., Thormann, J., von der Mark, L., & Astrin, J. J. (2021). The dark side of pseudoscorpion diversity: The German Barcode of Life campaign reveals high levels of undocumented diversity in European false scorpions. Ecology and Evolution, 11(20), 13815-13829.
MW996010	Chernes hahnii	Chernetidae	Muster, C., Spelda, J., Rulik, B., Thormann, J., von der Mark, L., & Astrin, J. J. (2021). The dark side of pseudoscorpion diversity: The German Barcode of Life campaign reveals high levels of undocumented diversity in European false scorpions. Ecology and Evolution, 11(20), 13815-13829.
MW996011	Neobisium carcinoides	Neobisiidae	Muster, C., Spelda, J., Rulik, B., Thormann, J., von der Mark, L., & Astrin, J. J. (2021). The dark side of pseudoscorpion diversity: The German Barcode of Life campaign reveals high levels of undocumented diversity in European false scorpions. Ecology and Evolution, 11(20), 13815-13829.
MW996012	Lamprochernes chyzeri	Chernetidae	Muster, C., Spelda, J., Rulik, B., Thormann, J., von der Mark, L., & Astrin, J. J. (2021). The dark side of pseudoscorpion diversity: The German Barcode of Life campaign reveals high levels of undocumented diversity in European false scorpions. Ecology and Evolution, 11(20), 13815-13829.
MW996013	Chernes cimicoides	Chernetidae	Muster, C., Spelda, J., Rulik, B., Thormann, J., von der Mark, L., & Astrin, J. J. (2021). The dark side of pseudoscorpion diversity: The German Barcode of Life campaign reveals high levels of undocumented diversity in European false scorpions. Ecology and Evolution, 11(20), 13815-13829.
MW996014	Neobisium carcinoides	Neobisiidae	Muster, C., Spelda, J., Rulik, B., Thormann, J., von der Mark, L., & Astrin, J. J. (2021). The dark side of pseudoscorpion diversity: The German Barcode of Life campaign reveals high levels of undocumented diversity in European false scorpions. Ecology and Evolution, 11(20), 13815-13829.
MW996015	Neobisium carcinoides	Neobisiidae	Muster, C., Spelda, J., Rulik, B., Thormann, J., von der Mark, L., & Astrin, J. J. (2021). The dark side of pseudoscorpion diversity: The German Barcode of Life campaign reveals high levels of undocumented diversity in European false scorpions. Ecology and Evolution, 11(20), 13815-13829.
MW996016	Ephippiochthonius tetrachelatus	Chthoniidae	Muster, C., Spelda, J., Rulik, B., Thormann, J., von der Mark, L., & Astrin, J. J. (2021). The dark side of pseudoscorpion diversity: The German Barcode of Life campaign reveals high levels of undocumented diversity in European false scorpions. Ecology and Evolution, 11(20), 13815-13829.
MW996017	Neobisium carcinoides	Neobisiidae	Muster, C., Spelda, J., Rulik, B., Thormann, J., von der Mark, L., & Astrin, J. J. (2021). The dark side of pseudoscorpion diversity: The German Barcode of Life campaign reveals high levels of undocumented diversity in European false scorpions. Ecology and Evolution, 11(20), 13815-13829.
MW996018	Allochernes peregrinus	Chernetidae	Muster, C., Spelda, J., Rulik, B., Thormann, J., von der Mark, L., & Astrin, J. J. (2021). The dark side of pseudoscorpion diversity: The German Barcode of Life campaign reveals high levels of undocumented diversity in European false scorpions. Ecology and Evolution, 11(20), 13815-13829.
MW996019	Ephippiochthonius boldorii	Chthoniidae	Muster, C., Spelda, J., Rulik, B., Thormann, J., von der Mark, L., & Astrin, J. J. (2021). The dark side of pseudoscorpion diversity: The German Barcode of Life campaign reveals high levels of undocumented diversity in European false scorpions. Ecology and Evolution, 11(20), 13815-13829.
MW996020	Neobisium carcinoides	Neobisiidae	Muster, C., Spelda, J., Rulik, B., Thormann, J., von der Mark, L., & Astrin, J. J. (2021). The dark side of pseudoscorpion diversity: The German Barcode of Life campaign reveals high levels of undocumented diversity in European false scorpions. Ecology and Evolution, 11(20), 13815-13829.
MW996021	Lamprochernes nodosus	Chernetidae	Muster, C., Spelda, J., Rulik, B., Thormann, J., von der Mark, L., & Astrin, J. J. (2021). The dark side of pseudoscorpion diversity: The German Barcode of Life campaign reveals high levels of undocumented diversity in European false scorpions. Ecology and Evolution, 11(20), 13815-13829.
MW996022	Allochernes peregrinus	Chernetidae	Muster, C., Spelda, J., Rulik, B., Thormann, J., von der Mark, L., & Astrin, J. J. (2021). The dark side of pseudoscorpion diversity: The German Barcode of Life campaign reveals high levels of undocumented diversity in European false scorpions. Ecology and Evolution, 11(20), 13815-13829.
MW996023	Anthrenochernes stellae	Chernetidae	Muster, C., Spelda, J., Rulik, B., Thormann, J., von der Mark, L., & Astrin, J. J. (2021). The dark side of pseudoscorpion diversity: The German Barcode of Life campaign reveals high levels of undocumented diversity in European false scorpions. Ecology and Evolution, 11(20), 13815-13829.
MW996024	Neobisium carcinoides	Neobisiidae	Muster, C., Spelda, J., Rulik, B., Thormann, J., von der Mark, L., & Astrin, J. J. (2021). The dark side of pseudoscorpion diversity: The German Barcode of Life campaign reveals high levels of undocumented diversity in European false scorpions. Ecology and Evolution, 11(20), 13815-13829.
MW996025	Neobisium carcinoides	Neobisiidae	Muster, C., Spelda, J., Rulik, B., Thormann, J., von der Mark, L., & Astrin, J. J. (2021). The dark side of pseudoscorpion diversity: The German Barcode of Life campaign reveals high levels of undocumented diversity in European false scorpions. Ecology and Evolution, 11(20), 13815-13829.
MW996026	Neobisium carcinoides	Neobisiidae	Muster, C., Spelda, J., Rulik, B., Thormann, J., von der Mark, L., & Astrin, J. J. (2021). The dark side of pseudoscorpion diversity: The German Barcode of Life campaign reveals high levels of undocumented diversity in European false scorpions. Ecology and Evolution, 11(20), 13815-13829.
MW996027	Neobisium carcinoides	Neobisiidae	Muster, C., Spelda, J., Rulik, B., Thormann, J., von der Mark, L., & Astrin, J. J. (2021). The dark side of pseudoscorpion diversity: The German Barcode of Life campaign reveals high levels of undocumented diversity in European false scorpions. Ecology and Evolution, 11(20), 13815-13829.
MW996028	Pselaphochernes scorpioides	Chernetidae	Muster, C., Spelda, J., Rulik, B., Thormann, J., von der Mark, L., & Astrin, J. J. (2021). The dark side of pseudoscorpion diversity: The German Barcode of Life campaign reveals high levels of undocumented diversity in European false scorpions. Ecology and Evolution, 11(20), 13815-13829.
MW996029	Chernes cimicoides	Chernetidae	Muster, C., Spelda, J., Rulik, B., Thormann, J., von der Mark, L., & Astrin, J. J. (2021). The dark side of pseudoscorpion diversity: The German Barcode of Life campaign reveals high levels of undocumented diversity in European false scorpions. Ecology and Evolution, 11(20), 13815-13829.
MW996030	Chernes nigrimanus	Chernetidae	Muster, C., Spelda, J., Rulik, B., Thormann, J., von der Mark, L., & Astrin, J. J. (2021). The dark side of pseudoscorpion diversity: The German Barcode of Life campaign reveals high levels of undocumented diversity in European false scorpions. Ecology and Evolution, 11(20), 13815-13829.
MW996031	Chernes cimicoides	Chernetidae	Muster, C., Spelda, J., Rulik, B., Thormann, J., von der Mark, L., & Astrin, J. J. (2021). The dark side of pseudoscorpion diversity: The German Barcode of Life campaign reveals high levels of undocumented diversity in European false scorpions. Ecology and Evolution, 11(20), 13815-13829.
MW996032	Ephippiochthonius fuscimanus	Chthoniidae	Muster, C., Spelda, J., Rulik, B., Thormann, J., von der Mark, L., & Astrin, J. J. (2021). The dark side of pseudoscorpion diversity: The German Barcode of Life campaign reveals high levels of undocumented diversity in European false scorpions. Ecology and Evolution, 11(20), 13815-13829.
MW996033	Neobisium carcinoides	Neobisiidae	Muster, C., Spelda, J., Rulik, B., Thormann, J., von der Mark, L., & Astrin, J. J. (2021). The dark side of pseudoscorpion diversity: The German Barcode of Life campaign reveals high levels of undocumented diversity in European false scorpions. Ecology and Evolution, 11(20), 13815-13829.
MW996034	Pselaphochernes scorpioides	Chernetidae	Muster, C., Spelda, J., Rulik, B., Thormann, J., von der Mark, L., & Astrin, J. J. (2021). The dark side of pseudoscorpion diversity: The German Barcode of Life campaign reveals high levels of undocumented diversity in European false scorpions. Ecology and Evolution, 11(20), 13815-13829.
MW996035	Neobisium simile	Neobisiidae	Muster, C., Spelda, J., Rulik, B., Thormann, J., von der Mark, L., & Astrin, J. J. (2021). The dark side of pseudoscorpion diversity: The German Barcode of Life campaign reveals high levels of undocumented diversity in European false scorpions. Ecology and Evolution, 11(20), 13815-13829.
MW996036	Neobisium erythrodactylum	Neobisiidae	Muster, C., Spelda, J., Rulik, B., Thormann, J., von der Mark, L., & Astrin, J. J. (2021). The dark side of pseudoscorpion diversity: The German Barcode of Life campaign reveals high levels of undocumented diversity in European false scorpions. Ecology and Evolution, 11(20), 13815-13829.
MW996037	Chernes cimicoides	Chernetidae	Muster, C., Spelda, J., Rulik, B., Thormann, J., von der Mark, L., & Astrin, J. J. (2021). The dark side of pseudoscorpion diversity: The German Barcode of Life campaign reveals high levels of undocumented diversity in European false scorpions. Ecology and Evolution, 11(20), 13815-13829.
MW996038	Neobisium carcinoides	Neobisiidae	Muster, C., Spelda, J., Rulik, B., Thormann, J., von der Mark, L., & Astrin, J. J. (2021). The dark side of pseudoscorpion diversity: The German Barcode of Life campaign reveals high levels of undocumented diversity in European false scorpions. Ecology and Evolution, 11(20), 13815-13829.
MW996039	Neobisium carcinoides	Neobisiidae	Muster, C., Spelda, J., Rulik, B., Thormann, J., von der Mark, L., & Astrin, J. J. (2021). The dark side of pseudoscorpion diversity: The German Barcode of Life campaign reveals high levels of undocumented diversity in European false scorpions. Ecology and Evolution, 11(20), 13815-13829.
MW996040	Neobisium hermanni	Neobisiidae	Muster, C., Spelda, J., Rulik, B., Thormann, J., von der Mark, L., & Astrin, J. J. (2021). The dark side of pseudoscorpion diversity: The German Barcode of Life campaign reveals high levels of undocumented diversity in European false scorpions. Ecology and Evolution, 11(20), 13815-13829.
MW996041	Neobisium carcinoides	Neobisiidae	Muster, C., Spelda, J., Rulik, B., Thormann, J., von der Mark, L., & Astrin, J. J. (2021). The dark side of pseudoscorpion diversity: The German Barcode of Life campaign reveals high levels of undocumented diversity in European false scorpions. Ecology and Evolution, 11(20), 13815-13829.
MW996042	Chernes cimicoides	Chernetidae	Muster, C., Spelda, J., Rulik, B., Thormann, J., von der Mark, L., & Astrin, J. J. (2021). The dark side of pseudoscorpion diversity: The German Barcode of Life campaign reveals high levels of undocumented diversity in European false scorpions. Ecology and Evolution, 11(20), 13815-13829.
MW996043	Neobisium carcinoides	Neobisiidae	Muster, C., Spelda, J., Rulik, B., Thormann, J., von der Mark, L., & Astrin, J. J. (2021). The dark side of pseudoscorpion diversity: The German Barcode of Life campaign reveals high levels of undocumented diversity in European false scorpions. Ecology and Evolution, 11(20), 13815-13829.
MW996044	Dinocheirus panzeri	Chernetidae	Muster, C., Spelda, J., Rulik, B., Thormann, J., von der Mark, L., & Astrin, J. J. (2021). The dark side of pseudoscorpion diversity: The German Barcode of Life campaign reveals high levels of undocumented diversity in European false scorpions. Ecology and Evolution, 11(20), 13815-13829.
MW996045	Neobisium carcinoides	Neobisiidae	Muster, C., Spelda, J., Rulik, B., Thormann, J., von der Mark, L., & Astrin, J. J. (2021). The dark side of pseudoscorpion diversity: The German Barcode of Life campaign reveals high levels of undocumented diversity in European false scorpions. Ecology and Evolution, 11(20), 13815-13829.
MW996046	Neobisium carcinoides	Neobisiidae	Muster, C., Spelda, J., Rulik, B., Thormann, J., von der Mark, L., & Astrin, J. J. (2021). The dark side of pseudoscorpion diversity: The German Barcode of Life campaign reveals high levels of undocumented diversity in European false scorpions. Ecology and Evolution, 11(20), 13815-13829.
MW996047	Neobisium carcinoides	Neobisiidae	Muster, C., Spelda, J., Rulik, B., Thormann, J., von der Mark, L., & Astrin, J. J. (2021). The dark side of pseudoscorpion diversity: The German Barcode of Life campaign reveals high levels of undocumented diversity in European false scorpions. Ecology and Evolution, 11(20), 13815-13829.
MW996048	Dendrochernes cyrneus	Chernetidae	Muster, C., Spelda, J., Rulik, B., Thormann, J., von der Mark, L., & Astrin, J. J. (2021). The dark side of pseudoscorpion diversity: The German Barcode of Life campaign reveals high levels of undocumented diversity in European false scorpions. Ecology and Evolution, 11(20), 13815-13829.
MW996049	Allochernes peregrinus	Chernetidae	Muster, C., Spelda, J., Rulik, B., Thormann, J., von der Mark, L., & Astrin, J. J. (2021). The dark side of pseudoscorpion diversity: The German Barcode of Life campaign reveals high levels of undocumented diversity in European false scorpions. Ecology and Evolution, 11(20), 13815-13829.
MW996050	Neobisium carcinoides	Neobisiidae	Muster, C., Spelda, J., Rulik, B., Thormann, J., von der Mark, L., & Astrin, J. J. (2021). The dark side of pseudoscorpion diversity: The German Barcode of Life campaign reveals high levels of undocumented diversity in European false scorpions. Ecology and Evolution, 11(20), 13815-13829.
MW996051	Neobisium simoni	Neobisiidae	Muster, C., Spelda, J., Rulik, B., Thormann, J., von der Mark, L., & Astrin, J. J. (2021). The dark side of pseudoscorpion diversity: The German Barcode of Life campaign reveals high levels of undocumented diversity in European false scorpions. Ecology and Evolution, 11(20), 13815-13829.
MW996052	Chernes nigrimanus	Chernetidae	Muster, C., Spelda, J., Rulik, B., Thormann, J., von der Mark, L., & Astrin, J. J. (2021). The dark side of pseudoscorpion diversity: The German Barcode of Life campaign reveals high levels of undocumented diversity in European false scorpions. Ecology and Evolution, 11(20), 13815-13829.
MW996053	Chernes cimicoides	Chernetidae	Muster, C., Spelda, J., Rulik, B., Thormann, J., von der Mark, L., & Astrin, J. J. (2021). The dark side of pseudoscorpion diversity: The German Barcode of Life campaign reveals high levels of undocumented diversity in European false scorpions. Ecology and Evolution, 11(20), 13815-13829.
MW996054	Lamprochernes chyzeri	Chernetidae	Muster, C., Spelda, J., Rulik, B., Thormann, J., von der Mark, L., & Astrin, J. J. (2021). The dark side of pseudoscorpion diversity: The German Barcode of Life campaign reveals high levels of undocumented diversity in European false scorpions. Ecology and Evolution, 11(20), 13815-13829.
MW996055	Allochernes peregrinus	Chernetidae	Muster, C., Spelda, J., Rulik, B., Thormann, J., von der Mark, L., & Astrin, J. J. (2021). The dark side of pseudoscorpion diversity: The German Barcode of Life campaign reveals high levels of undocumented diversity in European false scorpions. Ecology and Evolution, 11(20), 13815-13829.
MW996056	Neobisium carcinoides	Neobisiidae	Muster, C., Spelda, J., Rulik, B., Thormann, J., von der Mark, L., & Astrin, J. J. (2021). The dark side of pseudoscorpion diversity: The German Barcode of Life campaign reveals high levels of undocumented diversity in European false scorpions. Ecology and Evolution, 11(20), 13815-13829.
MW996057	Neobisium carcinoides	Neobisiidae	Muster, C., Spelda, J., Rulik, B., Thormann, J., von der Mark, L., & Astrin, J. J. (2021). The dark side of pseudoscorpion diversity: The German Barcode of Life campaign reveals high levels of undocumented diversity in European false scorpions. Ecology and Evolution, 11(20), 13815-13829.
MW996058	Allochernes powelli	Chernetidae	Muster, C., Spelda, J., Rulik, B., Thormann, J., von der Mark, L., & Astrin, J. J. (2021). The dark side of pseudoscorpion diversity: The German Barcode of Life campaign reveals high levels of undocumented diversity in European false scorpions. Ecology and Evolution, 11(20), 13815-13829.
MW996059	Pselaphochernes scorpioides	Chernetidae	Muster, C., Spelda, J., Rulik, B., Thormann, J., von der Mark, L., & Astrin, J. J. (2021). The dark side of pseudoscorpion diversity: The German Barcode of Life campaign reveals high levels of undocumented diversity in European false scorpions. Ecology and Evolution, 11(20), 13815-13829.
MW996060	Pselaphochernes dubius	Chernetidae	Muster, C., Spelda, J., Rulik, B., Thormann, J., von der Mark, L., & Astrin, J. J. (2021). The dark side of pseudoscorpion diversity: The German Barcode of Life campaign reveals high levels of undocumented diversity in European false scorpions. Ecology and Evolution, 11(20), 13815-13829.
MW996061	Pselaphochernes scorpioides	Chernetidae	Muster, C., Spelda, J., Rulik, B., Thormann, J., von der Mark, L., & Astrin, J. J. (2021). The dark side of pseudoscorpion diversity: The German Barcode of Life campaign reveals high levels of undocumented diversity in European false scorpions. Ecology and Evolution, 11(20), 13815-13829.
MW996062	Lamprochernes chyzeri	Chernetidae	Muster, C., Spelda, J., Rulik, B., Thormann, J., von der Mark, L., & Astrin, J. J. (2021). The dark side of pseudoscorpion diversity: The German Barcode of Life campaign reveals high levels of undocumented diversity in European false scorpions. Ecology and Evolution, 11(20), 13815-13829.
MW996063	Chernes cimicoides	Chernetidae	Muster, C., Spelda, J., Rulik, B., Thormann, J., von der Mark, L., & Astrin, J. J. (2021). The dark side of pseudoscorpion diversity: The German Barcode of Life campaign reveals high levels of undocumented diversity in European false scorpions. Ecology and Evolution, 11(20), 13815-13829.
MW996064	Chernes cimicoides	Chernetidae	Muster, C., Spelda, J., Rulik, B., Thormann, J., von der Mark, L., & Astrin, J. J. (2021). The dark side of pseudoscorpion diversity: The German Barcode of Life campaign reveals high levels of undocumented diversity in European false scorpions. Ecology and Evolution, 11(20), 13815-13829.
MW996065	Pselaphochernes scorpioides	Chernetidae	Muster, C., Spelda, J., Rulik, B., Thormann, J., von der Mark, L., & Astrin, J. J. (2021). The dark side of pseudoscorpion diversity: The German Barcode of Life campaign reveals high levels of undocumented diversity in European false scorpions. Ecology and Evolution, 11(20), 13815-13829.
MW996066	Neobisium carcinoides	Neobisiidae	Muster, C., Spelda, J., Rulik, B., Thormann, J., von der Mark, L., & Astrin, J. J. (2021). The dark side of pseudoscorpion diversity: The German Barcode of Life campaign reveals high levels of undocumented diversity in European false scorpions. Ecology and Evolution, 11(20), 13815-13829.
MW996067	Chernes cimicoides	Chernetidae	Muster, C., Spelda, J., Rulik, B., Thormann, J., von der Mark, L., & Astrin, J. J. (2021). The dark side of pseudoscorpion diversity: The German Barcode of Life campaign reveals high levels of undocumented diversity in European false scorpions. Ecology and Evolution, 11(20), 13815-13829.
MW996068	Neobisium sylvaticum	Neobisiidae	Muster, C., Spelda, J., Rulik, B., Thormann, J., von der Mark, L., & Astrin, J. J. (2021). The dark side of pseudoscorpion diversity: The German Barcode of Life campaign reveals high levels of undocumented diversity in European false scorpions. Ecology and Evolution, 11(20), 13815-13829.
MW996069	Dinocheirus panzeri	Chernetidae	Muster, C., Spelda, J., Rulik, B., Thormann, J., von der Mark, L., & Astrin, J. J. (2021). The dark side of pseudoscorpion diversity: The German Barcode of Life campaign reveals high levels of undocumented diversity in European false scorpions. Ecology and Evolution, 11(20), 13815-13829.
MW996070	Neobisium carcinoides	Neobisiidae	Muster, C., Spelda, J., Rulik, B., Thormann, J., von der Mark, L., & Astrin, J. J. (2021). The dark side of pseudoscorpion diversity: The German Barcode of Life campaign reveals high levels of undocumented diversity in European false scorpions. Ecology and Evolution, 11(20), 13815-13829.
MW996071	Neobisium carcinoides	Neobisiidae	Muster, C., Spelda, J., Rulik, B., Thormann, J., von der Mark, L., & Astrin, J. J. (2021). The dark side of pseudoscorpion diversity: The German Barcode of Life campaign reveals high levels of undocumented diversity in European false scorpions. Ecology and Evolution, 11(20), 13815-13829.
MW996072	Lamprochernes chyzeri	Chernetidae	Muster, C., Spelda, J., Rulik, B., Thormann, J., von der Mark, L., & Astrin, J. J. (2021). The dark side of pseudoscorpion diversity: The German Barcode of Life campaign reveals high levels of undocumented diversity in European false scorpions. Ecology and Evolution, 11(20), 13815-13829.
MW996073	Chernes cimicoides	Chernetidae	Muster, C., Spelda, J., Rulik, B., Thormann, J., von der Mark, L., & Astrin, J. J. (2021). The dark side of pseudoscorpion diversity: The German Barcode of Life campaign reveals high levels of undocumented diversity in European false scorpions. Ecology and Evolution, 11(20), 13815-13829.
MW996074	Chelifer cancroides	Cheliferidae	Muster, C., Spelda, J., Rulik, B., Thormann, J., von der Mark, L., & Astrin, J. J. (2021). The dark side of pseudoscorpion diversity: The German Barcode of Life campaign reveals high levels of undocumented diversity in European false scorpions. Ecology and Evolution, 11(20), 13815-13829.
MW996075	Neobisium carcinoides	Neobisiidae	Muster, C., Spelda, J., Rulik, B., Thormann, J., von der Mark, L., & Astrin, J. J. (2021). The dark side of pseudoscorpion diversity: The German Barcode of Life campaign reveals high levels of undocumented diversity in European false scorpions. Ecology and Evolution, 11(20), 13815-13829.
MW996076	Pselaphochernes scorpioides	Chernetidae	Muster, C., Spelda, J., Rulik, B., Thormann, J., von der Mark, L., & Astrin, J. J. (2021). The dark side of pseudoscorpion diversity: The German Barcode of Life campaign reveals high levels of undocumented diversity in European false scorpions. Ecology and Evolution, 11(20), 13815-13829.
MW996077	Neobisium carcinoides	Neobisiidae	Muster, C., Spelda, J., Rulik, B., Thormann, J., von der Mark, L., & Astrin, J. J. (2021). The dark side of pseudoscorpion diversity: The German Barcode of Life campaign reveals high levels of undocumented diversity in European false scorpions. Ecology and Evolution, 11(20), 13815-13829.
MW996078	Neobisium fuscimanum	Neobisiidae	Muster, C., Spelda, J., Rulik, B., Thormann, J., von der Mark, L., & Astrin, J. J. (2021). The dark side of pseudoscorpion diversity: The German Barcode of Life campaign reveals high levels of undocumented diversity in European false scorpions. Ecology and Evolution, 11(20), 13815-13829.
MW996079	Chernes cimicoides	Chernetidae	Muster, C., Spelda, J., Rulik, B., Thormann, J., von der Mark, L., & Astrin, J. J. (2021). The dark side of pseudoscorpion diversity: The German Barcode of Life campaign reveals high levels of undocumented diversity in European false scorpions. Ecology and Evolution, 11(20), 13815-13829.
MW996080	Dinocheirus panzeri	Chernetidae	Muster, C., Spelda, J., Rulik, B., Thormann, J., von der Mark, L., & Astrin, J. J. (2021). The dark side of pseudoscorpion diversity: The German Barcode of Life campaign reveals high levels of undocumented diversity in European false scorpions. Ecology and Evolution, 11(20), 13815-13829.
MW996081	Dendrochernes cyrneus	Chernetidae	Muster, C., Spelda, J., Rulik, B., Thormann, J., von der Mark, L., & Astrin, J. J. (2021). The dark side of pseudoscorpion diversity: The German Barcode of Life campaign reveals high levels of undocumented diversity in European false scorpions. Ecology and Evolution, 11(20), 13815-13829.
MW996082	Allochernes wideri wideri	Chernetidae	Muster, C., Spelda, J., Rulik, B., Thormann, J., von der Mark, L., & Astrin, J. J. (2021). The dark side of pseudoscorpion diversity: The German Barcode of Life campaign reveals high levels of undocumented diversity in European false scorpions. Ecology and Evolution, 11(20), 13815-13829.
MW996083	Neobisium erythrodactylum	Neobisiidae	Muster, C., Spelda, J., Rulik, B., Thormann, J., von der Mark, L., & Astrin, J. J. (2021). The dark side of pseudoscorpion diversity: The German Barcode of Life campaign reveals high levels of undocumented diversity in European false scorpions. Ecology and Evolution, 11(20), 13815-13829.
MW996084	Chernes cimicoides	Chernetidae	Muster, C., Spelda, J., Rulik, B., Thormann, J., von der Mark, L., & Astrin, J. J. (2021). The dark side of pseudoscorpion diversity: The German Barcode of Life campaign reveals high levels of undocumented diversity in European false scorpions. Ecology and Evolution, 11(20), 13815-13829.
MW996085	Ephippiochthonius boldorii	Chthoniidae	Muster, C., Spelda, J., Rulik, B., Thormann, J., von der Mark, L., & Astrin, J. J. (2021). The dark side of pseudoscorpion diversity: The German Barcode of Life campaign reveals high levels of undocumented diversity in European false scorpions. Ecology and Evolution, 11(20), 13815-13829.
MW996086	Chernes cimicoides	Chernetidae	Muster, C., Spelda, J., Rulik, B., Thormann, J., von der Mark, L., & Astrin, J. J. (2021). The dark side of pseudoscorpion diversity: The German Barcode of Life campaign reveals high levels of undocumented diversity in European false scorpions. Ecology and Evolution, 11(20), 13815-13829.
MW996087	Ephippiochthonius boldorii	Chthoniidae	Muster, C., Spelda, J., Rulik, B., Thormann, J., von der Mark, L., & Astrin, J. J. (2021). The dark side of pseudoscorpion diversity: The German Barcode of Life campaign reveals high levels of undocumented diversity in European false scorpions. Ecology and Evolution, 11(20), 13815-13829.
MW996088	Pselaphochernes scorpioides	Chernetidae	Muster, C., Spelda, J., Rulik, B., Thormann, J., von der Mark, L., & Astrin, J. J. (2021). The dark side of pseudoscorpion diversity: The German Barcode of Life campaign reveals high levels of undocumented diversity in European false scorpions. Ecology and Evolution, 11(20), 13815-13829.
MW996089	Neobisium carcinoides	Neobisiidae	Muster, C., Spelda, J., Rulik, B., Thormann, J., von der Mark, L., & Astrin, J. J. (2021). The dark side of pseudoscorpion diversity: The German Barcode of Life campaign reveals high levels of undocumented diversity in European false scorpions. Ecology and Evolution, 11(20), 13815-13829.
MW996090	Allochernes wideri wideri	Chernetidae	Muster, C., Spelda, J., Rulik, B., Thormann, J., von der Mark, L., & Astrin, J. J. (2021). The dark side of pseudoscorpion diversity: The German Barcode of Life campaign reveals high levels of undocumented diversity in European false scorpions. Ecology and Evolution, 11(20), 13815-13829.
MW996091	Allochernes powelli	Chernetidae	Muster, C., Spelda, J., Rulik, B., Thormann, J., von der Mark, L., & Astrin, J. J. (2021). The dark side of pseudoscorpion diversity: The German Barcode of Life campaign reveals high levels of undocumented diversity in European false scorpions. Ecology and Evolution, 11(20), 13815-13829.
MW996092	Neobisium carcinoides	Neobisiidae	Muster, C., Spelda, J., Rulik, B., Thormann, J., von der Mark, L., & Astrin, J. J. (2021). The dark side of pseudoscorpion diversity: The German Barcode of Life campaign reveals high levels of undocumented diversity in European false scorpions. Ecology and Evolution, 11(20), 13815-13829.
MW996093	Neobisium carcinoides	Neobisiidae	Muster, C., Spelda, J., Rulik, B., Thormann, J., von der Mark, L., & Astrin, J. J. (2021). The dark side of pseudoscorpion diversity: The German Barcode of Life campaign reveals high levels of undocumented diversity in European false scorpions. Ecology and Evolution, 11(20), 13815-13829.
MW996094	Neobisium carcinoides	Neobisiidae	Muster, C., Spelda, J., Rulik, B., Thormann, J., von der Mark, L., & Astrin, J. J. (2021). The dark side of pseudoscorpion diversity: The German Barcode of Life campaign reveals high levels of undocumented diversity in European false scorpions. Ecology and Evolution, 11(20), 13815-13829.
MW996095	Neobisium carcinoides	Neobisiidae	Muster, C., Spelda, J., Rulik, B., Thormann, J., von der Mark, L., & Astrin, J. J. (2021). The dark side of pseudoscorpion diversity: The German Barcode of Life campaign reveals high levels of undocumented diversity in European false scorpions. Ecology and Evolution, 11(20), 13815-13829.
MW996096	Neobisium carcinoides	Neobisiidae	Muster, C., Spelda, J., Rulik, B., Thormann, J., von der Mark, L., & Astrin, J. J. (2021). The dark side of pseudoscorpion diversity: The German Barcode of Life campaign reveals high levels of undocumented diversity in European false scorpions. Ecology and Evolution, 11(20), 13815-13829.
MW996097	Neobisium simoni	Neobisiidae	Muster, C., Spelda, J., Rulik, B., Thormann, J., von der Mark, L., & Astrin, J. J. (2021). The dark side of pseudoscorpion diversity: The German Barcode of Life campaign reveals high levels of undocumented diversity in European false scorpions. Ecology and Evolution, 11(20), 13815-13829.
MW996098	Ephippiochthonius tetrachelatus	Chthoniidae	Muster, C., Spelda, J., Rulik, B., Thormann, J., von der Mark, L., & Astrin, J. J. (2021). The dark side of pseudoscorpion diversity: The German Barcode of Life campaign reveals high levels of undocumented diversity in European false scorpions. Ecology and Evolution, 11(20), 13815-13829.
MW996099	Neobisium carcinoides	Neobisiidae	Muster, C., Spelda, J., Rulik, B., Thormann, J., von der Mark, L., & Astrin, J. J. (2021). The dark side of pseudoscorpion diversity: The German Barcode of Life campaign reveals high levels of undocumented diversity in European false scorpions. Ecology and Evolution, 11(20), 13815-13829.
MW996100	Neobisium sylvaticum	Neobisiidae	Muster, C., Spelda, J., Rulik, B., Thormann, J., von der Mark, L., & Astrin, J. J. (2021). The dark side of pseudoscorpion diversity: The German Barcode of Life campaign reveals high levels of undocumented diversity in European false scorpions. Ecology and Evolution, 11(20), 13815-13829.
MW996101	Neobisium carcinoides	Neobisiidae	Muster, C., Spelda, J., Rulik, B., Thormann, J., von der Mark, L., & Astrin, J. J. (2021). The dark side of pseudoscorpion diversity: The German Barcode of Life campaign reveals high levels of undocumented diversity in European false scorpions. Ecology and Evolution, 11(20), 13815-13829.
MW996102	Larca lata	Larcidae	Muster, C., Spelda, J., Rulik, B., Thormann, J., von der Mark, L., & Astrin, J. J. (2021). The dark side of pseudoscorpion diversity: The German Barcode of Life campaign reveals high levels of undocumented diversity in European false scorpions. Ecology and Evolution, 11(20), 13815-13829.
MW996103	Dendrochernes cyrneus	Chernetidae	Muster, C., Spelda, J., Rulik, B., Thormann, J., von der Mark, L., & Astrin, J. J. (2021). The dark side of pseudoscorpion diversity: The German Barcode of Life campaign reveals high levels of undocumented diversity in European false scorpions. Ecology and Evolution, 11(20), 13815-13829.
MW996104	Neobisium carcinoides	Neobisiidae	Muster, C., Spelda, J., Rulik, B., Thormann, J., von der Mark, L., & Astrin, J. J. (2021). The dark side of pseudoscorpion diversity: The German Barcode of Life campaign reveals high levels of undocumented diversity in European false scorpions. Ecology and Evolution, 11(20), 13815-13829.
MW996105	Pselaphochernes scorpioides	Chernetidae	Muster, C., Spelda, J., Rulik, B., Thormann, J., von der Mark, L., & Astrin, J. J. (2021). The dark side of pseudoscorpion diversity: The German Barcode of Life campaign reveals high levels of undocumented diversity in European false scorpions. Ecology and Evolution, 11(20), 13815-13829.
MW996106	Neobisium carcinoides	Neobisiidae	Muster, C., Spelda, J., Rulik, B., Thormann, J., von der Mark, L., & Astrin, J. J. (2021). The dark side of pseudoscorpion diversity: The German Barcode of Life campaign reveals high levels of undocumented diversity in European false scorpions. Ecology and Evolution, 11(20), 13815-13829.
MW996107	Allochernes peregrinus	Chernetidae	Muster, C., Spelda, J., Rulik, B., Thormann, J., von der Mark, L., & Astrin, J. J. (2021). The dark side of pseudoscorpion diversity: The German Barcode of Life campaign reveals high levels of undocumented diversity in European false scorpions. Ecology and Evolution, 11(20), 13815-13829.
MW996108	Ephippiochthonius tetrachelatus	Chthoniidae	Muster, C., Spelda, J., Rulik, B., Thormann, J., von der Mark, L., & Astrin, J. J. (2021). The dark side of pseudoscorpion diversity: The German Barcode of Life campaign reveals high levels of undocumented diversity in European false scorpions. Ecology and Evolution, 11(20), 13815-13829.
MW996109	Chernes cimicoides	Chernetidae	Muster, C., Spelda, J., Rulik, B., Thormann, J., von der Mark, L., & Astrin, J. J. (2021). The dark side of pseudoscorpion diversity: The German Barcode of Life campaign reveals high levels of undocumented diversity in European false scorpions. Ecology and Evolution, 11(20), 13815-13829.
MW996110	Neobisium fuscimanum	Neobisiidae	Muster, C., Spelda, J., Rulik, B., Thormann, J., von der Mark, L., & Astrin, J. J. (2021). The dark side of pseudoscorpion diversity: The German Barcode of Life campaign reveals high levels of undocumented diversity in European false scorpions. Ecology and Evolution, 11(20), 13815-13829.
MW996111	Neobisium sylvaticum	Neobisiidae	Muster, C., Spelda, J., Rulik, B., Thormann, J., von der Mark, L., & Astrin, J. J. (2021). The dark side of pseudoscorpion diversity: The German Barcode of Life campaign reveals high levels of undocumented diversity in European false scorpions. Ecology and Evolution, 11(20), 13815-13829.
MW996112	Neobisium carcinoides	Neobisiidae	Muster, C., Spelda, J., Rulik, B., Thormann, J., von der Mark, L., & Astrin, J. J. (2021). The dark side of pseudoscorpion diversity: The German Barcode of Life campaign reveals high levels of undocumented diversity in European false scorpions. Ecology and Evolution, 11(20), 13815-13829.
MW996113	Pselaphochernes scorpioides	Chernetidae	Muster, C., Spelda, J., Rulik, B., Thormann, J., von der Mark, L., & Astrin, J. J. (2021). The dark side of pseudoscorpion diversity: The German Barcode of Life campaign reveals high levels of undocumented diversity in European false scorpions. Ecology and Evolution, 11(20), 13815-13829.
MW996114	Allochernes wideri wideri	Chernetidae	Muster, C., Spelda, J., Rulik, B., Thormann, J., von der Mark, L., & Astrin, J. J. (2021). The dark side of pseudoscorpion diversity: The German Barcode of Life campaign reveals high levels of undocumented diversity in European false scorpions. Ecology and Evolution, 11(20), 13815-13829.
MW996115	Neobisium carcinoides	Neobisiidae	Muster, C., Spelda, J., Rulik, B., Thormann, J., von der Mark, L., & Astrin, J. J. (2021). The dark side of pseudoscorpion diversity: The German Barcode of Life campaign reveals high levels of undocumented diversity in European false scorpions. Ecology and Evolution, 11(20), 13815-13829.
MW996116	Chernes cimicoides	Chernetidae	Muster, C., Spelda, J., Rulik, B., Thormann, J., von der Mark, L., & Astrin, J. J. (2021). The dark side of pseudoscorpion diversity: The German Barcode of Life campaign reveals high levels of undocumented diversity in European false scorpions. Ecology and Evolution, 11(20), 13815-13829.
MW996117	Neobisium carcinoides	Neobisiidae	Muster, C., Spelda, J., Rulik, B., Thormann, J., von der Mark, L., & Astrin, J. J. (2021). The dark side of pseudoscorpion diversity: The German Barcode of Life campaign reveals high levels of undocumented diversity in European false scorpions. Ecology and Evolution, 11(20), 13815-13829.
MW996118	Neobisium hermanni	Neobisiidae	Muster, C., Spelda, J., Rulik, B., Thormann, J., von der Mark, L., & Astrin, J. J. (2021). The dark side of pseudoscorpion diversity: The German Barcode of Life campaign reveals high levels of undocumented diversity in European false scorpions. Ecology and Evolution, 11(20), 13815-13829.
MW996119	Chernes cimicoides	Chernetidae	Muster, C., Spelda, J., Rulik, B., Thormann, J., von der Mark, L., & Astrin, J. J. (2021). The dark side of pseudoscorpion diversity: The German Barcode of Life campaign reveals high levels of undocumented diversity in European false scorpions. Ecology and Evolution, 11(20), 13815-13829.
MW996120	Neobisium carcinoides	Neobisiidae	Muster, C., Spelda, J., Rulik, B., Thormann, J., von der Mark, L., & Astrin, J. J. (2021). The dark side of pseudoscorpion diversity: The German Barcode of Life campaign reveals high levels of undocumented diversity in European false scorpions. Ecology and Evolution, 11(20), 13815-13829.
MW996121	Allochernes peregrinus	Chernetidae	Muster, C., Spelda, J., Rulik, B., Thormann, J., von der Mark, L., & Astrin, J. J. (2021). The dark side of pseudoscorpion diversity: The German Barcode of Life campaign reveals high levels of undocumented diversity in European false scorpions. Ecology and Evolution, 11(20), 13815-13829.
MW996122	Pselaphochernes scorpioides	Chernetidae	Muster, C., Spelda, J., Rulik, B., Thormann, J., von der Mark, L., & Astrin, J. J. (2021). The dark side of pseudoscorpion diversity: The German Barcode of Life campaign reveals high levels of undocumented diversity in European false scorpions. Ecology and Evolution, 11(20), 13815-13829.
MW996123	Neobisium sylvaticum	Neobisiidae	Muster, C., Spelda, J., Rulik, B., Thormann, J., von der Mark, L., & Astrin, J. J. (2021). The dark side of pseudoscorpion diversity: The German Barcode of Life campaign reveals high levels of undocumented diversity in European false scorpions. Ecology and Evolution, 11(20), 13815-13829.
MW996124	Roncus lubricus	Neobisiidae	Muster, C., Spelda, J., Rulik, B., Thormann, J., von der Mark, L., & Astrin, J. J. (2021). The dark side of pseudoscorpion diversity: The German Barcode of Life campaign reveals high levels of undocumented diversity in European false scorpions. Ecology and Evolution, 11(20), 13815-13829.
MW996125	Neobisium sylvaticum	Neobisiidae	Muster, C., Spelda, J., Rulik, B., Thormann, J., von der Mark, L., & Astrin, J. J. (2021). The dark side of pseudoscorpion diversity: The German Barcode of Life campaign reveals high levels of undocumented diversity in European false scorpions. Ecology and Evolution, 11(20), 13815-13829.
MW996126	Neobisium carcinoides	Neobisiidae	Muster, C., Spelda, J., Rulik, B., Thormann, J., von der Mark, L., & Astrin, J. J. (2021). The dark side of pseudoscorpion diversity: The German Barcode of Life campaign reveals high levels of undocumented diversity in European false scorpions. Ecology and Evolution, 11(20), 13815-13829.
MW996127	Neobisium carcinoides	Neobisiidae	Muster, C., Spelda, J., Rulik, B., Thormann, J., von der Mark, L., & Astrin, J. J. (2021). The dark side of pseudoscorpion diversity: The German Barcode of Life campaign reveals high levels of undocumented diversity in European false scorpions. Ecology and Evolution, 11(20), 13815-13829.
MW996128	Allochernes peregrinus	Chernetidae	Muster, C., Spelda, J., Rulik, B., Thormann, J., von der Mark, L., & Astrin, J. J. (2021). The dark side of pseudoscorpion diversity: The German Barcode of Life campaign reveals high levels of undocumented diversity in European false scorpions. Ecology and Evolution, 11(20), 13815-13829.
MW996129	Chernes nigrimanus	Chernetidae	Muster, C., Spelda, J., Rulik, B., Thormann, J., von der Mark, L., & Astrin, J. J. (2021). The dark side of pseudoscorpion diversity: The German Barcode of Life campaign reveals high levels of undocumented diversity in European false scorpions. Ecology and Evolution, 11(20), 13815-13829.
MW996130	Neobisium fuscimanum	Neobisiidae	Muster, C., Spelda, J., Rulik, B., Thormann, J., von der Mark, L., & Astrin, J. J. (2021). The dark side of pseudoscorpion diversity: The German Barcode of Life campaign reveals high levels of undocumented diversity in European false scorpions. Ecology and Evolution, 11(20), 13815-13829.
MW996131	Neobisium erythrodactylum	Neobisiidae	Muster, C., Spelda, J., Rulik, B., Thormann, J., von der Mark, L., & Astrin, J. J. (2021). The dark side of pseudoscorpion diversity: The German Barcode of Life campaign reveals high levels of undocumented diversity in European false scorpions. Ecology and Evolution, 11(20), 13815-13829.
MW996132	Neobisium sylvaticum	Neobisiidae	Muster, C., Spelda, J., Rulik, B., Thormann, J., von der Mark, L., & Astrin, J. J. (2021). The dark side of pseudoscorpion diversity: The German Barcode of Life campaign reveals high levels of undocumented diversity in European false scorpions. Ecology and Evolution, 11(20), 13815-13829.
MW996133	Chelifer cancroides	Cheliferidae	Muster, C., Spelda, J., Rulik, B., Thormann, J., von der Mark, L., & Astrin, J. J. (2021). The dark side of pseudoscorpion diversity: The German Barcode of Life campaign reveals high levels of undocumented diversity in European false scorpions. Ecology and Evolution, 11(20), 13815-13829.
MW996134	Neobisium carcinoides	Neobisiidae	Muster, C., Spelda, J., Rulik, B., Thormann, J., von der Mark, L., & Astrin, J. J. (2021). The dark side of pseudoscorpion diversity: The German Barcode of Life campaign reveals high levels of undocumented diversity in European false scorpions. Ecology and Evolution, 11(20), 13815-13829.
MW996135	Chernes cimicoides	Chernetidae	Muster, C., Spelda, J., Rulik, B., Thormann, J., von der Mark, L., & Astrin, J. J. (2021). The dark side of pseudoscorpion diversity: The German Barcode of Life campaign reveals high levels of undocumented diversity in European false scorpions. Ecology and Evolution, 11(20), 13815-13829.
MW996136	Neobisium carcinoides	Neobisiidae	Muster, C., Spelda, J., Rulik, B., Thormann, J., von der Mark, L., & Astrin, J. J. (2021). The dark side of pseudoscorpion diversity: The German Barcode of Life campaign reveals high levels of undocumented diversity in European false scorpions. Ecology and Evolution, 11(20), 13815-13829.
MW996137	Neobisium carcinoides	Neobisiidae	Muster, C., Spelda, J., Rulik, B., Thormann, J., von der Mark, L., & Astrin, J. J. (2021). The dark side of pseudoscorpion diversity: The German Barcode of Life campaign reveals high levels of undocumented diversity in European false scorpions. Ecology and Evolution, 11(20), 13815-13829.
MW996138	Neobisium carcinoides	Neobisiidae	Muster, C., Spelda, J., Rulik, B., Thormann, J., von der Mark, L., & Astrin, J. J. (2021). The dark side of pseudoscorpion diversity: The German Barcode of Life campaign reveals high levels of undocumented diversity in European false scorpions. Ecology and Evolution, 11(20), 13815-13829.
MW996139	Pselaphochernes dubius	Chernetidae	Muster, C., Spelda, J., Rulik, B., Thormann, J., von der Mark, L., & Astrin, J. J. (2021). The dark side of pseudoscorpion diversity: The German Barcode of Life campaign reveals high levels of undocumented diversity in European false scorpions. Ecology and Evolution, 11(20), 13815-13829.
MW996140	Chernes cimicoides	Chernetidae	Muster, C., Spelda, J., Rulik, B., Thormann, J., von der Mark, L., & Astrin, J. J. (2021). The dark side of pseudoscorpion diversity: The German Barcode of Life campaign reveals high levels of undocumented diversity in European false scorpions. Ecology and Evolution, 11(20), 13815-13829.
MW996141	Ephippiochthonius boldorii	Chthoniidae	Muster, C., Spelda, J., Rulik, B., Thormann, J., von der Mark, L., & Astrin, J. J. (2021). The dark side of pseudoscorpion diversity: The German Barcode of Life campaign reveals high levels of undocumented diversity in European false scorpions. Ecology and Evolution, 11(20), 13815-13829.
MW996142	Neobisium carcinoides	Neobisiidae	Muster, C., Spelda, J., Rulik, B., Thormann, J., von der Mark, L., & Astrin, J. J. (2021). The dark side of pseudoscorpion diversity: The German Barcode of Life campaign reveals high levels of undocumented diversity in European false scorpions. Ecology and Evolution, 11(20), 13815-13829.
MW996143	Chernes hahnii	Chernetidae	Muster, C., Spelda, J., Rulik, B., Thormann, J., von der Mark, L., & Astrin, J. J. (2021). The dark side of pseudoscorpion diversity: The German Barcode of Life campaign reveals high levels of undocumented diversity in European false scorpions. Ecology and Evolution, 11(20), 13815-13829.
MW996144	Pselaphochernes scorpioides	Chernetidae	Muster, C., Spelda, J., Rulik, B., Thormann, J., von der Mark, L., & Astrin, J. J. (2021). The dark side of pseudoscorpion diversity: The German Barcode of Life campaign reveals high levels of undocumented diversity in European false scorpions. Ecology and Evolution, 11(20), 13815-13829.
MW996145	Dendrochernes cyrneus	Chernetidae	Muster, C., Spelda, J., Rulik, B., Thormann, J., von der Mark, L., & Astrin, J. J. (2021). The dark side of pseudoscorpion diversity: The German Barcode of Life campaign reveals high levels of undocumented diversity in European false scorpions. Ecology and Evolution, 11(20), 13815-13829.
MW996146	Ephippiochthonius boldorii	Chthoniidae	Muster, C., Spelda, J., Rulik, B., Thormann, J., von der Mark, L., & Astrin, J. J. (2021). The dark side of pseudoscorpion diversity: The German Barcode of Life campaign reveals high levels of undocumented diversity in European false scorpions. Ecology and Evolution, 11(20), 13815-13829.
MW996147	Allochernes peregrinus	Chernetidae	Muster, C., Spelda, J., Rulik, B., Thormann, J., von der Mark, L., & Astrin, J. J. (2021). The dark side of pseudoscorpion diversity: The German Barcode of Life campaign reveals high levels of undocumented diversity in European false scorpions. Ecology and Evolution, 11(20), 13815-13829.
MW996148	Neobisium sylvaticum	Neobisiidae	Muster, C., Spelda, J., Rulik, B., Thormann, J., von der Mark, L., & Astrin, J. J. (2021). The dark side of pseudoscorpion diversity: The German Barcode of Life campaign reveals high levels of undocumented diversity in European false scorpions. Ecology and Evolution, 11(20), 13815-13829.
MW996149	Dendrochernes cyrneus	Chernetidae	Muster, C., Spelda, J., Rulik, B., Thormann, J., von der Mark, L., & Astrin, J. J. (2021). The dark side of pseudoscorpion diversity: The German Barcode of Life campaign reveals high levels of undocumented diversity in European false scorpions. Ecology and Evolution, 11(20), 13815-13829.
MW996150	Neobisium carcinoides	Neobisiidae	Muster, C., Spelda, J., Rulik, B., Thormann, J., von der Mark, L., & Astrin, J. J. (2021). The dark side of pseudoscorpion diversity: The German Barcode of Life campaign reveals high levels of undocumented diversity in European false scorpions. Ecology and Evolution, 11(20), 13815-13829.
MW996151	Neobisium sylvaticum	Neobisiidae	Muster, C., Spelda, J., Rulik, B., Thormann, J., von der Mark, L., & Astrin, J. J. (2021). The dark side of pseudoscorpion diversity: The German Barcode of Life campaign reveals high levels of undocumented diversity in European false scorpions. Ecology and Evolution, 11(20), 13815-13829.
MW996152	Neobisium carcinoides	Neobisiidae	Muster, C., Spelda, J., Rulik, B., Thormann, J., von der Mark, L., & Astrin, J. J. (2021). The dark side of pseudoscorpion diversity: The German Barcode of Life campaign reveals high levels of undocumented diversity in European false scorpions. Ecology and Evolution, 11(20), 13815-13829.
MW996153	Cheiridium museorum	Cheiridiidae	Muster, C., Spelda, J., Rulik, B., Thormann, J., von der Mark, L., & Astrin, J. J. (2021). The dark side of pseudoscorpion diversity: The German Barcode of Life campaign reveals high levels of undocumented diversity in European false scorpions. Ecology and Evolution, 11(20), 13815-13829.
MW996154	Neobisium carcinoides	Neobisiidae	Muster, C., Spelda, J., Rulik, B., Thormann, J., von der Mark, L., & Astrin, J. J. (2021). The dark side of pseudoscorpion diversity: The German Barcode of Life campaign reveals high levels of undocumented diversity in European false scorpions. Ecology and Evolution, 11(20), 13815-13829.
MW996155	Neobisium carcinoides	Neobisiidae	Muster, C., Spelda, J., Rulik, B., Thormann, J., von der Mark, L., & Astrin, J. J. (2021). The dark side of pseudoscorpion diversity: The German Barcode of Life campaign reveals high levels of undocumented diversity in European false scorpions. Ecology and Evolution, 11(20), 13815-13829.
MW996156	Dendrochernes cyrneus	Chernetidae	Muster, C., Spelda, J., Rulik, B., Thormann, J., von der Mark, L., & Astrin, J. J. (2021). The dark side of pseudoscorpion diversity: The German Barcode of Life campaign reveals high levels of undocumented diversity in European false scorpions. Ecology and Evolution, 11(20), 13815-13829.
MW996157	Dinocheirus panzeri	Chernetidae	Muster, C., Spelda, J., Rulik, B., Thormann, J., von der Mark, L., & Astrin, J. J. (2021). The dark side of pseudoscorpion diversity: The German Barcode of Life campaign reveals high levels of undocumented diversity in European false scorpions. Ecology and Evolution, 11(20), 13815-13829.
MW996158	Neobisium carcinoides	Neobisiidae	Muster, C., Spelda, J., Rulik, B., Thormann, J., von der Mark, L., & Astrin, J. J. (2021). The dark side of pseudoscorpion diversity: The German Barcode of Life campaign reveals high levels of undocumented diversity in European false scorpions. Ecology and Evolution, 11(20), 13815-13829.
MW996159	Neobisium carcinoides	Neobisiidae	Muster, C., Spelda, J., Rulik, B., Thormann, J., von der Mark, L., & Astrin, J. J. (2021). The dark side of pseudoscorpion diversity: The German Barcode of Life campaign reveals high levels of undocumented diversity in European false scorpions. Ecology and Evolution, 11(20), 13815-13829.
MW996160	Dinocheirus panzeri	Chernetidae	Muster, C., Spelda, J., Rulik, B., Thormann, J., von der Mark, L., & Astrin, J. J. (2021). The dark side of pseudoscorpion diversity: The German Barcode of Life campaign reveals high levels of undocumented diversity in European false scorpions. Ecology and Evolution, 11(20), 13815-13829.
MW996161	Neobisium carcinoides	Neobisiidae	Muster, C., Spelda, J., Rulik, B., Thormann, J., von der Mark, L., & Astrin, J. J. (2021). The dark side of pseudoscorpion diversity: The German Barcode of Life campaign reveals high levels of undocumented diversity in European false scorpions. Ecology and Evolution, 11(20), 13815-13829.
MW996162	Pselaphochernes scorpioides	Chernetidae	Muster, C., Spelda, J., Rulik, B., Thormann, J., von der Mark, L., & Astrin, J. J. (2021). The dark side of pseudoscorpion diversity: The German Barcode of Life campaign reveals high levels of undocumented diversity in European false scorpions. Ecology and Evolution, 11(20), 13815-13829.
MW996163	Pselaphochernes dubius	Chernetidae	Muster, C., Spelda, J., Rulik, B., Thormann, J., von der Mark, L., & Astrin, J. J. (2021). The dark side of pseudoscorpion diversity: The German Barcode of Life campaign reveals high levels of undocumented diversity in European false scorpions. Ecology and Evolution, 11(20), 13815-13829.
MW996164	Neobisium sylvaticum	Neobisiidae	Muster, C., Spelda, J., Rulik, B., Thormann, J., von der Mark, L., & Astrin, J. J. (2021). The dark side of pseudoscorpion diversity: The German Barcode of Life campaign reveals high levels of undocumented diversity in European false scorpions. Ecology and Evolution, 11(20), 13815-13829.
MW996165	Neobisium carcinoides	Neobisiidae	Muster, C., Spelda, J., Rulik, B., Thormann, J., von der Mark, L., & Astrin, J. J. (2021). The dark side of pseudoscorpion diversity: The German Barcode of Life campaign reveals high levels of undocumented diversity in European false scorpions. Ecology and Evolution, 11(20), 13815-13829.
MW996166	Neobisium simile	Neobisiidae	Muster, C., Spelda, J., Rulik, B., Thormann, J., von der Mark, L., & Astrin, J. J. (2021). The dark side of pseudoscorpion diversity: The German Barcode of Life campaign reveals high levels of undocumented diversity in European false scorpions. Ecology and Evolution, 11(20), 13815-13829.
MW996167	Allochernes wideri wideri	Chernetidae	Muster, C., Spelda, J., Rulik, B., Thormann, J., von der Mark, L., & Astrin, J. J. (2021). The dark side of pseudoscorpion diversity: The German Barcode of Life campaign reveals high levels of undocumented diversity in European false scorpions. Ecology and Evolution, 11(20), 13815-13829.
MW996168	Neobisium carcinoides	Neobisiidae	Muster, C., Spelda, J., Rulik, B., Thormann, J., von der Mark, L., & Astrin, J. J. (2021). The dark side of pseudoscorpion diversity: The German Barcode of Life campaign reveals high levels of undocumented diversity in European false scorpions. Ecology and Evolution, 11(20), 13815-13829.
MW996169	Pselaphochernes dubius	Chernetidae	Muster, C., Spelda, J., Rulik, B., Thormann, J., von der Mark, L., & Astrin, J. J. (2021). The dark side of pseudoscorpion diversity: The German Barcode of Life campaign reveals high levels of undocumented diversity in European false scorpions. Ecology and Evolution, 11(20), 13815-13829.
MW996170	Neobisium hermanni	Neobisiidae	Muster, C., Spelda, J., Rulik, B., Thormann, J., von der Mark, L., & Astrin, J. J. (2021). The dark side of pseudoscorpion diversity: The German Barcode of Life campaign reveals high levels of undocumented diversity in European false scorpions. Ecology and Evolution, 11(20), 13815-13829.
MW996171	Chernes cimicoides	Chernetidae	Muster, C., Spelda, J., Rulik, B., Thormann, J., von der Mark, L., & Astrin, J. J. (2021). The dark side of pseudoscorpion diversity: The German Barcode of Life campaign reveals high levels of undocumented diversity in European false scorpions. Ecology and Evolution, 11(20), 13815-13829.
MW996172	Pselaphochernes scorpioides	Chernetidae	Muster, C., Spelda, J., Rulik, B., Thormann, J., von der Mark, L., & Astrin, J. J. (2021). The dark side of pseudoscorpion diversity: The German Barcode of Life campaign reveals high levels of undocumented diversity in European false scorpions. Ecology and Evolution, 11(20), 13815-13829.
MW996173	Neobisium carcinoides	Neobisiidae	Muster, C., Spelda, J., Rulik, B., Thormann, J., von der Mark, L., & Astrin, J. J. (2021). The dark side of pseudoscorpion diversity: The German Barcode of Life campaign reveals high levels of undocumented diversity in European false scorpions. Ecology and Evolution, 11(20), 13815-13829.
MW996174	Pselaphochernes scorpioides	Chernetidae	Muster, C., Spelda, J., Rulik, B., Thormann, J., von der Mark, L., & Astrin, J. J. (2021). The dark side of pseudoscorpion diversity: The German Barcode of Life campaign reveals high levels of undocumented diversity in European false scorpions. Ecology and Evolution, 11(20), 13815-13829.
MW996175	Allochernes wideri wideri	Chernetidae	Muster, C., Spelda, J., Rulik, B., Thormann, J., von der Mark, L., & Astrin, J. J. (2021). The dark side of pseudoscorpion diversity: The German Barcode of Life campaign reveals high levels of undocumented diversity in European false scorpions. Ecology and Evolution, 11(20), 13815-13829.
MW996176	Neobisium carcinoides	Neobisiidae	Muster, C., Spelda, J., Rulik, B., Thormann, J., von der Mark, L., & Astrin, J. J. (2021). The dark side of pseudoscorpion diversity: The German Barcode of Life campaign reveals high levels of undocumented diversity in European false scorpions. Ecology and Evolution, 11(20), 13815-13829.
MW996177	Neobisium carcinoides	Neobisiidae	Muster, C., Spelda, J., Rulik, B., Thormann, J., von der Mark, L., & Astrin, J. J. (2021). The dark side of pseudoscorpion diversity: The German Barcode of Life campaign reveals high levels of undocumented diversity in European false scorpions. Ecology and Evolution, 11(20), 13815-13829.
MW996178	Neobisium simile	Neobisiidae	Muster, C., Spelda, J., Rulik, B., Thormann, J., von der Mark, L., & Astrin, J. J. (2021). The dark side of pseudoscorpion diversity: The German Barcode of Life campaign reveals high levels of undocumented diversity in European false scorpions. Ecology and Evolution, 11(20), 13815-13829.
MW996179	Lamprochernes savignyi	Chernetidae	Muster, C., Spelda, J., Rulik, B., Thormann, J., von der Mark, L., & Astrin, J. J. (2021). The dark side of pseudoscorpion diversity: The German Barcode of Life campaign reveals high levels of undocumented diversity in European false scorpions. Ecology and Evolution, 11(20), 13815-13829.
MW996180	Pselaphochernes scorpioides	Chernetidae	Muster, C., Spelda, J., Rulik, B., Thormann, J., von der Mark, L., & Astrin, J. J. (2021). The dark side of pseudoscorpion diversity: The German Barcode of Life campaign reveals high levels of undocumented diversity in European false scorpions. Ecology and Evolution, 11(20), 13815-13829.
MW996181	Neobisium carcinoides	Neobisiidae	Muster, C., Spelda, J., Rulik, B., Thormann, J., von der Mark, L., & Astrin, J. J. (2021). The dark side of pseudoscorpion diversity: The German Barcode of Life campaign reveals high levels of undocumented diversity in European false scorpions. Ecology and Evolution, 11(20), 13815-13829.
MW996182	Pselaphochernes scorpioides	Chernetidae	Muster, C., Spelda, J., Rulik, B., Thormann, J., von der Mark, L., & Astrin, J. J. (2021). The dark side of pseudoscorpion diversity: The German Barcode of Life campaign reveals high levels of undocumented diversity in European false scorpions. Ecology and Evolution, 11(20), 13815-13829.
MW996183	Microbisium brevifemoratum	Neobisiidae	Muster, C., Spelda, J., Rulik, B., Thormann, J., von der Mark, L., & Astrin, J. J. (2021). The dark side of pseudoscorpion diversity: The German Barcode of Life campaign reveals high levels of undocumented diversity in European false scorpions. Ecology and Evolution, 11(20), 13815-13829.
MW996184	Lamprochernes chyzeri	Chernetidae	Muster, C., Spelda, J., Rulik, B., Thormann, J., von der Mark, L., & Astrin, J. J. (2021). The dark side of pseudoscorpion diversity: The German Barcode of Life campaign reveals high levels of undocumented diversity in European false scorpions. Ecology and Evolution, 11(20), 13815-13829.
MW996185	Allochernes peregrinus	Chernetidae	Muster, C., Spelda, J., Rulik, B., Thormann, J., von der Mark, L., & Astrin, J. J. (2021). The dark side of pseudoscorpion diversity: The German Barcode of Life campaign reveals high levels of undocumented diversity in European false scorpions. Ecology and Evolution, 11(20), 13815-13829.
MW996186	Neobisium carcinoides	Neobisiidae	Muster, C., Spelda, J., Rulik, B., Thormann, J., von der Mark, L., & Astrin, J. J. (2021). The dark side of pseudoscorpion diversity: The German Barcode of Life campaign reveals high levels of undocumented diversity in European false scorpions. Ecology and Evolution, 11(20), 13815-13829.
MW996187	Cheiridium museorum	Cheiridiidae	Muster, C., Spelda, J., Rulik, B., Thormann, J., von der Mark, L., & Astrin, J. J. (2021). The dark side of pseudoscorpion diversity: The German Barcode of Life campaign reveals high levels of undocumented diversity in European false scorpions. Ecology and Evolution, 11(20), 13815-13829.
MW996188	Neobisium sylvaticum	Neobisiidae	Muster, C., Spelda, J., Rulik, B., Thormann, J., von der Mark, L., & Astrin, J. J. (2021). The dark side of pseudoscorpion diversity: The German Barcode of Life campaign reveals high levels of undocumented diversity in European false scorpions. Ecology and Evolution, 11(20), 13815-13829.
MW996189	Neobisium simoni	Neobisiidae	Muster, C., Spelda, J., Rulik, B., Thormann, J., von der Mark, L., & Astrin, J. J. (2021). The dark side of pseudoscorpion diversity: The German Barcode of Life campaign reveals high levels of undocumented diversity in European false scorpions. Ecology and Evolution, 11(20), 13815-13829.
MW996190	Neobisium erythrodactylum	Neobisiidae	Muster, C., Spelda, J., Rulik, B., Thormann, J., von der Mark, L., & Astrin, J. J. (2021). The dark side of pseudoscorpion diversity: The German Barcode of Life campaign reveals high levels of undocumented diversity in European false scorpions. Ecology and Evolution, 11(20), 13815-13829.
MW996191	Chelifer cancroides	Cheliferidae	Muster, C., Spelda, J., Rulik, B., Thormann, J., von der Mark, L., & Astrin, J. J. (2021). The dark side of pseudoscorpion diversity: The German Barcode of Life campaign reveals high levels of undocumented diversity in European false scorpions. Ecology and Evolution, 11(20), 13815-13829.
MW996192	Neobisium sylvaticum	Neobisiidae	Muster, C., Spelda, J., Rulik, B., Thormann, J., von der Mark, L., & Astrin, J. J. (2021). The dark side of pseudoscorpion diversity: The German Barcode of Life campaign reveals high levels of undocumented diversity in European false scorpions. Ecology and Evolution, 11(20), 13815-13829.
MW996193	Chernes cimicoides	Chernetidae	Muster, C., Spelda, J., Rulik, B., Thormann, J., von der Mark, L., & Astrin, J. J. (2021). The dark side of pseudoscorpion diversity: The German Barcode of Life campaign reveals high levels of undocumented diversity in European false scorpions. Ecology and Evolution, 11(20), 13815-13829.
MW996194	Neobisium fuscimanum	Neobisiidae	Muster, C., Spelda, J., Rulik, B., Thormann, J., von der Mark, L., & Astrin, J. J. (2021). The dark side of pseudoscorpion diversity: The German Barcode of Life campaign reveals high levels of undocumented diversity in European false scorpions. Ecology and Evolution, 11(20), 13815-13829.
MW996195	Ephippiochthonius tetrachelatus	Chthoniidae	Muster, C., Spelda, J., Rulik, B., Thormann, J., von der Mark, L., & Astrin, J. J. (2021). The dark side of pseudoscorpion diversity: The German Barcode of Life campaign reveals high levels of undocumented diversity in European false scorpions. Ecology and Evolution, 11(20), 13815-13829.
MW996196	Allochernes peregrinus	Chernetidae	Muster, C., Spelda, J., Rulik, B., Thormann, J., von der Mark, L., & Astrin, J. J. (2021). The dark side of pseudoscorpion diversity: The German Barcode of Life campaign reveals high levels of undocumented diversity in European false scorpions. Ecology and Evolution, 11(20), 13815-13829.
MW996197	Neobisium carcinoides	Neobisiidae	Muster, C., Spelda, J., Rulik, B., Thormann, J., von der Mark, L., & Astrin, J. J. (2021). The dark side of pseudoscorpion diversity: The German Barcode of Life campaign reveals high levels of undocumented diversity in European false scorpions. Ecology and Evolution, 11(20), 13815-13829.
MW996198	Neobisium fuscimanum	Neobisiidae	Muster, C., Spelda, J., Rulik, B., Thormann, J., von der Mark, L., & Astrin, J. J. (2021). The dark side of pseudoscorpion diversity: The German Barcode of Life campaign reveals high levels of undocumented diversity in European false scorpions. Ecology and Evolution, 11(20), 13815-13829.
MW996199	Neobisium carcinoides	Neobisiidae	Muster, C., Spelda, J., Rulik, B., Thormann, J., von der Mark, L., & Astrin, J. J. (2021). The dark side of pseudoscorpion diversity: The German Barcode of Life campaign reveals high levels of undocumented diversity in European false scorpions. Ecology and Evolution, 11(20), 13815-13829.
MW996200	Pselaphochernes dubius	Chernetidae	Muster, C., Spelda, J., Rulik, B., Thormann, J., von der Mark, L., & Astrin, J. J. (2021). The dark side of pseudoscorpion diversity: The German Barcode of Life campaign reveals high levels of undocumented diversity in European false scorpions. Ecology and Evolution, 11(20), 13815-13829.
MW996201	Neobisium sylvaticum	Neobisiidae	Muster, C., Spelda, J., Rulik, B., Thormann, J., von der Mark, L., & Astrin, J. J. (2021). The dark side of pseudoscorpion diversity: The German Barcode of Life campaign reveals high levels of undocumented diversity in European false scorpions. Ecology and Evolution, 11(20), 13815-13829.
MW996202	Neobisium carcinoides	Neobisiidae	Muster, C., Spelda, J., Rulik, B., Thormann, J., von der Mark, L., & Astrin, J. J. (2021). The dark side of pseudoscorpion diversity: The German Barcode of Life campaign reveals high levels of undocumented diversity in European false scorpions. Ecology and Evolution, 11(20), 13815-13829.
MW996203	Neobisium erythrodactylum	Neobisiidae	Muster, C., Spelda, J., Rulik, B., Thormann, J., von der Mark, L., & Astrin, J. J. (2021). The dark side of pseudoscorpion diversity: The German Barcode of Life campaign reveals high levels of undocumented diversity in European false scorpions. Ecology and Evolution, 11(20), 13815-13829.
MW996204	Pselaphochernes dubius	Chernetidae	Muster, C., Spelda, J., Rulik, B., Thormann, J., von der Mark, L., & Astrin, J. J. (2021). The dark side of pseudoscorpion diversity: The German Barcode of Life campaign reveals high levels of undocumented diversity in European false scorpions. Ecology and Evolution, 11(20), 13815-13829.
MW996205	Neobisium carcinoides	Neobisiidae	Muster, C., Spelda, J., Rulik, B., Thormann, J., von der Mark, L., & Astrin, J. J. (2021). The dark side of pseudoscorpion diversity: The German Barcode of Life campaign reveals high levels of undocumented diversity in European false scorpions. Ecology and Evolution, 11(20), 13815-13829.
MW996206	Neobisium carcinoides	Neobisiidae	Muster, C., Spelda, J., Rulik, B., Thormann, J., von der Mark, L., & Astrin, J. J. (2021). The dark side of pseudoscorpion diversity: The German Barcode of Life campaign reveals high levels of undocumented diversity in European false scorpions. Ecology and Evolution, 11(20), 13815-13829.
MW996207	Neobisium carcinoides	Neobisiidae	Muster, C., Spelda, J., Rulik, B., Thormann, J., von der Mark, L., & Astrin, J. J. (2021). The dark side of pseudoscorpion diversity: The German Barcode of Life campaign reveals high levels of undocumented diversity in European false scorpions. Ecology and Evolution, 11(20), 13815-13829.
MW996208	Pselaphochernes scorpioides	Chernetidae	Muster, C., Spelda, J., Rulik, B., Thormann, J., von der Mark, L., & Astrin, J. J. (2021). The dark side of pseudoscorpion diversity: The German Barcode of Life campaign reveals high levels of undocumented diversity in European false scorpions. Ecology and Evolution, 11(20), 13815-13829.
MW996209	Dinocheirus panzeri	Chernetidae	Muster, C., Spelda, J., Rulik, B., Thormann, J., von der Mark, L., & Astrin, J. J. (2021). The dark side of pseudoscorpion diversity: The German Barcode of Life campaign reveals high levels of undocumented diversity in European false scorpions. Ecology and Evolution, 11(20), 13815-13829.
MW996210	Neobisium sylvaticum	Neobisiidae	Muster, C., Spelda, J., Rulik, B., Thormann, J., von der Mark, L., & Astrin, J. J. (2021). The dark side of pseudoscorpion diversity: The German Barcode of Life campaign reveals high levels of undocumented diversity in European false scorpions. Ecology and Evolution, 11(20), 13815-13829.
MW996211	Neobisium erythrodactylum	Neobisiidae	Muster, C., Spelda, J., Rulik, B., Thormann, J., von der Mark, L., & Astrin, J. J. (2021). The dark side of pseudoscorpion diversity: The German Barcode of Life campaign reveals high levels of undocumented diversity in European false scorpions. Ecology and Evolution, 11(20), 13815-13829.
MW996212	Allochernes wideri wideri	Chernetidae	Muster, C., Spelda, J., Rulik, B., Thormann, J., von der Mark, L., & Astrin, J. J. (2021). The dark side of pseudoscorpion diversity: The German Barcode of Life campaign reveals high levels of undocumented diversity in European false scorpions. Ecology and Evolution, 11(20), 13815-13829.
MW996213	Chelifer cancroides	Cheliferidae	Muster, C., Spelda, J., Rulik, B., Thormann, J., von der Mark, L., & Astrin, J. J. (2021). The dark side of pseudoscorpion diversity: The German Barcode of Life campaign reveals high levels of undocumented diversity in European false scorpions. Ecology and Evolution, 11(20), 13815-13829.
MW996214	Neobisium carcinoides	Neobisiidae	Muster, C., Spelda, J., Rulik, B., Thormann, J., von der Mark, L., & Astrin, J. J. (2021). The dark side of pseudoscorpion diversity: The German Barcode of Life campaign reveals high levels of undocumented diversity in European false scorpions. Ecology and Evolution, 11(20), 13815-13829.
MW996215	Neobisium carcinoides	Neobisiidae	Muster, C., Spelda, J., Rulik, B., Thormann, J., von der Mark, L., & Astrin, J. J. (2021). The dark side of pseudoscorpion diversity: The German Barcode of Life campaign reveals high levels of undocumented diversity in European false scorpions. Ecology and Evolution, 11(20), 13815-13829.
MW996216	Neobisium carcinoides	Neobisiidae	Muster, C., Spelda, J., Rulik, B., Thormann, J., von der Mark, L., & Astrin, J. J. (2021). The dark side of pseudoscorpion diversity: The German Barcode of Life campaign reveals high levels of undocumented diversity in European false scorpions. Ecology and Evolution, 11(20), 13815-13829.
MW996217	Allochernes peregrinus	Chernetidae	Muster, C., Spelda, J., Rulik, B., Thormann, J., von der Mark, L., & Astrin, J. J. (2021). The dark side of pseudoscorpion diversity: The German Barcode of Life campaign reveals high levels of undocumented diversity in European false scorpions. Ecology and Evolution, 11(20), 13815-13829.
MW996218	Allochernes wideri wideri	Chernetidae	Muster, C., Spelda, J., Rulik, B., Thormann, J., von der Mark, L., & Astrin, J. J. (2021). The dark side of pseudoscorpion diversity: The German Barcode of Life campaign reveals high levels of undocumented diversity in European false scorpions. Ecology and Evolution, 11(20), 13815-13829.
MW996219	Neobisium hermanni	Neobisiidae	Muster, C., Spelda, J., Rulik, B., Thormann, J., von der Mark, L., & Astrin, J. J. (2021). The dark side of pseudoscorpion diversity: The German Barcode of Life campaign reveals high levels of undocumented diversity in European false scorpions. Ecology and Evolution, 11(20), 13815-13829.
MW996220	Neobisium carcinoides	Neobisiidae	Muster, C., Spelda, J., Rulik, B., Thormann, J., von der Mark, L., & Astrin, J. J. (2021). The dark side of pseudoscorpion diversity: The German Barcode of Life campaign reveals high levels of undocumented diversity in European false scorpions. Ecology and Evolution, 11(20), 13815-13829.
MW996221	Neobisium carcinoides	Neobisiidae	Muster, C., Spelda, J., Rulik, B., Thormann, J., von der Mark, L., & Astrin, J. J. (2021). The dark side of pseudoscorpion diversity: The German Barcode of Life campaign reveals high levels of undocumented diversity in European false scorpions. Ecology and Evolution, 11(20), 13815-13829.
MW996222	Chelifer cancroides	Cheliferidae	Muster, C., Spelda, J., Rulik, B., Thormann, J., von der Mark, L., & Astrin, J. J. (2021). The dark side of pseudoscorpion diversity: The German Barcode of Life campaign reveals high levels of undocumented diversity in European false scorpions. Ecology and Evolution, 11(20), 13815-13829.
MW996223	Chernes hahnii	Chernetidae	Muster, C., Spelda, J., Rulik, B., Thormann, J., von der Mark, L., & Astrin, J. J. (2021). The dark side of pseudoscorpion diversity: The German Barcode of Life campaign reveals high levels of undocumented diversity in European false scorpions. Ecology and Evolution, 11(20), 13815-13829.
MW996224	Chernes hahnii	Chernetidae	Muster, C., Spelda, J., Rulik, B., Thormann, J., von der Mark, L., & Astrin, J. J. (2021). The dark side of pseudoscorpion diversity: The German Barcode of Life campaign reveals high levels of undocumented diversity in European false scorpions. Ecology and Evolution, 11(20), 13815-13829.
MW996225	Ephippiochthonius tetrachelatus	Chthoniidae	Muster, C., Spelda, J., Rulik, B., Thormann, J., von der Mark, L., & Astrin, J. J. (2021). The dark side of pseudoscorpion diversity: The German Barcode of Life campaign reveals high levels of undocumented diversity in European false scorpions. Ecology and Evolution, 11(20), 13815-13829.
MW996226	Chernes cimicoides	Chernetidae	Muster, C., Spelda, J., Rulik, B., Thormann, J., von der Mark, L., & Astrin, J. J. (2021). The dark side of pseudoscorpion diversity: The German Barcode of Life campaign reveals high levels of undocumented diversity in European false scorpions. Ecology and Evolution, 11(20), 13815-13829.
MW996227	Neobisium carcinoides	Neobisiidae	Muster, C., Spelda, J., Rulik, B., Thormann, J., von der Mark, L., & Astrin, J. J. (2021). The dark side of pseudoscorpion diversity: The German Barcode of Life campaign reveals high levels of undocumented diversity in European false scorpions. Ecology and Evolution, 11(20), 13815-13829.
MW996228	Neobisium sylvaticum	Neobisiidae	Muster, C., Spelda, J., Rulik, B., Thormann, J., von der Mark, L., & Astrin, J. J. (2021). The dark side of pseudoscorpion diversity: The German Barcode of Life campaign reveals high levels of undocumented diversity in European false scorpions. Ecology and Evolution, 11(20), 13815-13829.
MW996229	Chernes cimicoides	Chernetidae	Muster, C., Spelda, J., Rulik, B., Thormann, J., von der Mark, L., & Astrin, J. J. (2021). The dark side of pseudoscorpion diversity: The German Barcode of Life campaign reveals high levels of undocumented diversity in European false scorpions. Ecology and Evolution, 11(20), 13815-13829.
MW996230	Chernes cimicoides	Chernetidae	Muster, C., Spelda, J., Rulik, B., Thormann, J., von der Mark, L., & Astrin, J. J. (2021). The dark side of pseudoscorpion diversity: The German Barcode of Life campaign reveals high levels of undocumented diversity in European false scorpions. Ecology and Evolution, 11(20), 13815-13829.
MW996231	Pselaphochernes scorpioides	Chernetidae	Muster, C., Spelda, J., Rulik, B., Thormann, J., von der Mark, L., & Astrin, J. J. (2021). The dark side of pseudoscorpion diversity: The German Barcode of Life campaign reveals high levels of undocumented diversity in European false scorpions. Ecology and Evolution, 11(20), 13815-13829.
MW996232	Chernes cimicoides	Chernetidae	Muster, C., Spelda, J., Rulik, B., Thormann, J., von der Mark, L., & Astrin, J. J. (2021). The dark side of pseudoscorpion diversity: The German Barcode of Life campaign reveals high levels of undocumented diversity in European false scorpions. Ecology and Evolution, 11(20), 13815-13829.
MW996233	Dendrochernes cyrneus	Chernetidae	Muster, C., Spelda, J., Rulik, B., Thormann, J., von der Mark, L., & Astrin, J. J. (2021). The dark side of pseudoscorpion diversity: The German Barcode of Life campaign reveals high levels of undocumented diversity in European false scorpions. Ecology and Evolution, 11(20), 13815-13829.
MW996234	Pselaphochernes scorpioides	Chernetidae	Muster, C., Spelda, J., Rulik, B., Thormann, J., von der Mark, L., & Astrin, J. J. (2021). The dark side of pseudoscorpion diversity: The German Barcode of Life campaign reveals high levels of undocumented diversity in European false scorpions. Ecology and Evolution, 11(20), 13815-13829.
MW996235	Chernes cimicoides	Chernetidae	Muster, C., Spelda, J., Rulik, B., Thormann, J., von der Mark, L., & Astrin, J. J. (2021). The dark side of pseudoscorpion diversity: The German Barcode of Life campaign reveals high levels of undocumented diversity in European false scorpions. Ecology and Evolution, 11(20), 13815-13829.
MW996236	Neobisium carcinoides	Neobisiidae	Muster, C., Spelda, J., Rulik, B., Thormann, J., von der Mark, L., & Astrin, J. J. (2021). The dark side of pseudoscorpion diversity: The German Barcode of Life campaign reveals high levels of undocumented diversity in European false scorpions. Ecology and Evolution, 11(20), 13815-13829.
MW996237	Neobisium carcinoides	Neobisiidae	Muster, C., Spelda, J., Rulik, B., Thormann, J., von der Mark, L., & Astrin, J. J. (2021). The dark side of pseudoscorpion diversity: The German Barcode of Life campaign reveals high levels of undocumented diversity in European false scorpions. Ecology and Evolution, 11(20), 13815-13829.
MW996238	Neobisium carcinoides	Neobisiidae	Muster, C., Spelda, J., Rulik, B., Thormann, J., von der Mark, L., & Astrin, J. J. (2021). The dark side of pseudoscorpion diversity: The German Barcode of Life campaign reveals high levels of undocumented diversity in European false scorpions. Ecology and Evolution, 11(20), 13815-13829.
MW996239	Neobisium carcinoides	Neobisiidae	Muster, C., Spelda, J., Rulik, B., Thormann, J., von der Mark, L., & Astrin, J. J. (2021). The dark side of pseudoscorpion diversity: The German Barcode of Life campaign reveals high levels of undocumented diversity in European false scorpions. Ecology and Evolution, 11(20), 13815-13829.
MW996240	Dinocheirus panzeri	Chernetidae	Muster, C., Spelda, J., Rulik, B., Thormann, J., von der Mark, L., & Astrin, J. J. (2021). The dark side of pseudoscorpion diversity: The German Barcode of Life campaign reveals high levels of undocumented diversity in European false scorpions. Ecology and Evolution, 11(20), 13815-13829.
MW996241	Chernes cimicoides	Chernetidae	Muster, C., Spelda, J., Rulik, B., Thormann, J., von der Mark, L., & Astrin, J. J. (2021). The dark side of pseudoscorpion diversity: The German Barcode of Life campaign reveals high levels of undocumented diversity in European false scorpions. Ecology and Evolution, 11(20), 13815-13829.
MW996242	Pselaphochernes scorpioides	Chernetidae	Muster, C., Spelda, J., Rulik, B., Thormann, J., von der Mark, L., & Astrin, J. J. (2021). The dark side of pseudoscorpion diversity: The German Barcode of Life campaign reveals high levels of undocumented diversity in European false scorpions. Ecology and Evolution, 11(20), 13815-13829.
MW996243	Neobisium carcinoides	Neobisiidae	Muster, C., Spelda, J., Rulik, B., Thormann, J., von der Mark, L., & Astrin, J. J. (2021). The dark side of pseudoscorpion diversity: The German Barcode of Life campaign reveals high levels of undocumented diversity in European false scorpions. Ecology and Evolution, 11(20), 13815-13829.
MW996244	Neobisium simile	Neobisiidae	Muster, C., Spelda, J., Rulik, B., Thormann, J., von der Mark, L., & Astrin, J. J. (2021). The dark side of pseudoscorpion diversity: The German Barcode of Life campaign reveals high levels of undocumented diversity in European false scorpions. Ecology and Evolution, 11(20), 13815-13829.
MW996245	Dinocheirus panzeri	Chernetidae	Muster, C., Spelda, J., Rulik, B., Thormann, J., von der Mark, L., & Astrin, J. J. (2021). The dark side of pseudoscorpion diversity: The German Barcode of Life campaign reveals high levels of undocumented diversity in European false scorpions. Ecology and Evolution, 11(20), 13815-13829.
MW996246	Neobisium carcinoides	Neobisiidae	Muster, C., Spelda, J., Rulik, B., Thormann, J., von der Mark, L., & Astrin, J. J. (2021). The dark side of pseudoscorpion diversity: The German Barcode of Life campaign reveals high levels of undocumented diversity in European false scorpions. Ecology and Evolution, 11(20), 13815-13829.
MW996247	Pselaphochernes scorpioides	Chernetidae	Muster, C., Spelda, J., Rulik, B., Thormann, J., von der Mark, L., & Astrin, J. J. (2021). The dark side of pseudoscorpion diversity: The German Barcode of Life campaign reveals high levels of undocumented diversity in European false scorpions. Ecology and Evolution, 11(20), 13815-13829.
MW996248	Allochernes wideri	Chernetidae	Muster, C., Spelda, J., Rulik, B., Thormann, J., von der Mark, L., & Astrin, J. J. (2021). The dark side of pseudoscorpion diversity: The German Barcode of Life campaign reveals high levels of undocumented diversity in European false scorpions. Ecology and Evolution, 11(20), 13815-13829.
MW996249	Ephippiochthonius boldorii	Chthoniidae	Muster, C., Spelda, J., Rulik, B., Thormann, J., von der Mark, L., & Astrin, J. J. (2021). The dark side of pseudoscorpion diversity: The German Barcode of Life campaign reveals high levels of undocumented diversity in European false scorpions. Ecology and Evolution, 11(20), 13815-13829.
MW996250	Neobisium fuscimanum	Neobisiidae	Muster, C., Spelda, J., Rulik, B., Thormann, J., von der Mark, L., & Astrin, J. J. (2021). The dark side of pseudoscorpion diversity: The German Barcode of Life campaign reveals high levels of undocumented diversity in European false scorpions. Ecology and Evolution, 11(20), 13815-13829.
MW996251	Neobisium carcinoides	Neobisiidae	Muster, C., Spelda, J., Rulik, B., Thormann, J., von der Mark, L., & Astrin, J. J. (2021). The dark side of pseudoscorpion diversity: The German Barcode of Life campaign reveals high levels of undocumented diversity in European false scorpions. Ecology and Evolution, 11(20), 13815-13829.
MW996252	Neobisium carcinoides	Neobisiidae	Muster, C., Spelda, J., Rulik, B., Thormann, J., von der Mark, L., & Astrin, J. J. (2021). The dark side of pseudoscorpion diversity: The German Barcode of Life campaign reveals high levels of undocumented diversity in European false scorpions. Ecology and Evolution, 11(20), 13815-13829.
MW996253	Neobisium fuscimanum	Neobisiidae	Muster, C., Spelda, J., Rulik, B., Thormann, J., von der Mark, L., & Astrin, J. J. (2021). The dark side of pseudoscorpion diversity: The German Barcode of Life campaign reveals high levels of undocumented diversity in European false scorpions. Ecology and Evolution, 11(20), 13815-13829.
MW996254	Neobisium carcinoides	Neobisiidae	Muster, C., Spelda, J., Rulik, B., Thormann, J., von der Mark, L., & Astrin, J. J. (2021). The dark side of pseudoscorpion diversity: The German Barcode of Life campaign reveals high levels of undocumented diversity in European false scorpions. Ecology and Evolution, 11(20), 13815-13829.
MW996255	Neobisium carcinoides	Neobisiidae	Muster, C., Spelda, J., Rulik, B., Thormann, J., von der Mark, L., & Astrin, J. J. (2021). The dark side of pseudoscorpion diversity: The German Barcode of Life campaign reveals high levels of undocumented diversity in European false scorpions. Ecology and Evolution, 11(20), 13815-13829.
MW996256	Neobisium carcinoides	Neobisiidae	Muster, C., Spelda, J., Rulik, B., Thormann, J., von der Mark, L., & Astrin, J. J. (2021). The dark side of pseudoscorpion diversity: The German Barcode of Life campaign reveals high levels of undocumented diversity in European false scorpions. Ecology and Evolution, 11(20), 13815-13829.
MW996257	Neobisium carcinoides	Neobisiidae	Muster, C., Spelda, J., Rulik, B., Thormann, J., von der Mark, L., & Astrin, J. J. (2021). The dark side of pseudoscorpion diversity: The German Barcode of Life campaign reveals high levels of undocumented diversity in European false scorpions. Ecology and Evolution, 11(20), 13815-13829.
MW996258	Pselaphochernes scorpioides	Chernetidae	Muster, C., Spelda, J., Rulik, B., Thormann, J., von der Mark, L., & Astrin, J. J. (2021). The dark side of pseudoscorpion diversity: The German Barcode of Life campaign reveals high levels of undocumented diversity in European false scorpions. Ecology and Evolution, 11(20), 13815-13829.
MW996259	Neobisium carcinoides	Neobisiidae	Muster, C., Spelda, J., Rulik, B., Thormann, J., von der Mark, L., & Astrin, J. J. (2021). The dark side of pseudoscorpion diversity: The German Barcode of Life campaign reveals high levels of undocumented diversity in European false scorpions. Ecology and Evolution, 11(20), 13815-13829.
MW996260	Chernes cimicoides	Chernetidae	Muster, C., Spelda, J., Rulik, B., Thormann, J., von der Mark, L., & Astrin, J. J. (2021). The dark side of pseudoscorpion diversity: The German Barcode of Life campaign reveals high levels of undocumented diversity in European false scorpions. Ecology and Evolution, 11(20), 13815-13829.
MW996261	Neobisium carcinoides	Neobisiidae	Muster, C., Spelda, J., Rulik, B., Thormann, J., von der Mark, L., & Astrin, J. J. (2021). The dark side of pseudoscorpion diversity: The German Barcode of Life campaign reveals high levels of undocumented diversity in European false scorpions. Ecology and Evolution, 11(20), 13815-13829.
MW996262	Dinocheirus panzeri	Chernetidae	Muster, C., Spelda, J., Rulik, B., Thormann, J., von der Mark, L., & Astrin, J. J. (2021). The dark side of pseudoscorpion diversity: The German Barcode of Life campaign reveals high levels of undocumented diversity in European false scorpions. Ecology and Evolution, 11(20), 13815-13829.
MW996263	Ephippiochthonius tetrachelatus	Chthoniidae	Muster, C., Spelda, J., Rulik, B., Thormann, J., von der Mark, L., & Astrin, J. J. (2021). The dark side of pseudoscorpion diversity: The German Barcode of Life campaign reveals high levels of undocumented diversity in European false scorpions. Ecology and Evolution, 11(20), 13815-13829.
MW996264	Neobisium carcinoides	Neobisiidae	Muster, C., Spelda, J., Rulik, B., Thormann, J., von der Mark, L., & Astrin, J. J. (2021). The dark side of pseudoscorpion diversity: The German Barcode of Life campaign reveals high levels of undocumented diversity in European false scorpions. Ecology and Evolution, 11(20), 13815-13829.
MW996265	Dinocheirus panzeri	Chernetidae	Muster, C., Spelda, J., Rulik, B., Thormann, J., von der Mark, L., & Astrin, J. J. (2021). The dark side of pseudoscorpion diversity: The German Barcode of Life campaign reveals high levels of undocumented diversity in European false scorpions. Ecology and Evolution, 11(20), 13815-13829.
MW996266	Chernes hahnii	Chernetidae	Muster, C., Spelda, J., Rulik, B., Thormann, J., von der Mark, L., & Astrin, J. J. (2021). The dark side of pseudoscorpion diversity: The German Barcode of Life campaign reveals high levels of undocumented diversity in European false scorpions. Ecology and Evolution, 11(20), 13815-13829.
MW996267	Pselaphochernes scorpioides	Chernetidae	Muster, C., Spelda, J., Rulik, B., Thormann, J., von der Mark, L., & Astrin, J. J. (2021). The dark side of pseudoscorpion diversity: The German Barcode of Life campaign reveals high levels of undocumented diversity in European false scorpions. Ecology and Evolution, 11(20), 13815-13829.
MW996268	Allochernes powelli	Chernetidae	Muster, C., Spelda, J., Rulik, B., Thormann, J., von der Mark, L., & Astrin, J. J. (2021). The dark side of pseudoscorpion diversity: The German Barcode of Life campaign reveals high levels of undocumented diversity in European false scorpions. Ecology and Evolution, 11(20), 13815-13829.
MW996269	Allochernes wideri wideri	Chernetidae	Muster, C., Spelda, J., Rulik, B., Thormann, J., von der Mark, L., & Astrin, J. J. (2021). The dark side of pseudoscorpion diversity: The German Barcode of Life campaign reveals high levels of undocumented diversity in European false scorpions. Ecology and Evolution, 11(20), 13815-13829.
MW996270	Lamprochernes nodosus	Chernetidae	Muster, C., Spelda, J., Rulik, B., Thormann, J., von der Mark, L., & Astrin, J. J. (2021). The dark side of pseudoscorpion diversity: The German Barcode of Life campaign reveals high levels of undocumented diversity in European false scorpions. Ecology and Evolution, 11(20), 13815-13829.
MW996271	Neobisium sylvaticum	Neobisiidae	Muster, C., Spelda, J., Rulik, B., Thormann, J., von der Mark, L., & Astrin, J. J. (2021). The dark side of pseudoscorpion diversity: The German Barcode of Life campaign reveals high levels of undocumented diversity in European false scorpions. Ecology and Evolution, 11(20), 13815-13829.
MW996272	Neobisium carcinoides	Neobisiidae	Muster, C., Spelda, J., Rulik, B., Thormann, J., von der Mark, L., & Astrin, J. J. (2021). The dark side of pseudoscorpion diversity: The German Barcode of Life campaign reveals high levels of undocumented diversity in European false scorpions. Ecology and Evolution, 11(20), 13815-13829.
MW996273	Neobisium carcinoides	Neobisiidae	Muster, C., Spelda, J., Rulik, B., Thormann, J., von der Mark, L., & Astrin, J. J. (2021). The dark side of pseudoscorpion diversity: The German Barcode of Life campaign reveals high levels of undocumented diversity in European false scorpions. Ecology and Evolution, 11(20), 13815-13829.
MW996274	Allochernes peregrinus	Chernetidae	Muster, C., Spelda, J., Rulik, B., Thormann, J., von der Mark, L., & Astrin, J. J. (2021). The dark side of pseudoscorpion diversity: The German Barcode of Life campaign reveals high levels of undocumented diversity in European false scorpions. Ecology and Evolution, 11(20), 13815-13829.
MW996275	Pselaphochernes scorpioides	Chernetidae	Muster, C., Spelda, J., Rulik, B., Thormann, J., von der Mark, L., & Astrin, J. J. (2021). The dark side of pseudoscorpion diversity: The German Barcode of Life campaign reveals high levels of undocumented diversity in European false scorpions. Ecology and Evolution, 11(20), 13815-13829.
MW996276	Neobisium carcinoides	Neobisiidae	Muster, C., Spelda, J., Rulik, B., Thormann, J., von der Mark, L., & Astrin, J. J. (2021). The dark side of pseudoscorpion diversity: The German Barcode of Life campaign reveals high levels of undocumented diversity in European false scorpions. Ecology and Evolution, 11(20), 13815-13829.
MW996277	Allochernes peregrinus	Chernetidae	Muster, C., Spelda, J., Rulik, B., Thormann, J., von der Mark, L., & Astrin, J. J. (2021). The dark side of pseudoscorpion diversity: The German Barcode of Life campaign reveals high levels of undocumented diversity in European false scorpions. Ecology and Evolution, 11(20), 13815-13829.
MW996278	Pselaphochernes scorpioides	Chernetidae	Muster, C., Spelda, J., Rulik, B., Thormann, J., von der Mark, L., & Astrin, J. J. (2021). The dark side of pseudoscorpion diversity: The German Barcode of Life campaign reveals high levels of undocumented diversity in European false scorpions. Ecology and Evolution, 11(20), 13815-13829.
MW996279	Pselaphochernes scorpioides	Chernetidae	Muster, C., Spelda, J., Rulik, B., Thormann, J., von der Mark, L., & Astrin, J. J. (2021). The dark side of pseudoscorpion diversity: The German Barcode of Life campaign reveals high levels of undocumented diversity in European false scorpions. Ecology and Evolution, 11(20), 13815-13829.
MW996280	Ephippiochthonius boldorii	Chthoniidae	Muster, C., Spelda, J., Rulik, B., Thormann, J., von der Mark, L., & Astrin, J. J. (2021). The dark side of pseudoscorpion diversity: The German Barcode of Life campaign reveals high levels of undocumented diversity in European false scorpions. Ecology and Evolution, 11(20), 13815-13829.
MW996281	Neobisium carcinoides	Neobisiidae	Muster, C., Spelda, J., Rulik, B., Thormann, J., von der Mark, L., & Astrin, J. J. (2021). The dark side of pseudoscorpion diversity: The German Barcode of Life campaign reveals high levels of undocumented diversity in European false scorpions. Ecology and Evolution, 11(20), 13815-13829.
MW996282	Neobisium fuscimanum	Neobisiidae	Muster, C., Spelda, J., Rulik, B., Thormann, J., von der Mark, L., & Astrin, J. J. (2021). The dark side of pseudoscorpion diversity: The German Barcode of Life campaign reveals high levels of undocumented diversity in European false scorpions. Ecology and Evolution, 11(20), 13815-13829.
MW996283	Neobisium fuscimanum	Neobisiidae	Muster, C., Spelda, J., Rulik, B., Thormann, J., von der Mark, L., & Astrin, J. J. (2021). The dark side of pseudoscorpion diversity: The German Barcode of Life campaign reveals high levels of undocumented diversity in European false scorpions. Ecology and Evolution, 11(20), 13815-13829.
MW996284	Neobisium carcinoides	Neobisiidae	Muster, C., Spelda, J., Rulik, B., Thormann, J., von der Mark, L., & Astrin, J. J. (2021). The dark side of pseudoscorpion diversity: The German Barcode of Life campaign reveals high levels of undocumented diversity in European false scorpions. Ecology and Evolution, 11(20), 13815-13829.
MW996285	Pselaphochernes scorpioides	Chernetidae	Muster, C., Spelda, J., Rulik, B., Thormann, J., von der Mark, L., & Astrin, J. J. (2021). The dark side of pseudoscorpion diversity: The German Barcode of Life campaign reveals high levels of undocumented diversity in European false scorpions. Ecology and Evolution, 11(20), 13815-13829.
MW996286	Neobisium carcinoides	Neobisiidae	Muster, C., Spelda, J., Rulik, B., Thormann, J., von der Mark, L., & Astrin, J. J. (2021). The dark side of pseudoscorpion diversity: The German Barcode of Life campaign reveals high levels of undocumented diversity in European false scorpions. Ecology and Evolution, 11(20), 13815-13829.
MW996287	Neobisium carcinoides	Neobisiidae	Muster, C., Spelda, J., Rulik, B., Thormann, J., von der Mark, L., & Astrin, J. J. (2021). The dark side of pseudoscorpion diversity: The German Barcode of Life campaign reveals high levels of undocumented diversity in European false scorpions. Ecology and Evolution, 11(20), 13815-13829.
MW996288	Ephippiochthonius boldorii	Chthoniidae	Muster, C., Spelda, J., Rulik, B., Thormann, J., von der Mark, L., & Astrin, J. J. (2021). The dark side of pseudoscorpion diversity: The German Barcode of Life campaign reveals high levels of undocumented diversity in European false scorpions. Ecology and Evolution, 11(20), 13815-13829.
MW996289	Ephippiochthonius fuscimanus	Chthoniidae	Muster, C., Spelda, J., Rulik, B., Thormann, J., von der Mark, L., & Astrin, J. J. (2021). The dark side of pseudoscorpion diversity: The German Barcode of Life campaign reveals high levels of undocumented diversity in European false scorpions. Ecology and Evolution, 11(20), 13815-13829.
MW996290	Neobisium fuscimanum	Neobisiidae	Muster, C., Spelda, J., Rulik, B., Thormann, J., von der Mark, L., & Astrin, J. J. (2021). The dark side of pseudoscorpion diversity: The German Barcode of Life campaign reveals high levels of undocumented diversity in European false scorpions. Ecology and Evolution, 11(20), 13815-13829.
MW996291	Neobisium fuscimanum	Neobisiidae	Muster, C., Spelda, J., Rulik, B., Thormann, J., von der Mark, L., & Astrin, J. J. (2021). The dark side of pseudoscorpion diversity: The German Barcode of Life campaign reveals high levels of undocumented diversity in European false scorpions. Ecology and Evolution, 11(20), 13815-13829.
MW996292	Chernes cimicoides	Chernetidae	Muster, C., Spelda, J., Rulik, B., Thormann, J., von der Mark, L., & Astrin, J. J. (2021). The dark side of pseudoscorpion diversity: The German Barcode of Life campaign reveals high levels of undocumented diversity in European false scorpions. Ecology and Evolution, 11(20), 13815-13829.
MW996293	Pselaphochernes scorpioides	Chernetidae	Muster, C., Spelda, J., Rulik, B., Thormann, J., von der Mark, L., & Astrin, J. J. (2021). The dark side of pseudoscorpion diversity: The German Barcode of Life campaign reveals high levels of undocumented diversity in European false scorpions. Ecology and Evolution, 11(20), 13815-13829.
MW996294	Neobisium sylvaticum	Neobisiidae	Muster, C., Spelda, J., Rulik, B., Thormann, J., von der Mark, L., & Astrin, J. J. (2021). The dark side of pseudoscorpion diversity: The German Barcode of Life campaign reveals high levels of undocumented diversity in European false scorpions. Ecology and Evolution, 11(20), 13815-13829.
MW996295	Microbisium suecicum	Neobisiidae	Muster, C., Spelda, J., Rulik, B., Thormann, J., von der Mark, L., & Astrin, J. J. (2021). The dark side of pseudoscorpion diversity: The German Barcode of Life campaign reveals high levels of undocumented diversity in European false scorpions. Ecology and Evolution, 11(20), 13815-13829.
MW996296	Pselaphochernes scorpioides	Chernetidae	Muster, C., Spelda, J., Rulik, B., Thormann, J., von der Mark, L., & Astrin, J. J. (2021). The dark side of pseudoscorpion diversity: The German Barcode of Life campaign reveals high levels of undocumented diversity in European false scorpions. Ecology and Evolution, 11(20), 13815-13829.
MW996297	Chernes cimicoides	Chernetidae	Muster, C., Spelda, J., Rulik, B., Thormann, J., von der Mark, L., & Astrin, J. J. (2021). The dark side of pseudoscorpion diversity: The German Barcode of Life campaign reveals high levels of undocumented diversity in European false scorpions. Ecology and Evolution, 11(20), 13815-13829.
MW996298	Chernes cimicoides	Chernetidae	Muster, C., Spelda, J., Rulik, B., Thormann, J., von der Mark, L., & Astrin, J. J. (2021). The dark side of pseudoscorpion diversity: The German Barcode of Life campaign reveals high levels of undocumented diversity in European false scorpions. Ecology and Evolution, 11(20), 13815-13829.
MW996299	Neobisium carcinoides	Neobisiidae	Muster, C., Spelda, J., Rulik, B., Thormann, J., von der Mark, L., & Astrin, J. J. (2021). The dark side of pseudoscorpion diversity: The German Barcode of Life campaign reveals high levels of undocumented diversity in European false scorpions. Ecology and Evolution, 11(20), 13815-13829.
MW996300	Neobisium carcinoides	Neobisiidae	Muster, C., Spelda, J., Rulik, B., Thormann, J., von der Mark, L., & Astrin, J. J. (2021). The dark side of pseudoscorpion diversity: The German Barcode of Life campaign reveals high levels of undocumented diversity in European false scorpions. Ecology and Evolution, 11(20), 13815-13829.
MW996301	Neobisium carcinoides	Neobisiidae	Muster, C., Spelda, J., Rulik, B., Thormann, J., von der Mark, L., & Astrin, J. J. (2021). The dark side of pseudoscorpion diversity: The German Barcode of Life campaign reveals high levels of undocumented diversity in European false scorpions. Ecology and Evolution, 11(20), 13815-13829.
MW996302	Neobisium carcinoides	Neobisiidae	Muster, C., Spelda, J., Rulik, B., Thormann, J., von der Mark, L., & Astrin, J. J. (2021). The dark side of pseudoscorpion diversity: The German Barcode of Life campaign reveals high levels of undocumented diversity in European false scorpions. Ecology and Evolution, 11(20), 13815-13829.
MW996303	Neobisium carcinoides	Neobisiidae	Muster, C., Spelda, J., Rulik, B., Thormann, J., von der Mark, L., & Astrin, J. J. (2021). The dark side of pseudoscorpion diversity: The German Barcode of Life campaign reveals high levels of undocumented diversity in European false scorpions. Ecology and Evolution, 11(20), 13815-13829.
MW996304	Neobisium carcinoides	Neobisiidae	Muster, C., Spelda, J., Rulik, B., Thormann, J., von der Mark, L., & Astrin, J. J. (2021). The dark side of pseudoscorpion diversity: The German Barcode of Life campaign reveals high levels of undocumented diversity in European false scorpions. Ecology and Evolution, 11(20), 13815-13829.
MW996305	Chernes cimicoides	Chernetidae	Muster, C., Spelda, J., Rulik, B., Thormann, J., von der Mark, L., & Astrin, J. J. (2021). The dark side of pseudoscorpion diversity: The German Barcode of Life campaign reveals high levels of undocumented diversity in European false scorpions. Ecology and Evolution, 11(20), 13815-13829.
MW996306	Neobisium carcinoides	Neobisiidae	Muster, C., Spelda, J., Rulik, B., Thormann, J., von der Mark, L., & Astrin, J. J. (2021). The dark side of pseudoscorpion diversity: The German Barcode of Life campaign reveals high levels of undocumented diversity in European false scorpions. Ecology and Evolution, 11(20), 13815-13829.
MW996307	Neobisium carcinoides	Neobisiidae	Muster, C., Spelda, J., Rulik, B., Thormann, J., von der Mark, L., & Astrin, J. J. (2021). The dark side of pseudoscorpion diversity: The German Barcode of Life campaign reveals high levels of undocumented diversity in European false scorpions. Ecology and Evolution, 11(20), 13815-13829.
MW996308	Chernes cimicoides	Chernetidae	Muster, C., Spelda, J., Rulik, B., Thormann, J., von der Mark, L., & Astrin, J. J. (2021). The dark side of pseudoscorpion diversity: The German Barcode of Life campaign reveals high levels of undocumented diversity in European false scorpions. Ecology and Evolution, 11(20), 13815-13829.
MW996309	Neobisium fuscimanum	Neobisiidae	Muster, C., Spelda, J., Rulik, B., Thormann, J., von der Mark, L., & Astrin, J. J. (2021). The dark side of pseudoscorpion diversity: The German Barcode of Life campaign reveals high levels of undocumented diversity in European false scorpions. Ecology and Evolution, 11(20), 13815-13829.
MW996310	Neobisium carcinoides	Neobisiidae	Muster, C., Spelda, J., Rulik, B., Thormann, J., von der Mark, L., & Astrin, J. J. (2021). The dark side of pseudoscorpion diversity: The German Barcode of Life campaign reveals high levels of undocumented diversity in European false scorpions. Ecology and Evolution, 11(20), 13815-13829.
MW996311	Chernes nigrimanus	Chernetidae	Muster, C., Spelda, J., Rulik, B., Thormann, J., von der Mark, L., & Astrin, J. J. (2021). The dark side of pseudoscorpion diversity: The German Barcode of Life campaign reveals high levels of undocumented diversity in European false scorpions. Ecology and Evolution, 11(20), 13815-13829.
MW996312	Pselaphochernes scorpioides	Chernetidae	Muster, C., Spelda, J., Rulik, B., Thormann, J., von der Mark, L., & Astrin, J. J. (2021). The dark side of pseudoscorpion diversity: The German Barcode of Life campaign reveals high levels of undocumented diversity in European false scorpions. Ecology and Evolution, 11(20), 13815-13829.
MW996313	Chthonius alpicola	Chthoniidae	Muster, C., Spelda, J., Rulik, B., Thormann, J., von der Mark, L., & Astrin, J. J. (2021). The dark side of pseudoscorpion diversity: The German Barcode of Life campaign reveals high levels of undocumented diversity in European false scorpions. Ecology and Evolution, 11(20), 13815-13829.
MW996314	Lamprochernes chyzeri	Chernetidae	Muster, C., Spelda, J., Rulik, B., Thormann, J., von der Mark, L., & Astrin, J. J. (2021). The dark side of pseudoscorpion diversity: The German Barcode of Life campaign reveals high levels of undocumented diversity in European false scorpions. Ecology and Evolution, 11(20), 13815-13829.
MW996315	Neobisium carcinoides	Neobisiidae	Muster, C., Spelda, J., Rulik, B., Thormann, J., von der Mark, L., & Astrin, J. J. (2021). The dark side of pseudoscorpion diversity: The German Barcode of Life campaign reveals high levels of undocumented diversity in European false scorpions. Ecology and Evolution, 11(20), 13815-13829.
MW996316	Neobisium carcinoides	Neobisiidae	Muster, C., Spelda, J., Rulik, B., Thormann, J., von der Mark, L., & Astrin, J. J. (2021). The dark side of pseudoscorpion diversity: The German Barcode of Life campaign reveals high levels of undocumented diversity in European false scorpions. Ecology and Evolution, 11(20), 13815-13829.
MW996317	Apocheiridium ferum	Cheiridiidae	Muster, C., Spelda, J., Rulik, B., Thormann, J., von der Mark, L., & Astrin, J. J. (2021). The dark side of pseudoscorpion diversity: The German Barcode of Life campaign reveals high levels of undocumented diversity in European false scorpions. Ecology and Evolution, 11(20), 13815-13829.
MW996318	Pselaphochernes scorpioides	Chernetidae	Muster, C., Spelda, J., Rulik, B., Thormann, J., von der Mark, L., & Astrin, J. J. (2021). The dark side of pseudoscorpion diversity: The German Barcode of Life campaign reveals high levels of undocumented diversity in European false scorpions. Ecology and Evolution, 11(20), 13815-13829.
MW996319	Neobisium carcinoides	Neobisiidae	Muster, C., Spelda, J., Rulik, B., Thormann, J., von der Mark, L., & Astrin, J. J. (2021). The dark side of pseudoscorpion diversity: The German Barcode of Life campaign reveals high levels of undocumented diversity in European false scorpions. Ecology and Evolution, 11(20), 13815-13829.
MW996320	Neobisium carcinoides	Neobisiidae	Muster, C., Spelda, J., Rulik, B., Thormann, J., von der Mark, L., & Astrin, J. J. (2021). The dark side of pseudoscorpion diversity: The German Barcode of Life campaign reveals high levels of undocumented diversity in European false scorpions. Ecology and Evolution, 11(20), 13815-13829.
MW996321	Chernes cimicoides	Chernetidae	Muster, C., Spelda, J., Rulik, B., Thormann, J., von der Mark, L., & Astrin, J. J. (2021). The dark side of pseudoscorpion diversity: The German Barcode of Life campaign reveals high levels of undocumented diversity in European false scorpions. Ecology and Evolution, 11(20), 13815-13829.
MW996322	Allochernes wideri wideri	Chernetidae	Muster, C., Spelda, J., Rulik, B., Thormann, J., von der Mark, L., & Astrin, J. J. (2021). The dark side of pseudoscorpion diversity: The German Barcode of Life campaign reveals high levels of undocumented diversity in European false scorpions. Ecology and Evolution, 11(20), 13815-13829.
MW996323	Neobisium carcinoides	Neobisiidae	Muster, C., Spelda, J., Rulik, B., Thormann, J., von der Mark, L., & Astrin, J. J. (2021). The dark side of pseudoscorpion diversity: The German Barcode of Life campaign reveals high levels of undocumented diversity in European false scorpions. Ecology and Evolution, 11(20), 13815-13829.
MW996324	Lamprochernes chyzeri	Chernetidae	Muster, C., Spelda, J., Rulik, B., Thormann, J., von der Mark, L., & Astrin, J. J. (2021). The dark side of pseudoscorpion diversity: The German Barcode of Life campaign reveals high levels of undocumented diversity in European false scorpions. Ecology and Evolution, 11(20), 13815-13829.
MW996325	Neobisium carcinoides	Neobisiidae	Muster, C., Spelda, J., Rulik, B., Thormann, J., von der Mark, L., & Astrin, J. J. (2021). The dark side of pseudoscorpion diversity: The German Barcode of Life campaign reveals high levels of undocumented diversity in European false scorpions. Ecology and Evolution, 11(20), 13815-13829.
MW996326	Chernes hahnii	Chernetidae	Muster, C., Spelda, J., Rulik, B., Thormann, J., von der Mark, L., & Astrin, J. J. (2021). The dark side of pseudoscorpion diversity: The German Barcode of Life campaign reveals high levels of undocumented diversity in European false scorpions. Ecology and Evolution, 11(20), 13815-13829.
MW996327	Chernes cimicoides	Chernetidae	Muster, C., Spelda, J., Rulik, B., Thormann, J., von der Mark, L., & Astrin, J. J. (2021). The dark side of pseudoscorpion diversity: The German Barcode of Life campaign reveals high levels of undocumented diversity in European false scorpions. Ecology and Evolution, 11(20), 13815-13829.
MW996328	Chernes cimicoides	Chernetidae	Muster, C., Spelda, J., Rulik, B., Thormann, J., von der Mark, L., & Astrin, J. J. (2021). The dark side of pseudoscorpion diversity: The German Barcode of Life campaign reveals high levels of undocumented diversity in European false scorpions. Ecology and Evolution, 11(20), 13815-13829.
MW996329	Dinocheirus panzeri	Chernetidae	Muster, C., Spelda, J., Rulik, B., Thormann, J., von der Mark, L., & Astrin, J. J. (2021). The dark side of pseudoscorpion diversity: The German Barcode of Life campaign reveals high levels of undocumented diversity in European false scorpions. Ecology and Evolution, 11(20), 13815-13829.
MW996330	Neobisium sylvaticum	Neobisiidae	Muster, C., Spelda, J., Rulik, B., Thormann, J., von der Mark, L., & Astrin, J. J. (2021). The dark side of pseudoscorpion diversity: The German Barcode of Life campaign reveals high levels of undocumented diversity in European false scorpions. Ecology and Evolution, 11(20), 13815-13829.
MW996331	Pselaphochernes scorpioides	Chernetidae	Muster, C., Spelda, J., Rulik, B., Thormann, J., von der Mark, L., & Astrin, J. J. (2021). The dark side of pseudoscorpion diversity: The German Barcode of Life campaign reveals high levels of undocumented diversity in European false scorpions. Ecology and Evolution, 11(20), 13815-13829.
MW996332	Chernes cimicoides	Chernetidae	Muster, C., Spelda, J., Rulik, B., Thormann, J., von der Mark, L., & Astrin, J. J. (2021). The dark side of pseudoscorpion diversity: The German Barcode of Life campaign reveals high levels of undocumented diversity in European false scorpions. Ecology and Evolution, 11(20), 13815-13829.
MW996333	Neobisium sylvaticum	Neobisiidae	Muster, C., Spelda, J., Rulik, B., Thormann, J., von der Mark, L., & Astrin, J. J. (2021). The dark side of pseudoscorpion diversity: The German Barcode of Life campaign reveals high levels of undocumented diversity in European false scorpions. Ecology and Evolution, 11(20), 13815-13829.
MW996334	Neobisium carcinoides	Neobisiidae	Muster, C., Spelda, J., Rulik, B., Thormann, J., von der Mark, L., & Astrin, J. J. (2021). The dark side of pseudoscorpion diversity: The German Barcode of Life campaign reveals high levels of undocumented diversity in European false scorpions. Ecology and Evolution, 11(20), 13815-13829.
MW996335	Neobisium carcinoides	Neobisiidae	Muster, C., Spelda, J., Rulik, B., Thormann, J., von der Mark, L., & Astrin, J. J. (2021). The dark side of pseudoscorpion diversity: The German Barcode of Life campaign reveals high levels of undocumented diversity in European false scorpions. Ecology and Evolution, 11(20), 13815-13829.
MW996336	Chernes cimicoides	Chernetidae	Muster, C., Spelda, J., Rulik, B., Thormann, J., von der Mark, L., & Astrin, J. J. (2021). The dark side of pseudoscorpion diversity: The German Barcode of Life campaign reveals high levels of undocumented diversity in European false scorpions. Ecology and Evolution, 11(20), 13815-13829.
MW996337	Neobisium fuscimanum	Neobisiidae	Muster, C., Spelda, J., Rulik, B., Thormann, J., von der Mark, L., & Astrin, J. J. (2021). The dark side of pseudoscorpion diversity: The German Barcode of Life campaign reveals high levels of undocumented diversity in European false scorpions. Ecology and Evolution, 11(20), 13815-13829.
MW996338	Neobisium carcinoides	Neobisiidae	Muster, C., Spelda, J., Rulik, B., Thormann, J., von der Mark, L., & Astrin, J. J. (2021). The dark side of pseudoscorpion diversity: The German Barcode of Life campaign reveals high levels of undocumented diversity in European false scorpions. Ecology and Evolution, 11(20), 13815-13829.
MW996339	Neobisium fuscimanum	Neobisiidae	Muster, C., Spelda, J., Rulik, B., Thormann, J., von der Mark, L., & Astrin, J. J. (2021). The dark side of pseudoscorpion diversity: The German Barcode of Life campaign reveals high levels of undocumented diversity in European false scorpions. Ecology and Evolution, 11(20), 13815-13829.
MW996340	Pselaphochernes dubius	Chernetidae	Muster, C., Spelda, J., Rulik, B., Thormann, J., von der Mark, L., & Astrin, J. J. (2021). The dark side of pseudoscorpion diversity: The German Barcode of Life campaign reveals high levels of undocumented diversity in European false scorpions. Ecology and Evolution, 11(20), 13815-13829.
MW996341	Neobisium carcinoides	Neobisiidae	Muster, C., Spelda, J., Rulik, B., Thormann, J., von der Mark, L., & Astrin, J. J. (2021). The dark side of pseudoscorpion diversity: The German Barcode of Life campaign reveals high levels of undocumented diversity in European false scorpions. Ecology and Evolution, 11(20), 13815-13829.
MW996342	Neobisium carcinoides	Neobisiidae	Muster, C., Spelda, J., Rulik, B., Thormann, J., von der Mark, L., & Astrin, J. J. (2021). The dark side of pseudoscorpion diversity: The German Barcode of Life campaign reveals high levels of undocumented diversity in European false scorpions. Ecology and Evolution, 11(20), 13815-13829.
MW996343	Neobisium sylvaticum	Neobisiidae	Muster, C., Spelda, J., Rulik, B., Thormann, J., von der Mark, L., & Astrin, J. J. (2021). The dark side of pseudoscorpion diversity: The German Barcode of Life campaign reveals high levels of undocumented diversity in European false scorpions. Ecology and Evolution, 11(20), 13815-13829.
MW996344	Pselaphochernes dubius	Chernetidae	Muster, C., Spelda, J., Rulik, B., Thormann, J., von der Mark, L., & Astrin, J. J. (2021). The dark side of pseudoscorpion diversity: The German Barcode of Life campaign reveals high levels of undocumented diversity in European false scorpions. Ecology and Evolution, 11(20), 13815-13829.
MW996345	Neobisium carcinoides	Neobisiidae	Muster, C., Spelda, J., Rulik, B., Thormann, J., von der Mark, L., & Astrin, J. J. (2021). The dark side of pseudoscorpion diversity: The German Barcode of Life campaign reveals high levels of undocumented diversity in European false scorpions. Ecology and Evolution, 11(20), 13815-13829.
MW996346	Neobisium sylvaticum	Neobisiidae	Muster, C., Spelda, J., Rulik, B., Thormann, J., von der Mark, L., & Astrin, J. J. (2021). The dark side of pseudoscorpion diversity: The German Barcode of Life campaign reveals high levels of undocumented diversity in European false scorpions. Ecology and Evolution, 11(20), 13815-13829.
MW996347	Chthonius	Chthoniidae	Muster, C., Spelda, J., Rulik, B., Thormann, J., von der Mark, L., & Astrin, J. J. (2021). The dark side of pseudoscorpion diversity: The German Barcode of Life campaign reveals high levels of undocumented diversity in European false scorpions. Ecology and Evolution, 11(20), 13815-13829.
MW996348	Neobisium carcinoides	Neobisiidae	Muster, C., Spelda, J., Rulik, B., Thormann, J., von der Mark, L., & Astrin, J. J. (2021). The dark side of pseudoscorpion diversity: The German Barcode of Life campaign reveals high levels of undocumented diversity in European false scorpions. Ecology and Evolution, 11(20), 13815-13829.
MW996349	Ephippiochthonius tetrachelatus	Chthoniidae	Muster, C., Spelda, J., Rulik, B., Thormann, J., von der Mark, L., & Astrin, J. J. (2021). The dark side of pseudoscorpion diversity: The German Barcode of Life campaign reveals high levels of undocumented diversity in European false scorpions. Ecology and Evolution, 11(20), 13815-13829.
MW996350	Neobisium carcinoides	Neobisiidae	Muster, C., Spelda, J., Rulik, B., Thormann, J., von der Mark, L., & Astrin, J. J. (2021). The dark side of pseudoscorpion diversity: The German Barcode of Life campaign reveals high levels of undocumented diversity in European false scorpions. Ecology and Evolution, 11(20), 13815-13829.
MW996351	Neobisium erythrodactylum	Neobisiidae	Muster, C., Spelda, J., Rulik, B., Thormann, J., von der Mark, L., & Astrin, J. J. (2021). The dark side of pseudoscorpion diversity: The German Barcode of Life campaign reveals high levels of undocumented diversity in European false scorpions. Ecology and Evolution, 11(20), 13815-13829.
MW996352	Dendrochernes cyrneus	Chernetidae	Muster, C., Spelda, J., Rulik, B., Thormann, J., von der Mark, L., & Astrin, J. J. (2021). The dark side of pseudoscorpion diversity: The German Barcode of Life campaign reveals high levels of undocumented diversity in European false scorpions. Ecology and Evolution, 11(20), 13815-13829.
MW996353	Chernes cimicoides	Chernetidae	Muster, C., Spelda, J., Rulik, B., Thormann, J., von der Mark, L., & Astrin, J. J. (2021). The dark side of pseudoscorpion diversity: The German Barcode of Life campaign reveals high levels of undocumented diversity in European false scorpions. Ecology and Evolution, 11(20), 13815-13829.
MW996354	Chernes cimicoides	Chernetidae	Muster, C., Spelda, J., Rulik, B., Thormann, J., von der Mark, L., & Astrin, J. J. (2021). The dark side of pseudoscorpion diversity: The German Barcode of Life campaign reveals high levels of undocumented diversity in European false scorpions. Ecology and Evolution, 11(20), 13815-13829.
MW996355	Chernes nigrimanus	Chernetidae	Muster, C., Spelda, J., Rulik, B., Thormann, J., von der Mark, L., & Astrin, J. J. (2021). The dark side of pseudoscorpion diversity: The German Barcode of Life campaign reveals high levels of undocumented diversity in European false scorpions. Ecology and Evolution, 11(20), 13815-13829.
MW996356	Pselaphochernes scorpioides	Chernetidae	Muster, C., Spelda, J., Rulik, B., Thormann, J., von der Mark, L., & Astrin, J. J. (2021). The dark side of pseudoscorpion diversity: The German Barcode of Life campaign reveals high levels of undocumented diversity in European false scorpions. Ecology and Evolution, 11(20), 13815-13829.
MW996357	Neobisium carcinoides	Neobisiidae	Muster, C., Spelda, J., Rulik, B., Thormann, J., von der Mark, L., & Astrin, J. J. (2021). The dark side of pseudoscorpion diversity: The German Barcode of Life campaign reveals high levels of undocumented diversity in European false scorpions. Ecology and Evolution, 11(20), 13815-13829.
MW996358	Chernes nigrimanus	Chernetidae	Muster, C., Spelda, J., Rulik, B., Thormann, J., von der Mark, L., & Astrin, J. J. (2021). The dark side of pseudoscorpion diversity: The German Barcode of Life campaign reveals high levels of undocumented diversity in European false scorpions. Ecology and Evolution, 11(20), 13815-13829.
MW996359	Pselaphochernes scorpioides	Chernetidae	Muster, C., Spelda, J., Rulik, B., Thormann, J., von der Mark, L., & Astrin, J. J. (2021). The dark side of pseudoscorpion diversity: The German Barcode of Life campaign reveals high levels of undocumented diversity in European false scorpions. Ecology and Evolution, 11(20), 13815-13829.
MW996360	Neobisium carcinoides	Neobisiidae	Muster, C., Spelda, J., Rulik, B., Thormann, J., von der Mark, L., & Astrin, J. J. (2021). The dark side of pseudoscorpion diversity: The German Barcode of Life campaign reveals high levels of undocumented diversity in European false scorpions. Ecology and Evolution, 11(20), 13815-13829.
MW996361	Neobisium fuscimanum	Neobisiidae	Muster, C., Spelda, J., Rulik, B., Thormann, J., von der Mark, L., & Astrin, J. J. (2021). The dark side of pseudoscorpion diversity: The German Barcode of Life campaign reveals high levels of undocumented diversity in European false scorpions. Ecology and Evolution, 11(20), 13815-13829.
MW996362	Neobisium carcinoides	Neobisiidae	Muster, C., Spelda, J., Rulik, B., Thormann, J., von der Mark, L., & Astrin, J. J. (2021). The dark side of pseudoscorpion diversity: The German Barcode of Life campaign reveals high levels of undocumented diversity in European false scorpions. Ecology and Evolution, 11(20), 13815-13829.
MW996363	Microbisium brevifemoratum	Neobisiidae	Muster, C., Spelda, J., Rulik, B., Thormann, J., von der Mark, L., & Astrin, J. J. (2021). The dark side of pseudoscorpion diversity: The German Barcode of Life campaign reveals high levels of undocumented diversity in European false scorpions. Ecology and Evolution, 11(20), 13815-13829.
MW996364	Chernes cimicoides	Chernetidae	Muster, C., Spelda, J., Rulik, B., Thormann, J., von der Mark, L., & Astrin, J. J. (2021). The dark side of pseudoscorpion diversity: The German Barcode of Life campaign reveals high levels of undocumented diversity in European false scorpions. Ecology and Evolution, 11(20), 13815-13829.
MW996365	Dendrochernes cyrneus	Chernetidae	Muster, C., Spelda, J., Rulik, B., Thormann, J., von der Mark, L., & Astrin, J. J. (2021). The dark side of pseudoscorpion diversity: The German Barcode of Life campaign reveals high levels of undocumented diversity in European false scorpions. Ecology and Evolution, 11(20), 13815-13829.
MW996366	Neobisium carcinoides	Neobisiidae	Muster, C., Spelda, J., Rulik, B., Thormann, J., von der Mark, L., & Astrin, J. J. (2021). The dark side of pseudoscorpion diversity: The German Barcode of Life campaign reveals high levels of undocumented diversity in European false scorpions. Ecology and Evolution, 11(20), 13815-13829.
MW996367	Dendrochernes cyrneus	Chernetidae	Muster, C., Spelda, J., Rulik, B., Thormann, J., von der Mark, L., & Astrin, J. J. (2021). The dark side of pseudoscorpion diversity: The German Barcode of Life campaign reveals high levels of undocumented diversity in European false scorpions. Ecology and Evolution, 11(20), 13815-13829.
MW996368	Neobisium carcinoides	Neobisiidae	Muster, C., Spelda, J., Rulik, B., Thormann, J., von der Mark, L., & Astrin, J. J. (2021). The dark side of pseudoscorpion diversity: The German Barcode of Life campaign reveals high levels of undocumented diversity in European false scorpions. Ecology and Evolution, 11(20), 13815-13829.
MW996369	Chernes hahnii	Chernetidae	Muster, C., Spelda, J., Rulik, B., Thormann, J., von der Mark, L., & Astrin, J. J. (2021). The dark side of pseudoscorpion diversity: The German Barcode of Life campaign reveals high levels of undocumented diversity in European false scorpions. Ecology and Evolution, 11(20), 13815-13829.
MW996370	Ephippiochthonius tetrachelatus	Chthoniidae	Muster, C., Spelda, J., Rulik, B., Thormann, J., von der Mark, L., & Astrin, J. J. (2021). The dark side of pseudoscorpion diversity: The German Barcode of Life campaign reveals high levels of undocumented diversity in European false scorpions. Ecology and Evolution, 11(20), 13815-13829.
MW996371	Anthrenochernes stellae	Chernetidae	Muster, C., Spelda, J., Rulik, B., Thormann, J., von der Mark, L., & Astrin, J. J. (2021). The dark side of pseudoscorpion diversity: The German Barcode of Life campaign reveals high levels of undocumented diversity in European false scorpions. Ecology and Evolution, 11(20), 13815-13829.
MW996372	Chernes hahnii	Chernetidae	Muster, C., Spelda, J., Rulik, B., Thormann, J., von der Mark, L., & Astrin, J. J. (2021). The dark side of pseudoscorpion diversity: The German Barcode of Life campaign reveals high levels of undocumented diversity in European false scorpions. Ecology and Evolution, 11(20), 13815-13829.
MW996373	Neobisium carcinoides	Neobisiidae	Muster, C., Spelda, J., Rulik, B., Thormann, J., von der Mark, L., & Astrin, J. J. (2021). The dark side of pseudoscorpion diversity: The German Barcode of Life campaign reveals high levels of undocumented diversity in European false scorpions. Ecology and Evolution, 11(20), 13815-13829.
MW996374	Dinocheirus panzeri	Chernetidae	Muster, C., Spelda, J., Rulik, B., Thormann, J., von der Mark, L., & Astrin, J. J. (2021). The dark side of pseudoscorpion diversity: The German Barcode of Life campaign reveals high levels of undocumented diversity in European false scorpions. Ecology and Evolution, 11(20), 13815-13829.
MW996375	Neobisium carcinoides	Neobisiidae	Muster, C., Spelda, J., Rulik, B., Thormann, J., von der Mark, L., & Astrin, J. J. (2021). The dark side of pseudoscorpion diversity: The German Barcode of Life campaign reveals high levels of undocumented diversity in European false scorpions. Ecology and Evolution, 11(20), 13815-13829.
MW996376	Ephippiochthonius tetrachelatus	Chthoniidae	Muster, C., Spelda, J., Rulik, B., Thormann, J., von der Mark, L., & Astrin, J. J. (2021). The dark side of pseudoscorpion diversity: The German Barcode of Life campaign reveals high levels of undocumented diversity in European false scorpions. Ecology and Evolution, 11(20), 13815-13829.
MW996377	Neobisium sylvaticum	Neobisiidae	Muster, C., Spelda, J., Rulik, B., Thormann, J., von der Mark, L., & Astrin, J. J. (2021). The dark side of pseudoscorpion diversity: The German Barcode of Life campaign reveals high levels of undocumented diversity in European false scorpions. Ecology and Evolution, 11(20), 13815-13829.
MW996378	Neobisium carcinoides	Neobisiidae	Muster, C., Spelda, J., Rulik, B., Thormann, J., von der Mark, L., & Astrin, J. J. (2021). The dark side of pseudoscorpion diversity: The German Barcode of Life campaign reveals high levels of undocumented diversity in European false scorpions. Ecology and Evolution, 11(20), 13815-13829.
MW996379	Neobisium sylvaticum	Neobisiidae	Muster, C., Spelda, J., Rulik, B., Thormann, J., von der Mark, L., & Astrin, J. J. (2021). The dark side of pseudoscorpion diversity: The German Barcode of Life campaign reveals high levels of undocumented diversity in European false scorpions. Ecology and Evolution, 11(20), 13815-13829.
MW996380	Chthonius ischnocheles	Chthoniidae	Muster, C., Spelda, J., Rulik, B., Thormann, J., von der Mark, L., & Astrin, J. J. (2021). The dark side of pseudoscorpion diversity: The German Barcode of Life campaign reveals high levels of undocumented diversity in European false scorpions. Ecology and Evolution, 11(20), 13815-13829.
MW996381	Neobisium sylvaticum	Neobisiidae	Muster, C., Spelda, J., Rulik, B., Thormann, J., von der Mark, L., & Astrin, J. J. (2021). The dark side of pseudoscorpion diversity: The German Barcode of Life campaign reveals high levels of undocumented diversity in European false scorpions. Ecology and Evolution, 11(20), 13815-13829.
MW996382	Ephippiochthonius tetrachelatus	Chthoniidae	Muster, C., Spelda, J., Rulik, B., Thormann, J., von der Mark, L., & Astrin, J. J. (2021). The dark side of pseudoscorpion diversity: The German Barcode of Life campaign reveals high levels of undocumented diversity in European false scorpions. Ecology and Evolution, 11(20), 13815-13829.
MW996383	Pselaphochernes scorpioides	Chernetidae	Muster, C., Spelda, J., Rulik, B., Thormann, J., von der Mark, L., & Astrin, J. J. (2021). The dark side of pseudoscorpion diversity: The German Barcode of Life campaign reveals high levels of undocumented diversity in European false scorpions. Ecology and Evolution, 11(20), 13815-13829.
MW996384	Neobisium carcinoides	Neobisiidae	Muster, C., Spelda, J., Rulik, B., Thormann, J., von der Mark, L., & Astrin, J. J. (2021). The dark side of pseudoscorpion diversity: The German Barcode of Life campaign reveals high levels of undocumented diversity in European false scorpions. Ecology and Evolution, 11(20), 13815-13829.
MW996385	Chernes cimicoides	Chernetidae	Muster, C., Spelda, J., Rulik, B., Thormann, J., von der Mark, L., & Astrin, J. J. (2021). The dark side of pseudoscorpion diversity: The German Barcode of Life campaign reveals high levels of undocumented diversity in European false scorpions. Ecology and Evolution, 11(20), 13815-13829.
MW996386	Neobisium carcinoides	Neobisiidae	Muster, C., Spelda, J., Rulik, B., Thormann, J., von der Mark, L., & Astrin, J. J. (2021). The dark side of pseudoscorpion diversity: The German Barcode of Life campaign reveals high levels of undocumented diversity in European false scorpions. Ecology and Evolution, 11(20), 13815-13829.
MW996387	Dactylochelifer latreillii	Cheliferidae	Muster, C., Spelda, J., Rulik, B., Thormann, J., von der Mark, L., & Astrin, J. J. (2021). The dark side of pseudoscorpion diversity: The German Barcode of Life campaign reveals high levels of undocumented diversity in European false scorpions. Ecology and Evolution, 11(20), 13815-13829.
MW996388	Allochernes wideri wideri	Chernetidae	Muster, C., Spelda, J., Rulik, B., Thormann, J., von der Mark, L., & Astrin, J. J. (2021). The dark side of pseudoscorpion diversity: The German Barcode of Life campaign reveals high levels of undocumented diversity in European false scorpions. Ecology and Evolution, 11(20), 13815-13829.
MW996389	Ephippiochthonius boldorii	Chthoniidae	Muster, C., Spelda, J., Rulik, B., Thormann, J., von der Mark, L., & Astrin, J. J. (2021). The dark side of pseudoscorpion diversity: The German Barcode of Life campaign reveals high levels of undocumented diversity in European false scorpions. Ecology and Evolution, 11(20), 13815-13829.
MW996390	Neobisium sylvaticum	Neobisiidae	Muster, C., Spelda, J., Rulik, B., Thormann, J., von der Mark, L., & Astrin, J. J. (2021). The dark side of pseudoscorpion diversity: The German Barcode of Life campaign reveals high levels of undocumented diversity in European false scorpions. Ecology and Evolution, 11(20), 13815-13829.
MW996391	Neobisium carcinoides	Neobisiidae	Muster, C., Spelda, J., Rulik, B., Thormann, J., von der Mark, L., & Astrin, J. J. (2021). The dark side of pseudoscorpion diversity: The German Barcode of Life campaign reveals high levels of undocumented diversity in European false scorpions. Ecology and Evolution, 11(20), 13815-13829.
MW996392	Neobisium simile	Neobisiidae	Muster, C., Spelda, J., Rulik, B., Thormann, J., von der Mark, L., & Astrin, J. J. (2021). The dark side of pseudoscorpion diversity: The German Barcode of Life campaign reveals high levels of undocumented diversity in European false scorpions. Ecology and Evolution, 11(20), 13815-13829.
MW996393	Neobisium sylvaticum	Neobisiidae	Muster, C., Spelda, J., Rulik, B., Thormann, J., von der Mark, L., & Astrin, J. J. (2021). The dark side of pseudoscorpion diversity: The German Barcode of Life campaign reveals high levels of undocumented diversity in European false scorpions. Ecology and Evolution, 11(20), 13815-13829.
MW996394	Neobisium sylvaticum	Neobisiidae	Muster, C., Spelda, J., Rulik, B., Thormann, J., von der Mark, L., & Astrin, J. J. (2021). The dark side of pseudoscorpion diversity: The German Barcode of Life campaign reveals high levels of undocumented diversity in European false scorpions. Ecology and Evolution, 11(20), 13815-13829.
MW996395	Neobisium carcinoides	Neobisiidae	Muster, C., Spelda, J., Rulik, B., Thormann, J., von der Mark, L., & Astrin, J. J. (2021). The dark side of pseudoscorpion diversity: The German Barcode of Life campaign reveals high levels of undocumented diversity in European false scorpions. Ecology and Evolution, 11(20), 13815-13829.
MW996396	Neobisium carcinoides	Neobisiidae	Muster, C., Spelda, J., Rulik, B., Thormann, J., von der Mark, L., & Astrin, J. J. (2021). The dark side of pseudoscorpion diversity: The German Barcode of Life campaign reveals high levels of undocumented diversity in European false scorpions. Ecology and Evolution, 11(20), 13815-13829.
MW996397	Pselaphochernes scorpioides	Chernetidae	Muster, C., Spelda, J., Rulik, B., Thormann, J., von der Mark, L., & Astrin, J. J. (2021). The dark side of pseudoscorpion diversity: The German Barcode of Life campaign reveals high levels of undocumented diversity in European false scorpions. Ecology and Evolution, 11(20), 13815-13829.
MW996398	Dendrochernes cyrneus	Chernetidae	Muster, C., Spelda, J., Rulik, B., Thormann, J., von der Mark, L., & Astrin, J. J. (2021). The dark side of pseudoscorpion diversity: The German Barcode of Life campaign reveals high levels of undocumented diversity in European false scorpions. Ecology and Evolution, 11(20), 13815-13829.
MW996399	Neobisium carcinoides	Neobisiidae	Muster, C., Spelda, J., Rulik, B., Thormann, J., von der Mark, L., & Astrin, J. J. (2021). The dark side of pseudoscorpion diversity: The German Barcode of Life campaign reveals high levels of undocumented diversity in European false scorpions. Ecology and Evolution, 11(20), 13815-13829.
MW996400	Allochernes peregrinus	Chernetidae	Muster, C., Spelda, J., Rulik, B., Thormann, J., von der Mark, L., & Astrin, J. J. (2021). The dark side of pseudoscorpion diversity: The German Barcode of Life campaign reveals high levels of undocumented diversity in European false scorpions. Ecology and Evolution, 11(20), 13815-13829.
MW996402	Lamprochernes chyzeri	Chernetidae	Muster, C., Spelda, J., Rulik, B., Thormann, J., von der Mark, L., & Astrin, J. J. (2021). The dark side of pseudoscorpion diversity: The German Barcode of Life campaign reveals high levels of undocumented diversity in European false scorpions. Ecology and Evolution, 11(20), 13815-13829.
MW996403	Chthonius ischnocheles	Chthoniidae	Muster, C., Spelda, J., Rulik, B., Thormann, J., von der Mark, L., & Astrin, J. J. (2021). The dark side of pseudoscorpion diversity: The German Barcode of Life campaign reveals high levels of undocumented diversity in European false scorpions. Ecology and Evolution, 11(20), 13815-13829.
MW996404	Pselaphochernes dubius	Chernetidae	Muster, C., Spelda, J., Rulik, B., Thormann, J., von der Mark, L., & Astrin, J. J. (2021). The dark side of pseudoscorpion diversity: The German Barcode of Life campaign reveals high levels of undocumented diversity in European false scorpions. Ecology and Evolution, 11(20), 13815-13829.
MW996405	Neobisium carcinoides	Neobisiidae	Muster, C., Spelda, J., Rulik, B., Thormann, J., von der Mark, L., & Astrin, J. J. (2021). The dark side of pseudoscorpion diversity: The German Barcode of Life campaign reveals high levels of undocumented diversity in European false scorpions. Ecology and Evolution, 11(20), 13815-13829.
MW996406	Neobisium carcinoides	Neobisiidae	Muster, C., Spelda, J., Rulik, B., Thormann, J., von der Mark, L., & Astrin, J. J. (2021). The dark side of pseudoscorpion diversity: The German Barcode of Life campaign reveals high levels of undocumented diversity in European false scorpions. Ecology and Evolution, 11(20), 13815-13829.
MW996407	Neobisium carcinoides	Neobisiidae	Muster, C., Spelda, J., Rulik, B., Thormann, J., von der Mark, L., & Astrin, J. J. (2021). The dark side of pseudoscorpion diversity: The German Barcode of Life campaign reveals high levels of undocumented diversity in European false scorpions. Ecology and Evolution, 11(20), 13815-13829.
MW996408	Ephippiochthonius boldorii	Chthoniidae	Muster, C., Spelda, J., Rulik, B., Thormann, J., von der Mark, L., & Astrin, J. J. (2021). The dark side of pseudoscorpion diversity: The German Barcode of Life campaign reveals high levels of undocumented diversity in European false scorpions. Ecology and Evolution, 11(20), 13815-13829.
MW996409	Ephippiochthonius tetrachelatus	Chthoniidae	Muster, C., Spelda, J., Rulik, B., Thormann, J., von der Mark, L., & Astrin, J. J. (2021). The dark side of pseudoscorpion diversity: The German Barcode of Life campaign reveals high levels of undocumented diversity in European false scorpions. Ecology and Evolution, 11(20), 13815-13829.
MW996410	Chelifer cancroides	Cheliferidae	Muster, C., Spelda, J., Rulik, B., Thormann, J., von der Mark, L., & Astrin, J. J. (2021). The dark side of pseudoscorpion diversity: The German Barcode of Life campaign reveals high levels of undocumented diversity in European false scorpions. Ecology and Evolution, 11(20), 13815-13829.
MW996411	Lamprochernes chyzeri	Chernetidae	Muster, C., Spelda, J., Rulik, B., Thormann, J., von der Mark, L., & Astrin, J. J. (2021). The dark side of pseudoscorpion diversity: The German Barcode of Life campaign reveals high levels of undocumented diversity in European false scorpions. Ecology and Evolution, 11(20), 13815-13829.
MW996412	Neobisium carcinoides	Neobisiidae	Muster, C., Spelda, J., Rulik, B., Thormann, J., von der Mark, L., & Astrin, J. J. (2021). The dark side of pseudoscorpion diversity: The German Barcode of Life campaign reveals high levels of undocumented diversity in European false scorpions. Ecology and Evolution, 11(20), 13815-13829.
MW996413	Neobisium carcinoides	Neobisiidae	Muster, C., Spelda, J., Rulik, B., Thormann, J., von der Mark, L., & Astrin, J. J. (2021). The dark side of pseudoscorpion diversity: The German Barcode of Life campaign reveals high levels of undocumented diversity in European false scorpions. Ecology and Evolution, 11(20), 13815-13829.
MW996414	Neobisium carcinoides	Neobisiidae	Muster, C., Spelda, J., Rulik, B., Thormann, J., von der Mark, L., & Astrin, J. J. (2021). The dark side of pseudoscorpion diversity: The German Barcode of Life campaign reveals high levels of undocumented diversity in European false scorpions. Ecology and Evolution, 11(20), 13815-13829.
MW996415	Neobisium carcinoides	Neobisiidae	Muster, C., Spelda, J., Rulik, B., Thormann, J., von der Mark, L., & Astrin, J. J. (2021). The dark side of pseudoscorpion diversity: The German Barcode of Life campaign reveals high levels of undocumented diversity in European false scorpions. Ecology and Evolution, 11(20), 13815-13829.
MW996416	Neobisium carcinoides	Neobisiidae	Muster, C., Spelda, J., Rulik, B., Thormann, J., von der Mark, L., & Astrin, J. J. (2021). The dark side of pseudoscorpion diversity: The German Barcode of Life campaign reveals high levels of undocumented diversity in European false scorpions. Ecology and Evolution, 11(20), 13815-13829.
MW996417	Dendrochernes cyrneus	Chernetidae	Muster, C., Spelda, J., Rulik, B., Thormann, J., von der Mark, L., & Astrin, J. J. (2021). The dark side of pseudoscorpion diversity: The German Barcode of Life campaign reveals high levels of undocumented diversity in European false scorpions. Ecology and Evolution, 11(20), 13815-13829.
MW996418	Chernes cimicoides	Chernetidae	Muster, C., Spelda, J., Rulik, B., Thormann, J., von der Mark, L., & Astrin, J. J. (2021). The dark side of pseudoscorpion diversity: The German Barcode of Life campaign reveals high levels of undocumented diversity in European false scorpions. Ecology and Evolution, 11(20), 13815-13829.
MW996419	Chernes cimicoides	Chernetidae	Muster, C., Spelda, J., Rulik, B., Thormann, J., von der Mark, L., & Astrin, J. J. (2021). The dark side of pseudoscorpion diversity: The German Barcode of Life campaign reveals high levels of undocumented diversity in European false scorpions. Ecology and Evolution, 11(20), 13815-13829.
MW996420	Neobisium carcinoides	Neobisiidae	Muster, C., Spelda, J., Rulik, B., Thormann, J., von der Mark, L., & Astrin, J. J. (2021). The dark side of pseudoscorpion diversity: The German Barcode of Life campaign reveals high levels of undocumented diversity in European false scorpions. Ecology and Evolution, 11(20), 13815-13829.
MW996421	Allochernes peregrinus	Chernetidae	Muster, C., Spelda, J., Rulik, B., Thormann, J., von der Mark, L., & Astrin, J. J. (2021). The dark side of pseudoscorpion diversity: The German Barcode of Life campaign reveals high levels of undocumented diversity in European false scorpions. Ecology and Evolution, 11(20), 13815-13829.
MW996422	Pselaphochernes scorpioides	Chernetidae	Muster, C., Spelda, J., Rulik, B., Thormann, J., von der Mark, L., & Astrin, J. J. (2021). The dark side of pseudoscorpion diversity: The German Barcode of Life campaign reveals high levels of undocumented diversity in European false scorpions. Ecology and Evolution, 11(20), 13815-13829.
MW996423	Allochernes powelli	Chernetidae	Muster, C., Spelda, J., Rulik, B., Thormann, J., von der Mark, L., & Astrin, J. J. (2021). The dark side of pseudoscorpion diversity: The German Barcode of Life campaign reveals high levels of undocumented diversity in European false scorpions. Ecology and Evolution, 11(20), 13815-13829.
MW996424	Dinocheirus panzeri	Chernetidae	Muster, C., Spelda, J., Rulik, B., Thormann, J., von der Mark, L., & Astrin, J. J. (2021). The dark side of pseudoscorpion diversity: The German Barcode of Life campaign reveals high levels of undocumented diversity in European false scorpions. Ecology and Evolution, 11(20), 13815-13829.
MW996425	Neobisium sylvaticum	Neobisiidae	Muster, C., Spelda, J., Rulik, B., Thormann, J., von der Mark, L., & Astrin, J. J. (2021). The dark side of pseudoscorpion diversity: The German Barcode of Life campaign reveals high levels of undocumented diversity in European false scorpions. Ecology and Evolution, 11(20), 13815-13829.
MW996426	Neobisium carcinoides	Neobisiidae	Muster, C., Spelda, J., Rulik, B., Thormann, J., von der Mark, L., & Astrin, J. J. (2021). The dark side of pseudoscorpion diversity: The German Barcode of Life campaign reveals high levels of undocumented diversity in European false scorpions. Ecology and Evolution, 11(20), 13815-13829.
MW996427	Neobisium carcinoides	Neobisiidae	Muster, C., Spelda, J., Rulik, B., Thormann, J., von der Mark, L., & Astrin, J. J. (2021). The dark side of pseudoscorpion diversity: The German Barcode of Life campaign reveals high levels of undocumented diversity in European false scorpions. Ecology and Evolution, 11(20), 13815-13829.
MW996428	Roncus	Neobisiidae	Muster, C., Spelda, J., Rulik, B., Thormann, J., von der Mark, L., & Astrin, J. J. (2021). The dark side of pseudoscorpion diversity: The German Barcode of Life campaign reveals high levels of undocumented diversity in European false scorpions. Ecology and Evolution, 11(20), 13815-13829.
MW996429	Roncus lubricus	Neobisiidae	Muster, C., Spelda, J., Rulik, B., Thormann, J., von der Mark, L., & Astrin, J. J. (2021). The dark side of pseudoscorpion diversity: The German Barcode of Life campaign reveals high levels of undocumented diversity in European false scorpions. Ecology and Evolution, 11(20), 13815-13829.
MW996430	Chernes cimicoides	Chernetidae	Muster, C., Spelda, J., Rulik, B., Thormann, J., von der Mark, L., & Astrin, J. J. (2021). The dark side of pseudoscorpion diversity: The German Barcode of Life campaign reveals high levels of undocumented diversity in European false scorpions. Ecology and Evolution, 11(20), 13815-13829.
MW996431	Neobisium sylvaticum	Neobisiidae	Muster, C., Spelda, J., Rulik, B., Thormann, J., von der Mark, L., & Astrin, J. J. (2021). The dark side of pseudoscorpion diversity: The German Barcode of Life campaign reveals high levels of undocumented diversity in European false scorpions. Ecology and Evolution, 11(20), 13815-13829.
MW996432	Neobisium carcinoides	Neobisiidae	Muster, C., Spelda, J., Rulik, B., Thormann, J., von der Mark, L., & Astrin, J. J. (2021). The dark side of pseudoscorpion diversity: The German Barcode of Life campaign reveals high levels of undocumented diversity in European false scorpions. Ecology and Evolution, 11(20), 13815-13829.
MW996433	Neobisium simile	Neobisiidae	Muster, C., Spelda, J., Rulik, B., Thormann, J., von der Mark, L., & Astrin, J. J. (2021). The dark side of pseudoscorpion diversity: The German Barcode of Life campaign reveals high levels of undocumented diversity in European false scorpions. Ecology and Evolution, 11(20), 13815-13829.
MW996434	Dendrochernes cyrneus	Chernetidae	Muster, C., Spelda, J., Rulik, B., Thormann, J., von der Mark, L., & Astrin, J. J. (2021). The dark side of pseudoscorpion diversity: The German Barcode of Life campaign reveals high levels of undocumented diversity in European false scorpions. Ecology and Evolution, 11(20), 13815-13829.
MW996435	Neobisium carcinoides	Neobisiidae	Muster, C., Spelda, J., Rulik, B., Thormann, J., von der Mark, L., & Astrin, J. J. (2021). The dark side of pseudoscorpion diversity: The German Barcode of Life campaign reveals high levels of undocumented diversity in European false scorpions. Ecology and Evolution, 11(20), 13815-13829.
MW996436	Neobisium simile	Neobisiidae	Muster, C., Spelda, J., Rulik, B., Thormann, J., von der Mark, L., & Astrin, J. J. (2021). The dark side of pseudoscorpion diversity: The German Barcode of Life campaign reveals high levels of undocumented diversity in European false scorpions. Ecology and Evolution, 11(20), 13815-13829.
MW996437	Neobisium sylvaticum	Neobisiidae	Muster, C., Spelda, J., Rulik, B., Thormann, J., von der Mark, L., & Astrin, J. J. (2021). The dark side of pseudoscorpion diversity: The German Barcode of Life campaign reveals high levels of undocumented diversity in European false scorpions. Ecology and Evolution, 11(20), 13815-13829.
MW996438	Chthonius tenuis	Chthoniidae	Muster, C., Spelda, J., Rulik, B., Thormann, J., von der Mark, L., & Astrin, J. J. (2021). The dark side of pseudoscorpion diversity: The German Barcode of Life campaign reveals high levels of undocumented diversity in European false scorpions. Ecology and Evolution, 11(20), 13815-13829.
MW996439	Neobisium carcinoides	Neobisiidae	Muster, C., Spelda, J., Rulik, B., Thormann, J., von der Mark, L., & Astrin, J. J. (2021). The dark side of pseudoscorpion diversity: The German Barcode of Life campaign reveals high levels of undocumented diversity in European false scorpions. Ecology and Evolution, 11(20), 13815-13829.
MW996440	Neobisium maritimum	Neobisiidae	Muster, C., Spelda, J., Rulik, B., Thormann, J., von der Mark, L., & Astrin, J. J. (2021). The dark side of pseudoscorpion diversity: The German Barcode of Life campaign reveals high levels of undocumented diversity in European false scorpions. Ecology and Evolution, 11(20), 13815-13829.
MW996441	Neobisium carcinoides	Neobisiidae	Muster, C., Spelda, J., Rulik, B., Thormann, J., von der Mark, L., & Astrin, J. J. (2021). The dark side of pseudoscorpion diversity: The German Barcode of Life campaign reveals high levels of undocumented diversity in European false scorpions. Ecology and Evolution, 11(20), 13815-13829.
MW996442	Neobisium sylvaticum	Neobisiidae	Muster, C., Spelda, J., Rulik, B., Thormann, J., von der Mark, L., & Astrin, J. J. (2021). The dark side of pseudoscorpion diversity: The German Barcode of Life campaign reveals high levels of undocumented diversity in European false scorpions. Ecology and Evolution, 11(20), 13815-13829.
MZ029090	Bisetocreagris titanium	Neobisiidae	Zhao, H., Chen, H., & Li, Y. (2021). A report of the complete mitochondrial genome of Bisetocreagris titanium (Arachnida: Pseudoscorpiones: Neobisiidae) from Yunnan Province, China. Mitochondrial DNA Part B, 6(11), 3212-3213.
MZ394005	Pseudotyrannochthonius	Chthoniidae	You, J., Yoo, J. S., Harvey, M. S., & Harms, D. (2022). Some cryptic Korean karst creatures: revalidation of the pseudoscorpion genus Spelaeochthonius (Pseudoscorpiones: Pseudotyrannochthoniidae) and description of two new species from Korea. Journal of Arachnology, 50(2), 135-157.
MZ394006	Pseudotyrannochthonius	Chthoniidae	You, J., Yoo, J. S., Harvey, M. S., & Harms, D. (2022). Some cryptic Korean karst creatures: revalidation of the pseudoscorpion genus Spelaeochthonius (Pseudoscorpiones: Pseudotyrannochthoniidae) and description of two new species from Korea. Journal of Arachnology, 50(2), 135-157.
MZ394007	Pseudotyrannochthonius	Chthoniidae	You, J., Yoo, J. S., Harvey, M. S., & Harms, D. (2022). Some cryptic Korean karst creatures: revalidation of the pseudoscorpion genus Spelaeochthonius (Pseudoscorpiones: Pseudotyrannochthoniidae) and description of two new species from Korea. Journal of Arachnology, 50(2), 135-157.
MZ424977	Ideoblothrus	Syarinidae	Unpublished
MZ424978	Chthoniidae	Chthoniidae	Unpublished
MZ424979	Syarinidae	Syarinidae	Unpublished
MZ424980	Ideoblothrus pisolitus	Syarinidae	Unpublished
MZ424981	Chthoniidae	Chthoniidae	Unpublished
MZ424982	Syarinidae	Syarinidae	Unpublished
MZ424983	Syarinidae	Syarinidae	Unpublished
MZ424984	Chthoniidae	Chthoniidae	Unpublished
MZ424985	Syarinidae	Syarinidae	Unpublished
MZ424986	Syarinidae	Syarinidae	Unpublished
MZ424987	Syarinidae	Syarinidae	Unpublished
MZ424988	Syarinidae	Syarinidae	Unpublished
MZ424989	Syarinidae	Syarinidae	Unpublished
MZ424990	Syarinidae	Syarinidae	Unpublished
MZ424991	Syarinidae	Syarinidae	Unpublished
MZ424992	Syarinidae	Syarinidae	Unpublished
MZ424993	Syarinidae	Syarinidae	Unpublished
MZ424994	Syarinidae	Syarinidae	Unpublished
MZ424995	Ideoblothrus pisolitus	Syarinidae	Unpublished
MZ424996	Ideoblothrus pisolitus	Syarinidae	Unpublished
MZ424997	Ideoblothrus pisolitus	Syarinidae	Unpublished
MZ424998	Ideoblothrus pisolitus	Syarinidae	Unpublished
MZ424999	Ideoblothrus pisolitus	Syarinidae	Unpublished
MZ425000	Ideoblothrus pisolitus	Syarinidae	Unpublished
MZ425001	Ideoblothrus pisolitus	Syarinidae	Unpublished
MZ425002	Chthoniidae	Chthoniidae	Unpublished
MZ425003	Chthoniidae	Chthoniidae	Unpublished
MZ425004	Chthoniidae	Chthoniidae	Unpublished
MZ425005	Ideoblothrus pisolitus	Syarinidae	Unpublished
MZ425006	Ideoblothrus pisolitus	Syarinidae	Unpublished
MZ425007	Ideoblothrus pisolitus	Syarinidae	Unpublished
MZ425008	Chthoniidae	Chthoniidae	Unpublished
MZ425009	Syarinidae	Syarinidae	Unpublished
MZ425010	Oratemnus	Atemnidae	Unpublished
MZ425011	Tyrannochthonius aff. basme	Chthoniidae	Unpublished
MZ425012	Syarinidae	Syarinidae	Unpublished
MZ425013	Ideoblothrus pisolitus	Syarinidae	Unpublished
MZ425014	Ideoblothrus pisolitus	Syarinidae	Unpublished
MZ425015	Ideoblothrus pisolitus	Syarinidae	Unpublished
MZ425016	Ideoblothrus pisolitus	Syarinidae	Unpublished
MZ425017	Ideoblothrus pisolitus	Syarinidae	Unpublished
MZ425018	Ideoblothrus pisolitus	Syarinidae	Unpublished
MZ425019	Ideoblothrus pisolitus	Syarinidae	Unpublished
MZ425020	Ideoblothrus pisolitus	Syarinidae	Unpublished
MZ425021	Ideoblothrus pisolitus	Syarinidae	Unpublished
MZ425022	Ideoblothrus pisolitus	Syarinidae	Unpublished
MZ425023	Ideoblothrus pisolitus	Syarinidae	Unpublished
MZ425024	Ideoblothrus pisolitus	Syarinidae	Unpublished
MZ425025	Ideoblothrus pisolitus	Syarinidae	Unpublished
MZ425026	Ideoblothrus pisolitus	Syarinidae	Unpublished
MZ425027	Ideoblothrus pisolitus	Syarinidae	Unpublished
MZ425028	Ideoblothrus pisolitus	Syarinidae	Unpublished
MZ425029	Ideoblothrus pisolitus	Syarinidae	Unpublished
MZ425030	Ideoblothrus pisolitus	Syarinidae	Unpublished
MZ425031	Ideoblothrus pisolitus	Syarinidae	Unpublished
MZ425032	Ideoblothrus pisolitus	Syarinidae	Unpublished
MZ425033	Hyidae	Hyidae	Unpublished
MZ425034	Hyidae	Hyidae	Unpublished
MZ425035	Ideoblothrus pisolitus	Syarinidae	Unpublished
MZ425036	Ideoblothrus pisolitus	Syarinidae	Unpublished
MZ425037	Ideoblothrus pisolitus	Syarinidae	Unpublished
MZ425038	Ideoblothrus pisolitus	Syarinidae	Unpublished
MZ425039	Chthoniidae	Chthoniidae	Unpublished
MZ425040	Ideoblothrus pisolitus	Syarinidae	Unpublished
MZ425041	Ideoblothrus pisolitus	Syarinidae	Unpublished
MZ425042	Ideoblothrus pisolitus	Syarinidae	Unpublished
MZ425043	Ideoblothrus pisolitus	Syarinidae	Unpublished
MZ425044	Ideoblothrus pisolitus	Syarinidae	Unpublished
MZ425045	Ideoblothrus pisolitus	Syarinidae	Unpublished
MZ425046	Syarinidae	Syarinidae	Unpublished
MZ425047	Ideoblothrus pisolitus	Syarinidae	Unpublished
MZ425048	Chthoniidae	Chthoniidae	Unpublished
MZ425049	Chthoniidae	Chthoniidae	Unpublished
MZ425050	Chthoniidae	Chthoniidae	Unpublished
MZ425051	Ideoblothrus pisolitus	Syarinidae	Unpublished
MZ425052	Ideoblothrus pisolitus	Syarinidae	Unpublished
MZ425053	Ideoblothrus pisolitus	Syarinidae	Unpublished
MZ425054	Ideoblothrus pisolitus	Syarinidae	Unpublished
MZ425055	Ideoblothrus pisolitus	Syarinidae	Unpublished
MZ425056	Chthoniidae	Chthoniidae	Unpublished
MZ425057	Chthoniidae	Chthoniidae	Unpublished
MZ425058	Syarinidae	Syarinidae	Unpublished
MZ632323	Chelifer cancroides	Cheliferidae	Roslin, T., Somervuo, P., Pentinsaari, M., Hebert, P. D., Agda, J., Ahlroth, P., ... & Mutanen, M. (2022). A molecular‐based identification resource for the arthropods of Finland. Molecular Ecology Resources, 22(2), 803-822.
MZ658632	Chelifer cancroides	Cheliferidae	Roslin, T., Somervuo, P., Pentinsaari, M., Hebert, P. D., Agda, J., Ahlroth, P., ... & Mutanen, M. (2022). A molecular‐based identification resource for the arthropods of Finland. Molecular Ecology Resources, 22(2), 803-822.
MZ902323	Synsphyronus	Garypidae	Unpublished
MZ902324	Synsphyronus	Garypidae	Unpublished
MZ902325	Synsphyronus	Garypidae	Unpublished
MZ920049	Synsphyronus marinae	Garypidae	Cullen, K. L., & Harvey, M. S. (2021). New species of the pseudoscorpion genus Synsphyronus (Pseudoscorpiones: Garypidae) from Australia. Records of the Western Australian Museum, 36.
MZ934365	Synsphyronus sertus	Garypidae	Cullen, K. L., & Harvey, M. S. (2021). New species of the pseudoscorpion genus Synsphyronus (Pseudoscorpiones: Garypidae) from Australia. Records of the Western Australian Museum, 36.
NC17752	Paratemnoides elongatus	Atemnidae	Ovchinnikov, S., & Masta, S. E. (2012). Pseudoscorpion mitochondria show rearranged genes and genome-wide reductions of RNA gene sizes and inferred structures, yet typical nucleotide composition bias. BMC Evolutionary Biology, 12, 1-19.
OK017072	Geogarypus	Geogarypidae	Cullen, K. L., & Harvey, M. S. (2021). Two new species of the pseudoscorpion genus Geogarypus (Pseudoscorpiones: Geogarypidae) from northern Australia. Records of the Western Australian Museum, 71(078), 078.
OK017073	Geogarypus	Geogarypidae	Cullen, K. L., & Harvey, M. S. (2021). Two new species of the pseudoscorpion genus Geogarypus (Pseudoscorpiones: Geogarypidae) from northern Australia. Records of the Western Australian Museum, 71(078), 078.
OK065456	Dactylochelifer latreillii	Cheliferidae	Roslin, T., Somervuo, P., Pentinsaari, M., Hebert, P. D., Agda, J., Ahlroth, P., ... & Mutanen, M. (2022). A molecular‐based identification resource for the arthropods of Finland. Molecular Ecology Resources, 22(2), 803-822.
OK235424	Synsphyronus xynus	Garypidae	Cullen, K. L., & Harvey, M. S. (2021). New species of the pseudoscorpion genus Synsphyronus (Pseudoscorpiones: Garypidae) from Australia. Records of the Western Australian Museum, 36.
OK235425	Synsphyronus xynus	Garypidae	Cullen, K. L., & Harvey, M. S. (2021). New species of the pseudoscorpion genus Synsphyronus (Pseudoscorpiones: Garypidae) from Australia. Records of the Western Australian Museum, 36.
OK235426	Synsphyronus xynus	Garypidae	Cullen, K. L., & Harvey, M. S. (2021). New species of the pseudoscorpion genus Synsphyronus (Pseudoscorpiones: Garypidae) from Australia. Records of the Western Australian Museum, 36.
OK235427	Synsphyronus xynus	Garypidae	Cullen, K. L., & Harvey, M. S. (2021). New species of the pseudoscorpion genus Synsphyronus (Pseudoscorpiones: Garypidae) from Australia. Records of the Western Australian Museum, 36.
OK235428	Synsphyronus xynus	Garypidae	Cullen, K. L., & Harvey, M. S. (2021). New species of the pseudoscorpion genus Synsphyronus (Pseudoscorpiones: Garypidae) from Australia. Records of the Western Australian Museum, 36.
OK235429	Synsphyronus xynus	Garypidae	Cullen, K. L., & Harvey, M. S. (2021). New species of the pseudoscorpion genus Synsphyronus (Pseudoscorpiones: Garypidae) from Australia. Records of the Western Australian Museum, 36.
OK235430	Synsphyronus xynus	Garypidae	Cullen, K. L., & Harvey, M. S. (2021). New species of the pseudoscorpion genus Synsphyronus (Pseudoscorpiones: Garypidae) from Australia. Records of the Western Australian Museum, 36.
OK235431	Synsphyronus xynus	Garypidae	Cullen, K. L., & Harvey, M. S. (2021). New species of the pseudoscorpion genus Synsphyronus (Pseudoscorpiones: Garypidae) from Australia. Records of the Western Australian Museum, 36.
OK235432	Synsphyronus xynus	Garypidae	Cullen, K. L., & Harvey, M. S. (2021). New species of the pseudoscorpion genus Synsphyronus (Pseudoscorpiones: Garypidae) from Australia. Records of the Western Australian Museum, 36.
OK235433	Synsphyronus xynus	Garypidae	Cullen, K. L., & Harvey, M. S. (2021). New species of the pseudoscorpion genus Synsphyronus (Pseudoscorpiones: Garypidae) from Australia. Records of the Western Australian Museum, 36.
OK255295	Synsphyronus xynus	Garypidae	Cullen, K. L., & Harvey, M. S. (2021). New species of the pseudoscorpion genus Synsphyronus (Pseudoscorpiones: Garypidae) from Australia. Records of the Western Australian Museum, 36.
OK255296	Synsphyronus xynus	Garypidae	Cullen, K. L., & Harvey, M. S. (2021). New species of the pseudoscorpion genus Synsphyronus (Pseudoscorpiones: Garypidae) from Australia. Records of the Western Australian Museum, 36.
OK255297	Synsphyronus xynus	Garypidae	Cullen, K. L., & Harvey, M. S. (2021). New species of the pseudoscorpion genus Synsphyronus (Pseudoscorpiones: Garypidae) from Australia. Records of the Western Australian Museum, 36.
OK272544	Synsphyronus xynus	Garypidae	Cullen, K. L., & Harvey, M. S. (2021). New species of the pseudoscorpion genus Synsphyronus (Pseudoscorpiones: Garypidae) from Australia. Records of the Western Australian Museum, 36.
OK272545	Synsphyronus xynus	Garypidae	Cullen, K. L., & Harvey, M. S. (2021). New species of the pseudoscorpion genus Synsphyronus (Pseudoscorpiones: Garypidae) from Australia. Records of the Western Australian Museum, 36.
OK272546	Synsphyronus xynus	Garypidae	Cullen, K. L., & Harvey, M. S. (2021). New species of the pseudoscorpion genus Synsphyronus (Pseudoscorpiones: Garypidae) from Australia. Records of the Western Australian Museum, 36.
OK272547	Synsphyronus xynus	Garypidae	Cullen, K. L., & Harvey, M. S. (2021). New species of the pseudoscorpion genus Synsphyronus (Pseudoscorpiones: Garypidae) from Australia. Records of the Western Australian Museum, 36.
OK272548	Synsphyronus xynus	Garypidae	Cullen, K. L., & Harvey, M. S. (2021). New species of the pseudoscorpion genus Synsphyronus (Pseudoscorpiones: Garypidae) from Australia. Records of the Western Australian Museum, 36.
OK272549	Synsphyronus xynus	Garypidae	Cullen, K. L., & Harvey, M. S. (2021). New species of the pseudoscorpion genus Synsphyronus (Pseudoscorpiones: Garypidae) from Australia. Records of the Western Australian Museum, 36.
OK272550	Synsphyronus xynus	Garypidae	Cullen, K. L., & Harvey, M. S. (2021). New species of the pseudoscorpion genus Synsphyronus (Pseudoscorpiones: Garypidae) from Australia. Records of the Western Australian Museum, 36.
OK272551	Synsphyronus xynus	Garypidae	Cullen, K. L., & Harvey, M. S. (2021). New species of the pseudoscorpion genus Synsphyronus (Pseudoscorpiones: Garypidae) from Australia. Records of the Western Australian Museum, 36.
OK272552	Synsphyronus xynus	Garypidae	Cullen, K. L., & Harvey, M. S. (2021). New species of the pseudoscorpion genus Synsphyronus (Pseudoscorpiones: Garypidae) from Australia. Records of the Western Australian Museum, 36.
OK272553	Synsphyronus xynus	Garypidae	Cullen, K. L., & Harvey, M. S. (2021). New species of the pseudoscorpion genus Synsphyronus (Pseudoscorpiones: Garypidae) from Australia. Records of the Western Australian Museum, 36.
OK272554	Synsphyronus xynus	Garypidae	Cullen, K. L., & Harvey, M. S. (2021). New species of the pseudoscorpion genus Synsphyronus (Pseudoscorpiones: Garypidae) from Australia. Records of the Western Australian Museum, 36.
OK272555	Synsphyronus xynus	Garypidae	Cullen, K. L., & Harvey, M. S. (2021). New species of the pseudoscorpion genus Synsphyronus (Pseudoscorpiones: Garypidae) from Australia. Records of the Western Australian Museum, 36.
OK272556	Synsphyronus xynus	Garypidae	Cullen, K. L., & Harvey, M. S. (2021). New species of the pseudoscorpion genus Synsphyronus (Pseudoscorpiones: Garypidae) from Australia. Records of the Western Australian Museum, 36.
OK272557	Synsphyronus xynus	Garypidae	Cullen, K. L., & Harvey, M. S. (2021). New species of the pseudoscorpion genus Synsphyronus (Pseudoscorpiones: Garypidae) from Australia. Records of the Western Australian Museum, 36.
OK272558	Synsphyronus xynus	Garypidae	Cullen, K. L., & Harvey, M. S. (2021). New species of the pseudoscorpion genus Synsphyronus (Pseudoscorpiones: Garypidae) from Australia. Records of the Western Australian Museum, 36.
OK272559	Synsphyronus xynus	Garypidae	Cullen, K. L., & Harvey, M. S. (2021). New species of the pseudoscorpion genus Synsphyronus (Pseudoscorpiones: Garypidae) from Australia. Records of the Western Australian Museum, 36.
OK272560	Synsphyronus xynus	Garypidae	Cullen, K. L., & Harvey, M. S. (2021). New species of the pseudoscorpion genus Synsphyronus (Pseudoscorpiones: Garypidae) from Australia. Records of the Western Australian Museum, 36.
OK272561	Synsphyronus xynus	Garypidae	Cullen, K. L., & Harvey, M. S. (2021). New species of the pseudoscorpion genus Synsphyronus (Pseudoscorpiones: Garypidae) from Australia. Records of the Western Australian Museum, 36.
OK272562	Synsphyronus xynus	Garypidae	Cullen, K. L., & Harvey, M. S. (2021). New species of the pseudoscorpion genus Synsphyronus (Pseudoscorpiones: Garypidae) from Australia. Records of the Western Australian Museum, 36.
OK272563	Synsphyronus xynus	Garypidae	Cullen, K. L., & Harvey, M. S. (2021). New species of the pseudoscorpion genus Synsphyronus (Pseudoscorpiones: Garypidae) from Australia. Records of the Western Australian Museum, 36.
OK272564	Synsphyronus xynus	Garypidae	Cullen, K. L., & Harvey, M. S. (2021). New species of the pseudoscorpion genus Synsphyronus (Pseudoscorpiones: Garypidae) from Australia. Records of the Western Australian Museum, 36.
OK272565	Synsphyronus xynus	Garypidae	Cullen, K. L., & Harvey, M. S. (2021). New species of the pseudoscorpion genus Synsphyronus (Pseudoscorpiones: Garypidae) from Australia. Records of the Western Australian Museum, 36.
OK272566	Synsphyronus xynus	Garypidae	Cullen, K. L., & Harvey, M. S. (2021). New species of the pseudoscorpion genus Synsphyronus (Pseudoscorpiones: Garypidae) from Australia. Records of the Western Australian Museum, 36.
OK272567	Synsphyronus xynus	Garypidae	Cullen, K. L., & Harvey, M. S. (2021). New species of the pseudoscorpion genus Synsphyronus (Pseudoscorpiones: Garypidae) from Australia. Records of the Western Australian Museum, 36.
OK272568	Synsphyronus xynus	Garypidae	Cullen, K. L., & Harvey, M. S. (2021). New species of the pseudoscorpion genus Synsphyronus (Pseudoscorpiones: Garypidae) from Australia. Records of the Western Australian Museum, 36.
OK272569	Synsphyronus xynus	Garypidae	Cullen, K. L., & Harvey, M. S. (2021). New species of the pseudoscorpion genus Synsphyronus (Pseudoscorpiones: Garypidae) from Australia. Records of the Western Australian Museum, 36.
OK272570	Synsphyronus xynus	Garypidae	Cullen, K. L., & Harvey, M. S. (2021). New species of the pseudoscorpion genus Synsphyronus (Pseudoscorpiones: Garypidae) from Australia. Records of the Western Australian Museum, 36.
OK272571	Synsphyronus xynus	Garypidae	Cullen, K. L., & Harvey, M. S. (2021). New species of the pseudoscorpion genus Synsphyronus (Pseudoscorpiones: Garypidae) from Australia. Records of the Western Australian Museum, 36.
OK272572	Synsphyronus xynus	Garypidae	Cullen, K. L., & Harvey, M. S. (2021). New species of the pseudoscorpion genus Synsphyronus (Pseudoscorpiones: Garypidae) from Australia. Records of the Western Australian Museum, 36.
OK272573	Synsphyronus xynus	Garypidae	Cullen, K. L., & Harvey, M. S. (2021). New species of the pseudoscorpion genus Synsphyronus (Pseudoscorpiones: Garypidae) from Australia. Records of the Western Australian Museum, 36.
OK272574	Synsphyronus xynus	Garypidae	Cullen, K. L., & Harvey, M. S. (2021). New species of the pseudoscorpion genus Synsphyronus (Pseudoscorpiones: Garypidae) from Australia. Records of the Western Australian Museum, 36.
OK272575	Synsphyronus xynus	Garypidae	Cullen, K. L., & Harvey, M. S. (2021). New species of the pseudoscorpion genus Synsphyronus (Pseudoscorpiones: Garypidae) from Australia. Records of the Western Australian Museum, 36.
OK272576	Synsphyronus xynus	Garypidae	Cullen, K. L., & Harvey, M. S. (2021). New species of the pseudoscorpion genus Synsphyronus (Pseudoscorpiones: Garypidae) from Australia. Records of the Western Australian Museum, 36.
OK272577	Synsphyronus xynus	Garypidae	Cullen, K. L., & Harvey, M. S. (2021). New species of the pseudoscorpion genus Synsphyronus (Pseudoscorpiones: Garypidae) from Australia. Records of the Western Australian Museum, 36.
OK272578	Synsphyronus xynus	Garypidae	Cullen, K. L., & Harvey, M. S. (2021). New species of the pseudoscorpion genus Synsphyronus (Pseudoscorpiones: Garypidae) from Australia. Records of the Western Australian Museum, 36.
OK272579	Synsphyronus xynus	Garypidae	Cullen, K. L., & Harvey, M. S. (2021). New species of the pseudoscorpion genus Synsphyronus (Pseudoscorpiones: Garypidae) from Australia. Records of the Western Australian Museum, 36.
OK272580	Synsphyronus xynus	Garypidae	Cullen, K. L., & Harvey, M. S. (2021). New species of the pseudoscorpion genus Synsphyronus (Pseudoscorpiones: Garypidae) from Australia. Records of the Western Australian Museum, 36.
OK272581	Synsphyronus xynus	Garypidae	Cullen, K. L., & Harvey, M. S. (2021). New species of the pseudoscorpion genus Synsphyronus (Pseudoscorpiones: Garypidae) from Australia. Records of the Western Australian Museum, 36.
OK272582	Synsphyronus xynus	Garypidae	Cullen, K. L., & Harvey, M. S. (2021). New species of the pseudoscorpion genus Synsphyronus (Pseudoscorpiones: Garypidae) from Australia. Records of the Western Australian Museum, 36.
OK272583	Synsphyronus xynus	Garypidae	Cullen, K. L., & Harvey, M. S. (2021). New species of the pseudoscorpion genus Synsphyronus (Pseudoscorpiones: Garypidae) from Australia. Records of the Western Australian Museum, 36.
OK272584	Synsphyronus xynus	Garypidae	Cullen, K. L., & Harvey, M. S. (2021). New species of the pseudoscorpion genus Synsphyronus (Pseudoscorpiones: Garypidae) from Australia. Records of the Western Australian Museum, 36.
OK272585	Synsphyronus xynus	Garypidae	Cullen, K. L., & Harvey, M. S. (2021). New species of the pseudoscorpion genus Synsphyronus (Pseudoscorpiones: Garypidae) from Australia. Records of the Western Australian Museum, 36.
OK272586	Synsphyronus xynus	Garypidae	Cullen, K. L., & Harvey, M. S. (2021). New species of the pseudoscorpion genus Synsphyronus (Pseudoscorpiones: Garypidae) from Australia. Records of the Western Australian Museum, 36.
OK272587	Synsphyronus xynus	Garypidae	Cullen, K. L., & Harvey, M. S. (2021). New species of the pseudoscorpion genus Synsphyronus (Pseudoscorpiones: Garypidae) from Australia. Records of the Western Australian Museum, 36.
OK272588	Synsphyronus xynus	Garypidae	Cullen, K. L., & Harvey, M. S. (2021). New species of the pseudoscorpion genus Synsphyronus (Pseudoscorpiones: Garypidae) from Australia. Records of the Western Australian Museum, 36.
OK272589	Synsphyronus xynus	Garypidae	Cullen, K. L., & Harvey, M. S. (2021). New species of the pseudoscorpion genus Synsphyronus (Pseudoscorpiones: Garypidae) from Australia. Records of the Western Australian Museum, 36.
OK272590	Synsphyronus xynus	Garypidae	Cullen, K. L., & Harvey, M. S. (2021). New species of the pseudoscorpion genus Synsphyronus (Pseudoscorpiones: Garypidae) from Australia. Records of the Western Australian Museum, 36.
OK272591	Synsphyronus xynus	Garypidae	Cullen, K. L., & Harvey, M. S. (2021). New species of the pseudoscorpion genus Synsphyronus (Pseudoscorpiones: Garypidae) from Australia. Records of the Western Australian Museum, 36.
OK272592	Synsphyronus xynus	Garypidae	Cullen, K. L., & Harvey, M. S. (2021). New species of the pseudoscorpion genus Synsphyronus (Pseudoscorpiones: Garypidae) from Australia. Records of the Western Australian Museum, 36.
OK272593	Synsphyronus xynus	Garypidae	Cullen, K. L., & Harvey, M. S. (2021). New species of the pseudoscorpion genus Synsphyronus (Pseudoscorpiones: Garypidae) from Australia. Records of the Western Australian Museum, 36.
OK272594	Synsphyronus xynus	Garypidae	Cullen, K. L., & Harvey, M. S. (2021). New species of the pseudoscorpion genus Synsphyronus (Pseudoscorpiones: Garypidae) from Australia. Records of the Western Australian Museum, 36.
OK272595	Synsphyronus xynus	Garypidae	Cullen, K. L., & Harvey, M. S. (2021). New species of the pseudoscorpion genus Synsphyronus (Pseudoscorpiones: Garypidae) from Australia. Records of the Western Australian Museum, 36.
OK489972	Synsphyronus xynus	Garypidae	Cullen, K. L., & Harvey, M. S. (2021). New species of the pseudoscorpion genus Synsphyronus (Pseudoscorpiones: Garypidae) from Australia. Records of the Western Australian Museum, 36.
OK489973	Synsphyronus xynus	Garypidae	Cullen, K. L., & Harvey, M. S. (2021). New species of the pseudoscorpion genus Synsphyronus (Pseudoscorpiones: Garypidae) from Australia. Records of the Western Australian Museum, 36.
OK489974	Synsphyronus xynus	Garypidae	Cullen, K. L., & Harvey, M. S. (2021). New species of the pseudoscorpion genus Synsphyronus (Pseudoscorpiones: Garypidae) from Australia. Records of the Western Australian Museum, 36.
OK489975	Synsphyronus xynus	Garypidae	Cullen, K. L., & Harvey, M. S. (2021). New species of the pseudoscorpion genus Synsphyronus (Pseudoscorpiones: Garypidae) from Australia. Records of the Western Australian Museum, 36.
OK489976	Synsphyronus xynus	Garypidae	Cullen, K. L., & Harvey, M. S. (2021). New species of the pseudoscorpion genus Synsphyronus (Pseudoscorpiones: Garypidae) from Australia. Records of the Western Australian Museum, 36.
OK489977	Synsphyronus xynus	Garypidae	Cullen, K. L., & Harvey, M. S. (2021). New species of the pseudoscorpion genus Synsphyronus (Pseudoscorpiones: Garypidae) from Australia. Records of the Western Australian Museum, 36.
OK489978	Synsphyronus xynus	Garypidae	Cullen, K. L., & Harvey, M. S. (2021). New species of the pseudoscorpion genus Synsphyronus (Pseudoscorpiones: Garypidae) from Australia. Records of the Western Australian Museum, 36.
OK489979	Synsphyronus xynus	Garypidae	Cullen, K. L., & Harvey, M. S. (2021). New species of the pseudoscorpion genus Synsphyronus (Pseudoscorpiones: Garypidae) from Australia. Records of the Western Australian Museum, 36.
OK489980	Synsphyronus xynus	Garypidae	Cullen, K. L., & Harvey, M. S. (2021). New species of the pseudoscorpion genus Synsphyronus (Pseudoscorpiones: Garypidae) from Australia. Records of the Western Australian Museum, 36.
OK489981	Synsphyronus xynus	Garypidae	Cullen, K. L., & Harvey, M. S. (2021). New species of the pseudoscorpion genus Synsphyronus (Pseudoscorpiones: Garypidae) from Australia. Records of the Western Australian Museum, 36.
OK489982	Synsphyronus xynus	Garypidae	Cullen, K. L., & Harvey, M. S. (2021). New species of the pseudoscorpion genus Synsphyronus (Pseudoscorpiones: Garypidae) from Australia. Records of the Western Australian Museum, 36.
OK489983	Synsphyronus xynus	Garypidae	Cullen, K. L., & Harvey, M. S. (2021). New species of the pseudoscorpion genus Synsphyronus (Pseudoscorpiones: Garypidae) from Australia. Records of the Western Australian Museum, 36.
OK489984	Synsphyronus xynus	Garypidae	Cullen, K. L., & Harvey, M. S. (2021). New species of the pseudoscorpion genus Synsphyronus (Pseudoscorpiones: Garypidae) from Australia. Records of the Western Australian Museum, 36.
OK489985	Synsphyronus xynus	Garypidae	Cullen, K. L., & Harvey, M. S. (2021). New species of the pseudoscorpion genus Synsphyronus (Pseudoscorpiones: Garypidae) from Australia. Records of the Western Australian Museum, 36.
OK489986	Synsphyronus xynus	Garypidae	Cullen, K. L., & Harvey, M. S. (2021). New species of the pseudoscorpion genus Synsphyronus (Pseudoscorpiones: Garypidae) from Australia. Records of the Western Australian Museum, 36.
[truncated: 1,018 more rows]
