# Supplementary material for: Molecular diversity of Pseudoscorpiones in southern High Appalachian leaf litter
Source: Biodivers Data J. 2024 Jan 11;12:e115928. doi: 10.3897/BDJ.12.e115928 (PMC10797626; doi:10.3897/BDJ.12.e115928)
Supplement: Supplementary material 4 — Maximum Likelihood tree including southern Appalachian and GenBank barcodes of Pseudoscorpiones [file bdj-12-e115928-s004.nexus]

#NEXUS
begin taxa;
	dimensions ntax=2901;
	taxlabels
	Euscorpius_HM418273
	Ceratinella
	Neobisium_1_JA_2011_JN018185
	Neobisium_carcinoides_MW996047
	Neobisium_carcinoides_MW996045
	Neobisium_carcinoides_MW996168
	Neobisium_carcinoides_MW996415
	Neobisium_carcinoides_MW996264
	Neobisium_carcinoides_MW996373
	Neobisium_carcinoides_MW996407
	Neobisium_carcinoides_MW996276
	Neobisium_carcinoides_MW996206
	Neobisium_carcinoides_MW996378
	Neobisium_carcinoides_MW996345
	Neobisium_carcinoides_MW996357
	Neobisium_carcinoides_MW996096
	Neobisium_carcinoides_MW996025
	Neobisium_carcinoides_MW996027
	Neobisium_carcinoides_MW996075
	Neobisium_carcinoides_MW996396
	Neobisium_carcinoides_MW996435
	Neobisium_carcinoides_MW996117
	Neobisium_carcinoides_MW996099
	Neobisium_carcinoides_MW996120
	Neobisium_carcinoides_MW996246
	Neobisium_carcinoides_MW996386
	Neobisium_carcinoides_MW996177
	Neobisium_carcinoides_MW996137
	Neobisium_carcinoides_MW996089
	Neobisium_carcinoides_MW996066
	Neobisium_carcinoides_MW996287
	Neobisium_carcinoides_MW996251
	Neobisium_carcinoides_MW995992
	Neobisium_carcinoides_MW996272
	Neobisium_carcinoides_MW996071
	Neobisium_carcinoides_MW996261
	Neobisium_carcinoides_MW996070
	Neobisium_carcinoides_MW996150
	Neobisium_carcinoides_ON842141
	Neobisium_carcinoides_ON841920
	Neobisium_carcinoides_MW996439
	Neobisium_carcinoides_MW996050
	Neobisium_carcinoides_MW996033
	Neobisium_carcinoides_MW996176
	Neobisium_carcinoides_MW996302
	Neobisium_carcinoides_MW996014
	Neobisium_carcinoides_MW996306
	Neobisium_carcinoides_MW996286
	Neobisium_carcinoides_MW996104
	Neobisium_carcinoides_MW996057
	Neobisium_carcinoides_MW996420
	Neobisium_carcinoides_MW996038
	Neobisium_carcinoides_MW996360
	Neobisium_carcinoides_MW996348
	Neobisium_carcinoides_MW996142
	Neobisium_carcinoides_MW996011
	Neobisium_carcinoides_MW996015
	Neobisium_carcinoides_MW996304
	Neobisium_carcinoides_MW996005
	Neobisium_carcinoides_MW995993
	Neobisium_carcinoides_MW996432
	Neobisium_carcinoides_MW996412
	Neobisium_carcinoides_MW996368
	Neobisium_carcinoides_MW996056
	Neobisium_carcinoides_MW996362
	Neobisium_carcinoides_MW996112
	Neobisium_carcinoides_MW996310
	Neobisium_carcinoides_MW996199
	Neobisium_carcinoides_MW996046
	Neobisium_carcinoides_MW996205
	Neobisium_carcinoides_MW996221
	Neobisium_carcinoides_MW996152
	Neobisium_carcinoides_MW996095
	Neobisium_carcinoides_MW996414
	Neobisium_carcinoides_MW996017
	Neobisium_carcinoides_MW996391
	Neobisium_carcinoides_MW996341
	Neobisium_carcinoides_MW996159
	Neobisium_carcinoides_MW996006
	Neobisium_carcinoides_MW996239
	Neobisium_carcinoides_MW996284
	Neobisium_carcinoides_MW996158
	Neobisium_carcinoides_MW996101
	Neobisium_carcinoides_MW996024
	Neobisium_carcinoides_MW996325
	Neobisium_carcinoides_MW996155
	Neobisium_carcinoides_MW996427
	Neobisium_carcinoides_MW996020
	Neobisium_carcinoides_MW996004
	Neobisium_carcinoides_MW996303
	Neobisium_carcinoides_MW996334
	Neobisium_carcinoides_MW996134
	Neobisium_carcinoides_MW995999
	Neobisium_carcinoides_MW996416
	Neobisium_carcinoides_MW996335
	Neobisium_carcinoides_MW996043
	Neobisium_carcinoides_MW996136
	Neobisium_carcinoides_MW996255
	Neobisium_carcinoides_MW996215
	Neobisium_carcinoides_MW996257
	Neobisium_carcinoides_MW996405
	Neobisium_carcinoides_MW996338
	Neobisium_carcinoides_MW996126
	Neobisium_carcinoides_MW996197
	Neobisium_carcinoides_MW996320
	Neobisium_carcinoides_MW996115
	Neobisium_carcinoides_MW996399
	Neobisium_carcinoides_MW996252
	Neobisium_carcinoides_MW996165
	Neobisium_carcinoides_MW996214
	Neobisium_carcinoides_MW996299
	Neobisium_carcinoides_MW996236
	Neobisium_carcinoides_MW996106
	Neobisium_carcinoides_MW996173
	Neobisium_carcinoides_MW996202
	Neobisium_hermanni_MW996219
	Neobisium_hermanni_MW996170
	Neobisium_hermanni_MW996118
	Neobisium_hermanni_MW996040
	Neobisiinae_MF124494
	Arth3b_GrM_B_379_Pseudoscorpiones
	Pseudoscorpiones_OR173925
	Pseudoscorpiones_OR169247
	Arth4_DBS_B_434_Pseudoscorpiones
	Arth3b_CB_264_Pseudoscorpionida
	Pseudoscorpiones_OR172677
	Arth3b_CB_265_Pseudoscorpionida
	Pseudoscorpiones_OR172678
	Pseudoscorpiones_OR172679
	Arth3b_CB_266_Pseudoscorpionida
	Arth3b_CrB_065_Pseudoscorpiones
	Pseudoscorpiones_OR172672
	Arth3b_CrB_B_436_Pseudoscorpionida
	Pseudoscorpiones_OR172673
	Arth3b_Sass_B_613_Pseudoscorpionida
	Pseudoscorpiones_OR172713
	Arth3b_RC_087_Pseudoscorpiones
	Pseudoscorpiones_OR172681
	Arth3b_WT_A_147_Pseudoscorpionida
	Pseudoscorpiones_OR171372
	Neobisium_MF124491
	Arth3b_CrB_064_Pseudoscorpiones
	Pseudoscorpiones_OR172671
	Arth3b_MM_A_141_Psedudoscorpiones
	Pseudoscorpiones_OR171384
	Arth3b_CK_B_452_Pseudoscorpionida
	Pseudoscorpiones_OR173993
	Pseudoscorpiones_OR173990
	Arth3b_CK_B_455_Pseudoscorpionida
	Pseudoscorpiones_OR173991
	Arth3b_CK_B_453_Pseudoscorpionida
	Arth3b_WR_A_228_Pseudoscorpionida
	Pseudoscorpiones_OR172697
	Pseudoscorpiones_OR169232
	Arth4_WR_B_332_Pseudoscorpionida
	Arth3b_MM_A_142_Psedudoscorpiones
	Pseudoscorpiones_OR171385
	Arth3b_MM_A_143_Psedudoscorpiones
	Pseudoscorpiones_OR171386
	Arth3b_MM_B_479_Pseudoscorp
	Pseudoscorpiones_OR173931
	Arth1_BT_A_086_Pseudoscorpion
	Pseudoscorpiones_OR170010
	Arth3b_GrM_B_380_Pseudoscorpiones
	Pseudoscorpiones_OR169248
	Pseudoscorpiones_OR173926
	Arth4_DBS_B_435_Pseudoscorpiones
	Arth4_DBS_B_436_Pseudoscorpiones
	Pseudoscorpiones_OR169249
	Arth3b_MM_A_145_Psedudoscorpiones
	Pseudoscorpiones_OR171388
	Arth3b_RHB_A_199_Pseudoscorpionida
	Pseudoscorpiones_OR171394
	Arth5_WV_126_Pseudoscorpiones
	Arth5_WV_124_Pseudoscorpiones
	Arth3b_MRg_B_442_Pseudoscorpionida
	Pseudoscorpiones_OR172666
	Arth3b_WT_B_360_Pseudoscorpionida
	Pseudoscorpiones_OR172660
	Arth3b_WT_B_361_Pseudoscorpionida
	Pseudoscorpiones_OR172661
	Arth4_TsqB_A_102_Pseudoscorpionida
	Pseudoscorpiones_OR169290
	Arth3b_Sass_A_193_Pseudoscorpiones
	Pseudoscorpiones_OR172709
	Arth3b_Sass_A_196_Pseudoscorpiones
	Pseudoscorpiones_OR172712
	Arth1_RB_A_056_Pseudoscorpion
	Pseudoscorpiones_OR170009
	Arth3b_BrK_B_422_Pseudoscorpionida
	Pseudoscorpiones_OR172664
	Novobisium_tenue_EU559559
	Arth3b_CD_B_488_Pseudoscorpionida
	Pseudoscorpiones_OR173949
	Arth3b_CD_B_489_Pseudoscorpionida
	Pseudoscorpiones_OR173950
	Arth3b_MLc_160_Pseudoscorpionida
	Pseudoscorpiones_OR172674
	Arth4_MLc_B_470_Pseudoscorpionida
	Pseudoscorpiones_OR169276
	Arth4_MLc_B_469_Pseudoscorpionida
	Pseudoscorpiones_OR169275
	Arth4_AC_B_390_Pseudoscorpionida
	Pseudoscorpiones_OR169254
	Arth3b_MLc_162_Pseudoscorpionida
	Pseudoscorpiones_OR172676
	Arth4_AC_B_391_Pseudoscorpionida
	Pseudoscorpiones_OR169255
	Arth3b_Hwy_A_151_Pseudoscorpiones
	Pseudoscorpiones_OR172685
	Arth3b_MK_B_332_Pseudoscorpionida
	Pseudoscorpiones_OR173956
	Arth3b_MK_B_335_Pseudoscorpionida
	Pseudoscorpiones_OR173957
	Arth3b_BCat_A_292_Pseudoscorpiones
	Pseudoscorpiones_OR172703
	Arth3b_BBK_B_413_Pseudoscorpionida
	Pseudoscorpiones_OR172659
	Arth4_MHy_A_105_Pseudoscorpiones
	Pseudoscorpiones_OR169533
	Arth3b_BrK_A_164_Pseudoscorpionida
	Pseudoscorpiones_OR172663
	Pseudoscorpiones_OR171378
	Arth3b_BrK_B_421_Pseudoscorpionida
	Arth3b_HKnb_B_471_Pseudoscorpionida
	Pseudoscorpiones_OR172692
	Neobisiinae_UAIC_USA_AZ__1113023_MF124496
	Neobisiinae_UAIC_USA_AZ__1113011_MF124485
	Arth3b_BBld_A_221_Pseudoscorpionida
	Pseudoscorpiones_OR172698
	Arth3b_BMT_B_431_Pseudoscorpiones
	Pseudoscorpiones_OR172706
	Roncus_transsilvanicus_MF124523
	Roncus_transsilvanicus_EU559557
	Roncus_lubricus_MW996429
	Roncus_lubricus_MW996124
	Roncus_aff_lubricus_1_DH_2023a_ON842069
	Roncus_JA_2011_JN018186
	Roncus_GBOL14269_MW996428
	Roncus_italicus_ON842116
	Roncus_italicus_ON842008
	Roncus_italicus_ON841868
	Roncus_belluatii_ON842060
	Roncus_belluatii_ON841929
	Roncus_belluatii_ON842007
	Roncus_aff_belluatii_ON842030
	Roncus_aff_belluatii_ON842028
	Roncus_2DH_DH_2023a_ON842081
	Roncus_n_S_DH_2023a_ON842227
	Roncus_n_S_DH_2023a_ON841986
	Roncus_1DH_DH_2022a_ON842102
	Roncus_1DH_DH_2022a_ON841915
	Roncus_1DH_DH_2022a_ON841899
	Roncus_italicus_ON842046
	Roncus_aff_lubricus_ON842025
	Roncus_lubricus_ON841889
	Roncus_aff_lubricus_2_DH_2023a_ON841834
	Roncus_aff_meledae_ON842279
	Roncus_aff_meledae_ON841861
	Roncus_aff_meledae_ON842170
	Roncus_aff_meledae_ON841910
	Roncus_aff_meledae_ON841879
	Roncus_4DH_DH_2023a_ON842165
	Roncus_4DH_DH_2023a_ON842120
	Roncus_4DH_DH_2023a_ON841971
	Roncus_n_G_DH_2023a_ON842277
	Roncus_n_G_DH_2023a_ON842247
	Roncus_n_G_DH_2023a_ON841845
	Roncus_n_P_DH_2022a_ON842244
	Roncus_n_P_DH_2022a_ON841922
	Roncus_n_P_DH_2022a_ON842176
	Roncus_n_P_DH_2022a_ON841902
	Roncus_aff_lubricus_ON842237
	Roncus_aff_lubricus_ON842100
	Roncus_aff_lubricus_ON842047
	Roncus_aff_lubricus_ON841799
	Roncus_lubricus_ON841819
	Roncus_aff_lubricus_3_DH_2023a_ON842210
	Roncus_aff_lubricus_3_DH_2023a_ON841951
	Roncus_lubricus_ON842042
	Roncus_lubricus_ON842017
	Roncus_lubricus_ON841975
	Roncus_lubricus_ON842155
	Roncus_lubricus_ON842130
	Roncus_lubricus_ON841973
	Roncus_n_SO_DH_2022a_ON841927
	Roncus_insularis_ON842036
	Roncus_insularis_ON842024
	Roncus_aff_insularis_ON841870
	Roncus_podaga_ON842018
	Roncus_podaga_ON841903
	Roncus_3DH_DH_2023a_ON842110
	Roncus_narentae_ON842092
	Roncus_n_P_DH_2022a_ON842267
	Roncus_n_P_DH_2022a_ON841857
	Roncus_anophthalmus_ON842215
	Roncus_anophthalmus_ON842065
	Roncus_anophthalmus_ON841850
	Roncus_aff_italicus_ON841865
	Roncus_aff_ragusae_ON842273
	Roncus_ragusae_ON842223
	Roncus_aff_ragusae_ON841953
	Roncus_aff_ragusae_ON841904
	Neobisium_dinaricum_ON842254
	Neobisium_dinaricum_ON841838
	Neobisium_dinaricum_ON842112
	Neobisium_dinaricum_ON842131
	Neobisium_dinaricum_ON842004
	Neobisium_dinaricum_ON842243
	Neobisium_vjetrenicae_ON841826
	Neobisium_n_KP_DH_2023a_ON842207
	Neobisium_aff_heros_ON841880
	Neobisium_vachoni_ON842117
	Neobisium_heros_ON842182
	Neobisium_heros_ON841808
	Neobisium_aff_dalmatinum_ON842225
	Neobisium_aff_dalmatinum_ON842143
	Neobisium_aff_dalmatinum_ON841806
	Neobisium_erythrodactylum_MW996351
	Neobisium_erythrodactylum_MW996211
	Neobisium_erythrodactylum_MW996131
	Neobisium_erythrodactylum_MW996203
	Neobisium_erythrodactylum_MW996083
	Neobisium_erythrodactylum_MW996036
	Neobisium_erythrodactylum_MW996190
	Neobisium_fuscimanum_MW996361
	Neobisium_fuscimanum_MW996337
	Neobisium_fuscimanum_MW996283
	Neobisium_fuscimanum_MW996309
	Neobisium_fuscimanum_MW996291
	Neobisium_fuscimanum_MW996339
	Neobisium_fuscimanum_MW996078
	Neobisium_fuscimanum_MW996130
	Neobisium_fuscimanum_MW996198
	Neobisium_fuscimanum_MW996282
	Neobisium_fuscimanum_MW996250
	Neobisium_fuscimanum_MW996110
	Neobisium_fuscimanum_MW996003
	Neobisium_fuscimanum_MW996194
	Neobisium_fuscimanum_MW996253
	Neobisium_fuscimanum_MW996290
	Neobisium_fuscimanum_ON842252
	Neobisium_aff_oculatum_ON842160
	Neobisium_aff_oculatum_ON842006
	Neobisium_aff_oculatum_ON842151
	Neobisium_oculatum_ON841814
	Neobisium_oculatum_ON842156
	Neobisium_reimoseri_ON842251
	Neobisium_reimoseri_ON842132
	Neobisium_reimoseri_ON841854
	Neobisium_reimoseri_ON842039
	Neobisium_reimoseri_ON842249
	Neobisium_reimoseri_ON842099
	Neobisium_reimoseri_ON842023
	Neobisium_aff_reimoseri_ON842204
	Neobisium_aff_elegans_ON842276
	Neobisium_aff_elegans_ON842066
	Neobisium_elegans_ON842014
	Neobisium_n_M_DH_2022a_ON842077
	Neobisium_n_M_DH_2022a_ON841796
	Neobisium_n_M_DH_2022a_ON842269
	Neobisium_n_M_DH_2022a_ON842013
	Neobisium_n_M_DH_2022a_ON841944
	Neobisium_gentile_alternum_ON842246
	Neobisium_gentile_alternum_ON842093
	Neobisium_gentile_alternum_ON841961
	Neobisium_gentile_alternum_ON841909
	Neobisium_gentile_alternum_ON841891
	Neobisium_gentile_alternum_ON842095
	Neobisium_gentile_alternum_ON842021
	Neobisium_gentile_alternum_ON842152
	Neobisium_gentile_gentile_ON842231
	Neobisium_gentile_gentile_ON842114
	Neobisium_gentile_gentile_ON841835
	Neobisium_gentile_gentile_ON841919
	Neobisium_gentile_gentile_ON842169
	Neobisium_gentile_gentile_ON841875
	Neobisium_gentile_flavum_ON842037
	Neobisium_gentile_flavum_ON841793
	Neobisium_gentile_flavum_ON842005
	Neobisium_gentile_flavum_ON842002
	Neobisium_gentile_flavum_ON841977
	Neobisium_gentile_flavum_ON841830
	Neobisium_erythrodactylum_ON842209
	Neobisium_erythrodactylum_ON841860
	Neobisium_erythrodactylum_ON841823
	Neobisium_erythrodactylum_ON842124
	Neobisium_3_JA_2011_JN018209
	Neobisium_2_JA_2011_JN018208
	Neobisium_geronense_JN018184
	Neobisium_stygium_ON842288
	Neobisium_stygium_ON841872
	Neobisium_stygium_ON841942
	Neobisium_stygium_ON842283
	Neobisium_stygium_ON842191
	Neobisium_stygium_ON842001
	Neobisium_stygium_ON842250
	Neobisium_stygium_ON841849
	Neobisium_stygium_ON841825
	Neobisium_stygium_ON842068
	Neobisium_stygium_ON841992
	Neobisium_stygium_ON842031
	Neobisium_stygium_ON841950
	Neobisium_stygium_ON841895
	Neobisium_stygium_ON841812
	Neobisium_stygium_ON841797
	Neobisium_stygium_ON841887
	Neobisium_stygium_ON842137
	Neobisium_stygium_ON841954
	Neobisium_stygium_ON842085
	Neobisium_stygium_ON841885
	Neobisium_stygium_ON842003
	Neobisium_stygium_ON841908
	Neobisium_stygium_ON841970
	Neobisium_stygium_ON842193
	Neobisium_stygium_ON841867
	Neobisium_stygium_ON841996
	Neobisium_stygium_ON842161
	Neobisium_stygium_ON841930
	Neobisium_stygium_ON841913
	Neobisium_stygium_ON842157
	Neobisium_stygium_ON841877
	Neobisium_stygium_ON842080
	Neobisium_stygium_ON841974
	Neobisium_stygium_ON841829
	Neobisium_stygium_ON841952
	Neobisium_stygium_ON841939
	Neobisium_stygium_ON842059
	Neobisium_stygium_ON842177
	Neobisium_stygium_ON841866
	Neobisium_stygium_ON842268
	Neobisium_stygium_ON841962
	Neobisium_stygium_ON841948
	Neobisium_stygium_ON842075
	Neobisium_stygium_ON842234
	Neobisium_affelaeum_ON842158
	Neobisium_affelaeum_ON841998
	Neobisium_affelaeum_ON841969
	Neobisium_stygium_ON842274
	Neobisium_stygium_ON841976
	Neobisium_stygium_ON842272
	Neobisium_stygium_ON842150
	Neobisium_stygium_ON841995
	Neobisium_stygium_ON842168
	Neobisium_stygium_ON841824
	Neobisium_stygium_ON841881
	Neobisium_stygium_ON842162
	Neobisium_stygium_ON841817
	Neobisium_affelaeum_ON842266
	Neobisium_affelaeum_ON841940
	Neobisium_affelaeum_ON842185
	Neobisium_affelaeum_ON841993
	Neobisium_affelaeum_ON841853
	Neobisium_affelaeum_ON842257
	Neobisium_affelaeum_ON842091
	Neobisium_affelaeum_ON841985
	Neobisium_stygium_ON842245
	Neobisium_stygium_ON842136
	Neobisium_stygium_ON841828
	Neobisium_stygium_ON841896
	Neobisium_stygium_ON842213
	Neobisium_stygium_ON841924
	Neobisium_stygium_ON842118
	Neobisium_stygium_ON842057
	Neobisium_stygium_ON841873
	Neobisium_stygium_ON841946
	Neobisium_stygium_ON841794
	Neobisium_stygium_ON841821
	Neobisium_stygium_ON841905
	Neobisium_stygium_ON841840
	Neobisium_stygium_ON841876
	Neobisium_stygium_ON841921
	Neobisium_stygium_ON841983
	Neobisium_stygium_ON842180
	Neobisium_stygium_ON842094
	Neobisium_stygium_ON841816
	Neobisium_stygium_ON841925
	Neobisium_stygium_ON842214
	Neobisium_stygium_ON841964
	Neobisium_stygium_ON842115
	Neobisium_stygium_ON841945
	Neobisium_stygium_ON842088
	Neobisium_aff_svetovidi_ON842275
	Neobisium_aff_svetovidi_ON842256
	Neobisium_aff_svetovidi_ON842166
	Neobisium_aff_svetovidi_ON841900
	Neobisium_aff_svetovidi_ON842248
	Neobisium_aff_svetovidi_ON842163
	Neobisium_aff_svetovidi_ON842127
	Neobisium_aff_svetovidi_ON841890
	Neobisium_aff_svetovidi_ON842203
	Neobisium_aff_svetovidi_ON841836
	Neobisium_1DH_DH_2023a_ON841916
	Neobisium_aff_svetovidi_ON842174
	Neobisium_aff_svetovidi_ON841968
	Neobisium_aff_svetovidi_ON842020
	Neobisium_aff_svetovidi_ON842027
	Neobisium_aff_svetovidi_ON842082
	Neobisium_stribogi_ON842140
	Neobisium_stribogi_ON841863
	Neobisium_stribogi_ON841874
	Neobisium_aff_stygium_ON842164
	Neobisium_aff_stygium_ON842058
	Neobisium_aff_stygium_ON841886
	Neobisium_aff_stygium_ON842022
	Neobisium_polonicum_OQ108631
	Neobisium_polonicum_EU559556
	Neobisium_tantaleum_ON842261
	Neobisium_tantaleum_ON842239
	Neobisium_tantaleum_ON842236
	Neobisium_tantaleum_ON842119
	Neobisium_tantaleum_ON842188
	Neobisium_tantaleum_ON841981
	Neobisium_tantaleum_ON841965
	Neobisium_tantaleum_ON841882
	Neobisium_tantaleum_ON841906
	Neobisium_tantaleum_ON841810
	Neobisium_tantaleum_ON841878
	Neobisium_maderi_ON842011
	Neobisium_maderi_ON841818
	Neobisium_maderi_ON841801
	Neobisium_maderi_ON841804
	Neobisium_insulare_ON842211
	Neobisium_insulare_ON842126
	Neobisium_insulare_ON841982
	Neobisium_insulare_ON841839
	Neobisium_insulare_ON841935
	Neobisium_insulare_ON841795
	Neobisium_insulare_ON841960
	Neobisium_insulare_ON841841
	Neobisium_insulare_ON841809
	Neobisium_staudacheri_ON842090
	Neobisium_staudacheri_ON841822
	Protoneobisium_biocovense_ON842260
	Protoneobisium_biocovense_ON841980
	Protoneobisium_biocovense_ON842217
	Protoneobisium_biocovense_ON842032
	Protoneobisium_biocovense_ON841842
	Protoneobisium_biocovense_ON842128
	Protoneobisium_biocovense_ON842181
	Protoneobisium_biocovense_ON842044
	Neobisium_peruni_ON842010
	Neobisium_peruni_ON841967
	Neobisium_carcinoides_MW996441
	Neobisium_carcinoides_MW996216
	Neobisium_carcinoides_MW996307
	Neobisium_carcinoides_MW996366
	Neobisium_carcinoides_MW996426
	Neobisium_carcinoides_MW996395
	Neobisium_carcinoides_MW996039
	Neobisium_carcinoides_MW996256
	Neobisium_carcinoides_MW996207
	Neobisium_carcinoides_MW996342
	Neobisium_carcinoides_MW996300
	Neobisium_carcinoides_MW996375
	Neobisium_carcinoides_MW995997
	Neobisium_carcinoides_MW996406
	Neobisium_carcinoides_MW996243
	Neobisium_carcinoides_MW996138
	Neobisium_carcinoides_MW996413
	Neobisium_carcinoides_MW996237
	Neobisium_carcinoides_MW996238
	Neobisium_carcinoides_MW996315
	Neobisium_carcinoides_MW996227
	Neobisium_carcinoides_MW996254
	Neobisium_carcinoides_MW996281
	Neobisium_carcinoides_MW996350
	Neobisium_carcinoides_MW996316
	Neobisium_carcinoides_MW996181
	Neobisium_carcinoides_MW996273
	Neobisium_carcinoides_MW996259
	Neobisium_carcinoides_MW996220
	Neobisium_carcinoides_MW996092
	Neobisium_carcinoides_MW996094
	Neobisium_carcinoides_MW996041
	Neobisium_carcinoides_MW996093
	Neobisium_carcinoides_MW996323
	Neobisium_carcinoides_MW996301
	Neobisium_carcinoides_MW996154
	Neobisium_carcinoides_MW995996
	Neobisium_carcinoides_MW996026
	Neobisium_carcinoides_MW996384
	Neobisium_carcinoides_MW996319
	Neobisium_carcinoides_MW996161
	Neobisium_carcinoides_MW996186
	Neobisium_carcinoides_MW996077
	Neobisium_carcinoides_MW996127
	Neobisium_carcinoides_OM925449
	Neobisium_dalmatinum_ON842087
	Neobisium_dalmatinum_ON842051
	Neobisium_dalmatinum_ON841907
	Neobisium_carcinoides_ON042220
	Neobisium_carcinoides_ON007293
	Neobisium_simoni_MW996189
	Neobisium_simoni_MW996051
	Neobisium_simoni_MW996097
	Neobisium_maritimum_MW996440
	Halobisium_occidentale_KU875170
	Halobisium_occidentale_KU875169
	Neobisium_sylvaticum_MW996442
	Neobisium_sylvaticum_MW996100
	Neobisium_sylvaticum_MW996343
	Neobisium_sylvaticum_MW996068
	Neobisium_sylvaticum_MW996151
	Neobisium_sylvaticum_MW996394
	Neobisium_sylvaticum_MW996437
	Neobisium_sylvaticum_MW996111
	Neobisium_sylvaticum_MW996125
	Neobisium_sylvaticum_MW996381
	Neobisium_sylvaticum_MW996425
	Neobisium_sylvaticum_MW996210
	Neobisium_sylvaticum_MW996379
	Neobisium_sylvaticum_MW996148
	Neobisium_sylvaticum_MW996132
	Neobisium_sylvaticum_MW996164
	Neobisium_sylvaticum_MW996431
	Neobisium_sylvaticum_MW996294
	Neobisium_sylvaticum_MW996002
	Neobisium_sylvaticum_MW996188
	Neobisium_sylvaticum_MW996271
	Neobisium_sylvaticum_MW996123
	Neobisium_sylvaticum_MW996377
	Neobisium_sylvaticum_MW996201
	Neobisium_sylvaticum_MW996393
	Neobisium_sylvaticum_MW996390
	Neobisium_sylvaticum_MW996330
	Neobisium_sylvaticum_MW996333
	Neobisium_sylvaticum_MW996192
	Neobisium_sylvaticum_MW996228
	Neobisium_sylvaticum_MW996346
	Neobisium_sylvaticum_ON842270
	Neobisium_sylvaticum_ON842205
	Neobisium_sylvaticum_ON842265
	Arth3b_BBK_B_412_Pseudoscorpionida
	Pseudoscorpiones_OR172658
	Arth3b_RC_A_502_Pseudoscorpionida
	Pseudoscorpiones_OR172683
	Arth3b_BgBld_A_139_Pseudoscorpionida
	Pseudoscorpiones_OR172716
	Arth4_WR_B_336_Pseudoscorpionida
	Pseudoscorpiones_OR169234
	Arth4_NT_A_090_Nesobiidae
	Neobisiidae_OR169308
	Arth4_NT_A_089_Nesobiidae
	Neobisiidae_OR169307
	Arth4_TsqB_B_452_Pseudoscorpionida
	Pseudoscorpiones_OR169301
	Arth4_TsqB_A_099_Pseudoscorpionida
	Pseudoscorpiones_OR169289
	Arth4_TsqB_A_098_Pseudoscorpionida
	Pseudoscorpiones_OR169288
	Arth3b_CB_B_549_Pseudoscorpionida
	Pseudoscorpiones_OR172711
	Pseudoscorpiones_OR172680
	Arth3b_Sass_A_195_Pseudoscorpiones
	Microbisium_parvulum_MF815783
	Microbisium_parvulum_MG412060
	Microbisium_parvulum_MG416897
	Microbisium_parvulum_MG416298
	Microbisium_parvulum_MG409427
	Microbisium_parvulum_MF808642
	Microbisium_parvulum_MG411443
	Microbisium_parvulum_MG415581
	Microbisium_parvulum_MG410286
	Microbisium_parvulum_MG415939
	Microbisium_parvulum_MG414289
	Microbisium_BOLD_AAB2508_KT619680
	Microbisium_parvulum_MF814515
	Microbisium_parvulum_MF811747
	Microbisium_parvulum_EU559558
	Microbisium_parvulum_MG412385
	Microbisium_BIOUG27452_E07_MG409792
	Microbisium_BIOUG27446_B02_MG414925
	Microbisium_BIOUG24560_H10_MG416235
	Microbisium_BOLD_AAB2506_KT623054
	Microbisium_BIOUG24562_C12_MG411367
	Microbisium_BIOUG24560_H09_MG413457
	Microbisium_BIOUG24562_C11_MG411131
	Microbisium_BIOUG24562_C10_MG412707
	Microbisium_BIOUG24562_C09_MG407993
	Microbisium_BIOUG24560_F03_MG416033
	Microbisium_BIOUG24563_A02_MG411577
	Microbisium_BIOUG24560_H08_MG415987
	Microbisium_BIOUG24678_D10_MG407883
	Microbisium_BIOUG24232_E08_MG411032
	Neobisiidae_BIOUG27448_H08_MG414276
	Microbisium_BIOUG20922_F11_MF813705
	Microbisium_BIOUG25925_E03_MG410308
	Microbisium_BIOUG23418_B05_MG409539
	Microbisium_BIOUG23418_C02_MG410750
	Microbisium_BIOUG25166_F10_MG409371
	Microbisium_BIOUG25167_F06_MG416206
	Microbisium_BOLD_AAB2511_KT705566
	Microbisium_BIOUG25166_F12_MG415874
	Microbisium_parvulum_MF124482
	Microbisium_BIOUG26072_G12_MG509241
	Microbisium_BIOUG26285_H03_MF815599
	Microbisium_BIOUG24560_H07_MG415284
	Microbisium_BOLD_AAY6677_KT619546
	Microbisium_BIOUG24560_F04_MG408763
	Microbisium_BOLD_AAY6677_KT706773
	Microbisium_BIOUG26358_B01_MG416692
	Microbisium_BOLD_AAY6677_KT623903
	Microbisium_BOLD_AAY6677_KT619303
	Microbisium_BIOUG25166_F11_MG415167
	Microbisium_BIOUG25167_D12_MG415488
	Microbisium_BIOUG26358_F01_MG412818
	Microbisium_RRBAA402_15_KT622466
	Microbisium_BIOUG24679_E10_MG412487
	Microbisium_BIOUG24568_C06_MG408674
	Microbisium_BOLD_AAY6677_KM830908
	Microbisium_BIOUG24679_F01_MG413933
	Microbisium_BIOUG20597_G10_MG408145
	Microbisium_BIOUG24679_E11_MG413697
	Microbisium_BIOUG24676_A08_MG414522
	Microbisium_BIOUG20597_H04_MG408580
	Microbisium_BOLD_AAY6677_KJ084070
	Microbisium_parvulum_MF124520
	Microbisium_BIOUG24679_E09_MG410972
	Microbisium_BIOUG20597_H01_MG414832
	Microbisium_parvulum_MF124535
	Microbisium_parvulum_MF124534
	Microbisium_parvulum_MF124533
	Microbisium_BIOUG26318_H11_MG408535
	Microbisium_BIOUG27040_B10_MG412049
	Microbisium_BIOUG27040_D01_MG416335
	Microbisium_brevifemoratum_MW996363
	Microbisium_brevifemoratum_MW996183
	Neobisiidae_BOLD_ACI8632_KM824148
	Microbisium_suecicum_MW996295
	Microbisium_pygmaeum_LC369560
	Microbisium_pygmaeum_LC369559
	Microbisium_pygmaeum_LC369525
	Microbisium_pygmaeum_LC369553
	Microbisium_pygmaeum_LC369551
	Microbisium_pygmaeum_LC369554
	Microbisium_pygmaeum_LC369541
	Microbisium_pygmaeum_LC369552
	Microbisium_pygmaeum_LC369544
	Microbisium_pygmaeum_LC369527
	Microbisium_pygmaeum_LC369531
	Microbisium_pygmaeum_LC369532
	Microbisium_pygmaeum_LC369545
	Microbisium_pygmaeum_LC369558
	Microbisium_pygmaeum_LC369543
	Microbisium_pygmaeum_LC369529
	Microbisium_pygmaeum_LC369546
	Microbisium_pygmaeum_LC369556
	Microbisium_pygmaeum_LC369530
	Microbisium_pygmaeum_LC369542
	Microbisium_pygmaeum_LC369528
	Microbisium_pygmaeum_LC369526
	Microbisium_pygmaeum_LC369524
	Microbisium_pygmaeum_LC369566
	Microbisium_pygmaeum_LC369564
	Microbisium_pygmaeum_LC369565
	Microbisium_pygmaeum_LC369561
	Microbisium_pygmaeum_LC369539
	Microbisium_pygmaeum_LC369562
	Microbisium_pygmaeum_AB855648
	Microbisium_pygmaeum_LC369533
	Microbisium_pygmaeum_LC369536
	Microbisium_pygmaeum_LC147076
	Microbisium_pygmaeum_LC369540
	Microbisium_pygmaeum_LC371060
	Microbisium_pygmaeum_LC369538
	Microbisium_pygmaeum_LC369534
	Microbisium_pygmaeum_LC371061
	Microbisium_pygmaeum_LC369563
	Microbisium_pygmaeum_LC369550
	Microbisium_pygmaeum_LC369549
	Microbisium_pygmaeum_LC369548
	Microbisium_pygmaeum_LC369557
	Microbisium_pygmaeum_LC315591
	Microbisium_pygmaeum_LC315590
	Microbisium_pygmaeum_LC315589
	Microbisium_pygmaeum_LC369537
	Microbisium_pygmaeum_LC369535
	Microbisium_pygmaeum_AB855649
	Microbisium_pygmaeum_LC369555
	Microbisium_BIOUG19079_H01_MF817115
	Microbisium_BIOUG14077_A08_MF816263
	Microbisium_BIOUG14077_A09_MF810839
	Microbisium_pygmaeum_LC369547
	Microbisium_BIOUG14077_A12_MF813401
	Microbisium_BOLD_AAB2507_KM834492
	Microbisium_BOLD_AAB2507_KM835644
	Microbisium_BOLD_AAB2507_KM825701
	Microbisium_BOLD_AAB2507_KM831530
	Microbisium_BIOUG27127_H03_MG409352
	Microbisium_BIOUG15586_E11_MF812611
	Microbisium_BIOUG27678_F07_MG414060
	Microbisium_BIOUG27678_E11_MG410844
	Microbisium_BIOUG27678_F06_MG413446
	Microbisium_BIOUG27678_E08_MG412414
	Microbisium_BIOUG27678_F08_MG415150
	Microbisium_BIOUG27678_E10_MG414342
	Microbisium_BIOUG27678_F09_MG412629
	Microbisium_BIOUG27678_E07_MG414600
	Microbisium_BIOUG27678_E09_MG408750
	Microbisium_BIOUG15586_E10_MF808445
	Microbisium_BIOUG27448_H06_MG410965
	Microbisium_BIOUG27678_G02_MG412845
	Microbisium_BIOUG27678_F01_MG416902
	Microbisium_BIOUG27678_F04_MG412897
	Microbisium_BIOUG27678_F03_MG411524
	Microbisium_BOLD_AAB2510_KR098803
	Microbisium_BIOUG27678_F05_MG409422
	Microbisium_BOLD_AAB2510_KR104616
	Microbisium_BIOUG15586_F01_MF809733
	Microbisium_BIOUG17144_H10_MF813858
	Microbisium_BOLD_AAB2510_KR100955
	Microbisium_BIOUG19065_F07_MF814241
	Microbisium_BIOUG19065_F08_MF814687
	Microbisium_BIOUG15586_E12_MF812268
	Microbisium_BOLD_AAB2510_KM831954
	Microbisium_BOLD_AAB2510_KM839255
	Microbisium_BIOUG24218_E02_MG409700
	Microbisium_BIOUG24218_E03_MG408865
	Microbisium_BOLD_AAB2510_KM834951
	Microbisium_BOLD_AAB2510_KM839785
	Microbisium_BOLD_AAB2510_KM839230
	Microbisium_BOLD_AAB2510_KM833300
	Microbisium_BOLD_AAB2510_KM835538
	Microbisium_BIOUG23956_G06_MG415155
	Microbisium_BIOUG15212_D01_MF813497
	Microbisium_BOLD_ACN0442_KR095691
	Microbisium_BOLD_ACN0442_KR101300
	Microbisium_BIOUG15697_H10_MF812576
	Microbisium_BIOUG19079_H02_MF813800
	Microbisium_BIOUG14637_D04_MF812081
	Microbisium_BIOUG15586_F02_MF812991
	Microbisium_BIOUG20603_H08_MF808503
	Microbisium_BIOUG13687_G03_MF810741
	Microbisium_BIOUG14077_A10_MF812017
	Microbisium_BIOUG14077_A11_MF814145
	Microbisium_BOLD_ACK5541_KR095850
	Microbisium_BOLD_ACK5541_KM830786
	Microbisium_BOLD_ACK5541_KM835688
	Microbisium_BOLD_ACK5541_KM828291
	Microbisium_BOLD_ACK5541_KM824391
	Microbisium_BOLD_ACK5541_KM835843
	Microbisium_BOLD_ACK5541_KM838786
	Microbisium_BIOUG13680_F05_MF809901
	Microbisium_BOLD_ACO8859_KR095736
	Neobisium_simile_MN621856
	Neobisium_simile_MN621855
	Neobisium_simile_MN621854
	Neobisium_simile_MW996436
	Neobisium_simile_MW996035
	Neobisium_simile_MW996244
	Neobisium_simile_MW996392
	Neobisium_simile_MW996178
	Neobisium_simile_MW996433
	Neobisium_simile_MW996166
	Neobisium_simile_MN662338
	Neobisium_2DH_DH_2023a_ON842286
	Neobisium_2DH_DH_2023a_ON841843
	Neobisium_2DH_DH_2023a_ON841931
	Insulocreagris_n_PI_DH_2022a_ON842258
	Insulocreagris_n_PI_DH_2022a_ON842062
	Insulocreagris_n_PI_DH_2022a_ON841933
	Insulocreagris_n_PI_DH_2022a_ON842224
	Insulocreagris_n_PI_DH_2022a_ON842109
	Insulocreagris_n_P1_DH_2023a_ON842189
	Insulocreagris_n_P1_DH_2023a_ON841827
	Insulocreagris_n_P1_DH_2023a_ON842078
	Neobisium_3DH_DH_2023a_ON842219
	Neobisium_3DH_DH_2023a_ON842089
	Insulocreagris_n_P2_DH_2023a_ON841832
	Insulocreagris_n_M_DH_2023a_ON842146
	Insulocreagris_n_M_DH_2023a_ON841898
	Insulocreagris_2DH_DH_2022a_ON841941
	Insulocreagris_1DH_DH_2023a_ON841897
	Insulocreagris_1DH_DH_2023a_ON841844
	Lissocreagris_JM_2008_EU559555
	Arth3b_Sass_A_191_Pseudoscorpiones
	Pseudoscorpiones_OR172707
	Lissocreagris_subatlantica_MF124503
	Lissocreagris_subatlantica_MF124486
	Lissocreagris_subatlantica_MF124484
	Microcreagrinae_UAIC_USA_AZ__1113020_MF124493
	Tuberocreagris_UAIC_USA_AZ__1113029_MF124502
	Tuberocreagris_UAIC_USA_AZ__1113028_MF124501
	Saetigerocreagris_JM_2008_EU559554
	Lustrochernes_JM_2008_EU559553
	Tuberocreagris_lata_EU559552
	Tuberocreagris_UAIC_USA_AZ__1113027_MF124500
	Cryptocreagris_UAIC_USA_AZ__1113048_MF124516
	Cryptocreagris_UAIC_USA_AZ__1113022_MF124495
	Cryptocreagris_UAIC_USA_AZ__1113031_MF124504
	Cryptocreagris_laudabilis_MF124479
	Microcreagris_grandis_MF124513
	Cryptocreagris_UAIC_USA_AZ__1113024_MF124497
	Microcreagrinae_UAIC_USA_AZ__1113122_MF124599
	Microcreagrinae_UAIC_USA_AZ__1113121_MF124598
	Microcreagrinae_UAIC_USA_AZ__1113120_MF124597
	Microcreagrinae_UAIC_USA_AZ__1113014_MF124487
	Microcreagrinae_UAIC_USA_AZ__1113119_MF124596
	Microcreagrinae_UAIC_USA_AZ__1113118_MF124595
	Microcreagrinae_UAIC_USA_AZ__1113117_MF124594
	Microcreagrinae_UAIC_USA_AZ__1113115_MF124592
	Microcreagrinae_UAIC_USA_AZ__1113116_MF124593
	Microcreagrinae_UAIC_USA_AZ__1113114_MF124591
	Globocreagris_7_GBH_2018_MF124586
	Globocreagris_7_GBH_2018_MF124585
	Globocreagris_7_GBH_2018_MF124556
	Globocreagris_7_GBH_2018_MF124580
	Globocreagris_7_GBH_2018_MF124582
	Globocreagris_7_GBH_2018_MF124583
	Globocreagris_7_GBH_2018_MF124557
	Globocreagris_7_GBH_2018_MF124554
	Globocreagris_7_GBH_2018_MF124581
	Globocreagris_7_GBH_2018_MF124477
	Globocreagris_7_GBH_2018_MF124584
	Globocreagris_7_GBH_2018_MF124555
	Globocreagris_7_GBH_2018_MF124579
	Globocreagris_7_GBH_2018_MF124574
	Globocreagris_7_GBH_2018_MF124578
	Globocreagris_7_GBH_2018_MF124572
	Globocreagris_7_GBH_2018_MF124575
	Globocreagris_7_GBH_2018_MF124577
	Globocreagris_7_GBH_2018_MF124573
	Globocreagris_7_GBH_2018_MF124576
	Globocreagris_7_GBH_2018_MF124571
	Globocreagris_7_GBH_2018_MF124515
	Globocreagris_5_GBH_2018_MF124551
	Globocreagris_5_GBH_2018_MF124550
	Globocreagris_5_GBH_2018_MF124549
	Globocreagris_5_GBH_2018_MF124475
	Globocreagris_6_GBH_2018_MF124548
	Globocreagris_6_GBH_2018_MF124547
	Globocreagris_6_GBH_2018_MF124545
	Globocreagris_6_GBH_2018_MF124544
	Globocreagris_6_GBH_2018_MF124476
	Globocreagris_6_GBH_2018_MF124546
	Globocreagris_6_GBH_2018_MF124474
	Globocreagris_4_GBH_2018_MF124543
	Globocreagris_4_GBH_2018_MF124540
	Globocreagris_4_GBH_2018_MF124538
	Globocreagris_4_GBH_2018_MF124542
	Globocreagris_4_GBH_2018_MF124539
	Globocreagris_4_GBH_2018_MF124541
	Globocreagris_1_GBH_2018_MF124553
	Globocreagris_1_GBH_2018_MF124519
	Globocreagris_1_GBH_2018_MF124524
	Globocreagris_1_GBH_2018_MF124521
	Globocreagris_3_GBH_2018_MF124510
	Globocreagris_3_GBH_2018_MF124483
	Globocreagris_3_GBH_2018_MF124509
	Globocreagris_3_GBH_2018_MF124478
	Globocreagris_3_GBH_2018_MF124508
	Globocreagris_3_GBH_2018_MF124507
	Globocreagris_3_GBH_2018_MF124506
	Globocreagris_3_GBH_2018_MF124505
	Microcreagrinae_UAIC_USA_AZ__1113076_MF124561
	Microcreagrinae_UAIC_USA_AZ__1113073_MF124558
	Microcreagrinae_UAIC_USA_AZ__1113075_MF124560
	Microcreagrinae_UAIC_USA_AZ__1113074_MF124559
	Microcreagrinae_UAIC_USA_AZ__1113046_MF124514
	Microcreagrinae_UAIC_USA_AZ__1113044_MF124512
	Microcreagrinae_UAIC_USA_AZ__1113043_MF124511
	Neobisiidae_BIOUG21700_D07_MF817005
	Microcreagrinae_UAIC_USA_AZ__1113019_MF124492
	Neobisiidae_BIOUG14304_F01_MG412735
	Roncocreagris_MCZ_130546_MF124531
	Bisetocreagris_CHZ121_OM985695
	Bisetocreagris_CHZ120_OM985694
	Bisetocreagris_CHZ028_OM985660
	Bisetocreagris_CHZ027_OM985659
	Bisetocreagris_CHZ118_OM985693
	Bisetocreagris_CHZ116_OM985691
	Bisetocreagris_CHZ117_OM985692
	Bisetocreagris_CHZ026_OM985658
	Bisetocreagris_CHZ025_OM985657
	Bisetocreagris_CHZ112_OM985687
	Bisetocreagris_CHZ021_OM985653
	Bisetocreagris_CHZ110_OM985685
	Bisetocreagris_CHZ022_OM985654
	Bisetocreagris_CHZ111_OM985686
	Bisetocreagris_CHZ038_OM985663
	Bisetocreagris_CHZ034_OM985661
	Bisetocreagris_CHZ036_OM985662
	Bisetocreagris_CHZ055_OM985666
	Bisetocreagris_CHZ054_OM985665
	Bisetocreagris_CHZ053_OM985664
	Bisetocreagris_CHZ109_OM985684
	Bisetocreagris_CHZ020_OM985652
	Bisetocreagris_CHZ019_OM985651
	Bisetocreagris_CHZ108_OM985683
	Bisetocreagris_CHZ106_OM985681
	Bisetocreagris_CHZ018_OM985650
	Bisetocreagris_CHZ017_OM985649
	Bisetocreagris_CHZ107_OM985682
	Bisetocreagris_CHZ126_OM985700
	Bisetocreagris_CHZ123_OM985697
	Bisetocreagris_CHZ125_OM985699
	Bisetocreagris_CHZ122_OM985696
	Bisetocreagris_CHZ124_OM985698
	Bisetocreagris_CHZ102_OM985678
	Bisetocreagris_CHZ101_OM985677
	Bisetocreagris_CHZ100_OM985676
	Bisetocreagris_CHZ013_OM985645
	Bisetocreagris_CHZ014_OM985646
	Bisetocreagris_CHZ104_OM985680
	Bisetocreagris_CHZ015_OM985647
	Bisetocreagris_CHZ103_OM985679
	Bisetocreagris_CHZ016_OM985648
	Bisetocreagris_CHZ099_OM985675
	Bisetocreagris_CHZ011_OM985643
	Bisetocreagris_CHZ012_OM985644
	Bisetocreagris_CHZ098_OM985674
	Bisetocreagris_CHZ097_OM985673
	Bisetocreagris_turkestanica_LC315594
	Bisetocreagris_turkestanica_LC315593
	Bisetocreagris_turkestanica_LC315592
	Mirobisium_MCZ_130497_MF124518
	Mirobisium_JM_2008_EU559547
	Gymnobisium_inukshuk_KU057099
	Gymnobisium_WAMT135424_KU156713
	Gymnobisium_MCZKZN_KU156711
	Gymnobisium_WAMT132111_KU156712
	Parobisium_wangae_OM996204
	Bisetocreagris_yangae_OM985672
	Bisetocreagris_yangae_OM985671
	Bisetocreagris_cheni_OM985668
	Bisetocreagris_CHZ085_OM936879
	Bisetocreagris_cheni_OM985667
	Bisetocreagris_silvestrii_OM985670
	Bisetocreagris_silvestrii_OM985669
	Bisetocreagris_japonica_LC315595
	Parobisium_laevigatum_OM985701
	Bisetocreagris_titanium_MZ029090
	Bisetocreagris_2_JA_2011_JN018182
	Bisetocreagris_1_JA_2011_JN018181
	Bisetocreagris_CHZ115_OM985690
	Bisetocreagris_CHZ023_OM985655
	Bisetocreagris_CHZ113_OM985688
	Bisetocreagris_CHZ114_OM985689
	Bisetocreagris_CHZ024_OM985656
	Microcreagrinae_UAIC_USA_AZ__1113026_MF124499
	Fissilicreagris_UAIC_USA_AZ__1113006_MF124480
	Fissilicreagris_UAIC_USA_AZ__1113025_MF124498
	Microcreagrinae_UAIC_USA_AZ__1113015_MF124488
	Parobisium_charlotteae_MF124517
	Parobisium_charlotteae_MF124489
	Parobisium_charlotteae_MF124490
	Chitrella_cala_MF124527
	Chitrella_cala_EU559551
	Chitrella_1_GBH_2018_MF124481
	Pseudoblothrus_Psb_sac5_MK423848
	Pseudoblothrus_Psb_sac3_MK423846
	Pseudoblothrus_Psb_sac4_MK423847
	Pseudoblothrus_Psb_sac2_MK423845
	Pseudoblothrus_Psb_sac1_MK423844
	Pseudoblothrus_Psb_gol6_MK423843
	Pseudoblothrus_Psb_gol4_MK423841
	Pseudoblothrus_Psb_gol5_MK423842
	Pseudoblothrus_Psb_gol3_MK423840
	Pseudoblothrus_Psb_gol1_MK423838
	Pseudoblothrus_Psb_gol2_MK423839
	Pseudoblothrus_roszkovskii_KY640610
	Pseudoblothrus_roszkovskii_KY640609
	Pseudoblothrus_roszkovskii_KY640608
	Pseudoblothrus_roszkovskii_KY640607
	Pseudoblothrus_roszkovskii_KY640605
	Pseudoblothrus_roszkovskii_KY640606
	Pseudoblothrus_roszkovskii_KY640599
	Pseudoblothrus_roszkovskii_KY640603
	Pseudoblothrus_roszkovskii_KY640600
	Pseudoblothrus_roszkovskii_KY640598
	Pseudoblothrus_roszkovskii_KY640602
	Pseudoblothrus_roszkovskii_KY640601
	Pseudoblothrus_roszkovskii_KY640604
	Syarinidae_BIOUG20039_H09_MF817077
	Syarinidae_BIOUG26717_D10_MF809490
	Syarinidae_BIOUG20039_H10_MF812339
	Syarinidae_BIOUG12953_E02_MF809325
	Syarinus_JM_2008_EU559550
	Ideoblothrus_MCZ_130524_MF124528
	Ideoblothrus_JM_2008_EU559562
	Ideoblothrus_bipectinatus_MF124537
	Ideoblothrus_pisolitus_MZ425055
	Ideoblothrus_pisolitus_MZ425054
	Ideoblothrus_pisolitus_MZ425053
	Ideoblothrus_pisolitus_MZ425044
	Ideoblothrus_pisolitus_MZ425045
	Ideoblothrus_pisolitus_MZ425052
	Ideoblothrus_pisolitus_MZ425051
	Ideoblothrus_pisolitus_MZ425038
	Ideoblothrus_pisolitus_MZ425035
	Ideoblothrus_pisolitus_MZ425032
	Ideoblothrus_pisolitus_MZ425031
	Ideoblothrus_pisolitus_MZ425016
	Ideoblothrus_pisolitus_MZ425013
	Ideoblothrus_pisolitus_MZ425014
	Ideoblothrus_pisolitus_MZ425015
	Ideoblothrus_pisolitus_MZ425029
	Ideoblothrus_pisolitus_MZ425026
	Ideoblothrus_pisolitus_MZ425025
	Ideoblothrus_pisolitus_MZ425027
	Ideoblothrus_pisolitus_MZ425001
	Ideoblothrus_pisolitus_MZ424998
	Ideoblothrus_pisolitus_MZ425021
	Ideoblothrus_pisolitus_MZ424999
	Ideoblothrus_pisolitus_MZ424995
	Ideoblothrus_pisolitus_MZ425017
	Ideoblothrus_pisolitus_MZ425005
	Ideoblothrus_pisolitus_MZ425019
	Ideoblothrus_pisolitus_MZ425018
	Ideoblothrus_pisolitus_MZ425007
	Ideoblothrus_pisolitus_MZ424996
	Ideoblothrus_pisolitus_MZ424997
	Ideoblothrus_pisolitus_MZ425020
	Ideoblothrus_pisolitus_MZ425006
	Ideoblothrus_PU118_MW309121
	Ideoblothrus_pisolitus_MZ425047
	Ideoblothrus_pisolitus_MZ425023
	Ideoblothrus_PU126_MW309123
	Ideoblothrus_PU87_MW309111
	Ideoblothrus_PU101_MW309118
	Ideoblothrus_pisolitus_MZ425030
	Ideoblothrus_pisolitus_MZ425028
	Ideoblothrus_pisolitus_MZ425024
	Ideoblothrus_pisolitus_MZ425043
	Ideoblothrus_PU114_MW309120
	Ideoblothrus_PU113_MW309119
	Ideoblothrus_pisolitus_MZ425022
	Ideoblothrus_PU124_MW309122
	Ideoblothrus_PU80_MW309110
	Ideoblothrus_pisolitus_MZ425042
	Ideoblothrus_pisolitus_MZ425041
	Ideoblothrus_pisolitus_MZ424980
	Ideoblothrus_pisolitus_MZ425040
	Ideoblothrus_pisolitus_MZ425037
	Ideoblothrus_pisolitus_MZ425036
	Ideoblothrus_PU139_MW309127
	Syarinidae_PU138_MW309126
	Ideoblothrus_DNA01_MW621109
	Syarinidae_H_PS033_MZ424993
	Syarinidae_WAM_IDE002_H_PS035_MZ425009
	Syarinidae_WAM_IDE007A_H_PS037_MZ424983
	Syarinidae_WAM_IDE007A_H_PS037_MZ424979
	Syarinidae_WAM_IDE007A_H_PS036_MZ424982
	Syarinidae_WAM_IDE006_H_PSE038_MZ425046
	Syarinidae_WAM_IDE006_H_PSE038_MZ425012
	Syarinidae_WAM_IDE001_H_PS039_MZ424994
	Syarinidae_WAM_IDE004_H_PS029_MZ424992
	Syarinidae_WAM_IDE004_H_PS029_MZ424986
	Syarinidae_WAM_IDE004_H_PS029_MZ424989
	Ideoblothrus_PU91_MW309114
	Syarinidae_WAM_IDE004_H_PS029_MZ424991
	Syarinidae_WAM_IDE004_H_PS029_MZ424985
	Syarinidae_WAM_IDE004_H_PS029_MZ424990
	Ideoblothrus_WAM_IDE004_H_PS029_MZ424977
	Syarinidae_WAM_IDE004_H_PS029_MZ424987
	Syarinidae_WAM_IDE004_H_PS029_MZ424988
	Ideoblothrus_PU88_MW309112
	Syarinidae_PU94_MW309115
	Syarinidae_H_PS037_MZ425058
	Nannobisium_MCZ_130525_MF124529
	Nannobisium_JM_2008_EU559561
	Pseudoscorpiones_NZAC_03013815_KP421445
	Pseudoscorpiones_NZAC_03013267_KP420829
	Parahya_submersa_EU559548
	Ideobisium_JM_2008_EU559549
	Garypus_n_M_DH_2023a_ON842135
	Garypus_beauvoisii_MN058691
	Garypus_wilsoni_OL514114
	Garypus_sanasai_OL514113
	Garypus_latens_MN058690
	Garypus_malgaryungu_MN058667
	Garypus_malgaryungu_MN058666
	Garypus_dissitus_MN058686
	Anagarypus_australianus_MN058692
	Anagarypus_australianus_MN058672
	Anagarypus_australianus_MN058671
	Anagarypus_australianus_MN058673
	Anagarypus_heatwolei_EU559540
	Thaumastogarypus_robustus_MN058678
	Thaumastogarypus_robustus_MN058677
	Ammogarypus_lawrencei_MN058676
	Thaumastogarypus_WAM_T132030_MN058675
	Anchigarypus_japonicus_LC010871
	Anchigarypus_japonicus_LC010870
	Anchigarypus_japonicus_LC010833
	Anchigarypus_japonicus_LC010832
	Anchigarypus_japonicus_LC010823
	Anchigarypus_japonicus_LC010865
	Anchigarypus_japonicus_LC010868
	Anchigarypus_japonicus_LC010867
	Anchigarypus_japonicus_LC010866
	Anchigarypus_japonicus_LC010831
	Anchigarypus_japonicus_MN058688
	Anchigarypus_japonicus_LC010869
	Anchigarypus_japonicus_LC010824
	Anchigarypus_japonicus_LC010864
	Anchigarypus_japonicus_LC010863
	Anchigarypus_japonicus_LC010860
	Anchigarypus_japonicus_LC010825
	Anchigarypus_japonicus_LC010859
	Anchigarypus_japonicus_LC010830
	Anchigarypus_japonicus_LC010857
	Anchigarypus_japonicus_LC010843
	Anchigarypus_japonicus_LC010839
	Anchigarypus_japonicus_LC010838
	Anchigarypus_japonicus_LC010858
	Anchigarypus_japonicus_LC010834
	Anchigarypus_japonicus_LC010856
	Anchigarypus_japonicus_LC010835
	Anchigarypus_japonicus_LC010855
	Anchigarypus_japonicus_LC010826
	Anchigarypus_japonicus_LC010842
	Anchigarypus_japonicus_LC010837
	Anchigarypus_japonicus_LC010854
	Anchigarypus_japonicus_LC010829
	Anchigarypus_japonicus_MN058687
	Anchigarypus_japonicus_LC010862
	Anchigarypus_japonicus_LC010861
	Anchigarypus_japonicus_LC010853
	Anchigarypus_japonicus_LC010851
	Anchigarypus_japonicus_LC010850
	Anchigarypus_japonicus_LC010841
	Anchigarypus_japonicus_LC010852
	Anchigarypus_japonicus_LC010827
	Anchigarypus_japonicus_LC010848
	Anchigarypus_japonicus_LC010828
	Anchigarypus_japonicus_LC010849
	Anchigarypus_japonicus_LC010845
	Anchigarypus_japonicus_LC010844
	Anchigarypus_japonicus_LC010847
	Anchigarypus_japonicus_LC010846
	Anchigarypus_japonicus_LC010840
	Anchigarypus_japonicus_LC010836
	Garypus_IshigakiMN13_LC010873
	Garypus_IshigakiMN13_LC010872
	Anchigarypus_californicus_MN058668
	Synsphyronus_1_NGW_2021a_MZ902325
	Synsphyronus_gurdoni_MN058670
	Synsphyronus_gurdoni_KT881495
	Synsphyronus_gurdoni_KT881494
	Synsphyronus_gurdoni_KT881496
	Synsphyronus_gurdoni_KT881497
	Synsphyronus_PSE127_MN058682
	Synsphyronus_Biologic_PSEU052_ON923798
	Synsphyronus_gracilis_MN058669
	Synsphyronus_i_MH_2023_OQ918547
	Synsphyronus_apimelus_MN058689
	Synsphyronus_apimelus_EU559537
	Synsphyronus_apimelus_MW428208
	Synsphyronus_xynus_OK490003
	Synsphyronus_xynus_OK490002
	Synsphyronus_xynus_OK489979
	Synsphyronus_xynus_OK489974
	Synsphyronus_xynus_OK490000
	Synsphyronus_xynus_OK489995
	Synsphyronus_xynus_OK489998
	Synsphyronus_xynus_OK489994
	Synsphyronus_xynus_OK489997
	Synsphyronus_xynus_OK489984
	Synsphyronus_xynus_OK489996
	Synsphyronus_xynus_OK489978
	Synsphyronus_xynus_OK489973
	Synsphyronus_xynus_OK489972
	Synsphyronus_xynus_OK489981
	Synsphyronus_xynus_OK489980
	Synsphyronus_xynus_OK489975
	Synsphyronus_xynus_OK489976
	Synsphyronus_xynus_OK489977
	Synsphyronus_xynus_MN058679
	Synsphyronus_xynus_OK489999
	Synsphyronus_xynus_OK272568
	Synsphyronus_xynus_OK235429
	Synsphyronus_xynus_OK235432
	Synsphyronus_xynus_OK272545
	Synsphyronus_xynus_OK235427
	Synsphyronus_xynus_OK272569
	Synsphyronus_xynus_OK272587
	Synsphyronus_xynus_OK255295
	Synsphyronus_xynus_OK272582
	Synsphyronus_xynus_OK272563
	Synsphyronus_xynus_OK272564
	Synsphyronus_xynus_OK272562
	Synsphyronus_xynus_OK272546
	Synsphyronus_xynus_OK272595
	Synsphyronus_xynus_OK235424
	Synsphyronus_xynus_OK235426
	Synsphyronus_xynus_OK235425
	Synsphyronus_xynus_OK272593
	Synsphyronus_xynus_OK235428
	Synsphyronus_xynus_OK272577
	Synsphyronus_xynus_OK272578
	Synsphyronus_xynus_OK272579
	Synsphyronus_xynus_OK272575
	Synsphyronus_xynus_OK272586
	Synsphyronus_xynus_OK235430
	Synsphyronus_xynus_OK272572
	Synsphyronus_xynus_OK235431
	Synsphyronus_xynus_OK272576
	Synsphyronus_xynus_OK272556
	Synsphyronus_xynus_OK272574
	Synsphyronus_xynus_OK272585
	Synsphyronus_xynus_OK272588
	Synsphyronus_xynus_OK272584
	Synsphyronus_xynus_OK272589
	Synsphyronus_xynus_OK272581
	Synsphyronus_xynus_OK272583
	Synsphyronus_xynus_OK272560
	Synsphyronus_xynus_OK272580
	Synsphyronus_xynus_OK272571
	Synsphyronus_xynus_OK272573
	Synsphyronus_xynus_OK272590
	Synsphyronus_xynus_OK272555
	Synsphyronus_xynus_OK272559
	Synsphyronus_xynus_OK272554
	Synsphyronus_xynus_OK272557
	Synsphyronus_xynus_OK272561
	Synsphyronus_xynus_OK489986
	Synsphyronus_xynus_OK272551
	Synsphyronus_xynus_OK272549
	Synsphyronus_xynus_OK272547
	Synsphyronus_xynus_OK272550
	Synsphyronus_xynus_OK489985
	Synsphyronus_xynus_OK272548
	Synsphyronus_xynus_OK489983
	Synsphyronus_xynus_OK489982
	Synsphyronus_xynus_OK490001
	Synsphyronus_xynus_OK272570
	Synsphyronus_xynus_OK272567
	Synsphyronus_xynus_OK235433
	Synsphyronus_xynus_OK272591
	Synsphyronus_xynus_OK272566
	Synsphyronus_xynus_OK272565
	Synsphyronus_xynus_OK272544
	Synsphyronus_xynus_OK272558
	Synsphyronus_xynus_OK489993
	Synsphyronus_xynus_OK489991
	Synsphyronus_xynus_OK255297
	Synsphyronus_xynus_OK272552
	Synsphyronus_xynus_OK489987
	Synsphyronus_xynus_OK489988
	Synsphyronus_xynus_OK272553
	Synsphyronus_xynus_OK489989
	Synsphyronus_xynus_OK255296
	Synsphyronus_xynus_OK272594
	Synsphyronus_xynus_OK272592
	Synsphyronus_xynus_OK489992
	Synsphyronus_xynus_OK489990
	Synsphyronus_PSE128_MN058680
	Synsphyronus_marinae_MZ920049
	Synsphyronus_sertus_MZ934365
	Synsphyronus_WAM_PSE014_ON929044
	Synsphyronus_WAM_PSE014_ON929043
	Synsphyronus_WAM_PSE014_ON929042
	Synsphyronus_2_NGW_2021a_MZ902324
	Synsphyronus_2_NGW_2021a_MZ902323
	Synsphyronus_PSE129_MN058674
	Pachyolpium_783059_KX263404
	Pachyolpium_783044_KX263402
	Pachyolpium_783048_KX263403
	Pachyolpium_866A_KX263398
	Pachyolpium_965A_KX263399
	Pachyolpium_JM_2008_EU559542
	Pachyolpium_783012_KX263400
	Pachyolpium_783040_KX263401
	Aphelolpium_783054_KX263397
	Apolpium_parvum_EU559541
	Olpiidae_gen_7_4_PSE176_MW078437
	Olpiidae_gen_7_4_BMR00040_MN436736
	Olpiidae_gen_7_4_BMR00039_MN436735
	Nanolpium_JM_2008_EU559543
	Progarypus_JM_2008_EU559538
	Austrohorus_WAM_PSE121_ON929040
	Austrohorus_WAM_PSE121_ON929033
	Austrohorus_WAM_PSE121_ON929032
	Austrohorus_WAM_PSE121_ON929030
	Austrohorus_WAM_PSE121_ON929038
	Austrohorus_WAM_PSE121_ON929031
	Austrohorus_WAM_PSE122_ON929029
	Olpiidae_Biologic_PSEU051_ON923839
	Olpiidae_Biologic_PSEU051_ON923824
	Olpiidae_Biologic_PSEU058_ON923808
	Olpiidae_Biologic_PSEU058_ON923807
	Olpiidae_Biologic_PSEU058_ON923773
	Olpiidae_Biologic_PSEU058_ON923806
	Olpiidae_Biologic_PSEU058_ON923802
	Olpiidae_Biologic_PSEU058_ON923796
	Olpiidae_Biologic_PSEU058_ON923800
	Olpiidae_Biologic_PSEU058_ON923805
	Olpiidae_Biologic_PSEU058_ON923799
	Olpiidae_Biologic_PSEU058_ON923777
	Olpiidae_Biologic_PSEU050_ON923797
	Indolpium_WAM_PSE118_ON929028
	Indolpium_BMR00037_MN436734
	Indolpium_WAM_PSE118_ON929027
	Indolpium_BMR00036_MW012771
	Indolpium_BMR00034_MN436733
	Indolpium_BMR00031_MW012769
	Pseudoscorpiones_NZAC_03011424_KP420984
	Xenolpium_JM_2008_EU559539
	Austrohorus_WAM_T118965_OM747868
	Olpiidae_PU154_MW309138
	Olpiidae_PU151_MW309135
	Austrohorus_BMR00027_MW012765
	Austrohorus_Biologic_PSEU021_MW010365
	Austrohorus_Biologic_PSEU021_MW010364
	Olpiidae_sc_02343_KX054242
	Olpium_pallipes_ON842076
	Calocheiridius_termitophilus_EU559544
	Olpium_pallipes_MW760703
	Olpium_pallipes_MW760702
	Olpium_pallipes_MW760701
	Olpium_Br_Inv_58_MW760700
	Beierolpium_bornemisszai_EU559545
	Beierolpium_Biologic_PSEU056_ON923838
	Beierolpium_8_3_MW010360
	Beierolpium_8_3_MW010356
	Beierolpium_PSE173_MW078440
	Beierolpium_WAM_T136468_MN058684
	Antillolpium_783047_KX263396
	Antillolpium_772A_KX263395
	Indolpium_WAM_PSE123_ON929050
	Indolpium_WAM_PSE123_ON929049
	Indolpium_WAM_PSE123_ON929047
	Indolpium_WAM_PSE123_ON929046
	Indolpium_WAM_PSE123_ON929039
	Indolpium_WAM_PSE123_ON929045
	Indolpium_Biologic_PSEU020_MW010359
	Indolpium_Biologic_PSEU019_MW010358
	Olpiidae_Biologic_PSEU002_MT902545
	Indolpium_WAM_T149297_MT052860
	Indolpium_Biologic_PSEU018_MW010362
	Indolpium_Biologic_PSEU018_MW010355
	Indolpium_Biologic_PSEU018_MW010357
	Indolpium_Biologic_PSEU018_MW010361
	Indolpium_Biologic_PSEU018_MW010354
	Olpiidae_PU150_MW309134
	Indolpium_WAM_T136397_MN058683
	Xenolpium_Biologic_PSEU028_ON929048
	Xenolpium_Biologic_PSEU028_ON929041
	Indolpium_BMR00032_MW012770
	Indolpium_BMR00029_MW012767
	Austrohorus_BMR00028_MW012766
	Indolpium_BMR00030_MW012768
	Chthoniidae_BMR00021_MN436723
	Indolpium_WAM_T149362_MT044589
	Olpiidae_PSE213_OM747867
	Indolpium_PSE174_MW078438
	Indolpium_PSE175_MW078439
	Indolpium_Biologic_PSEU054_ON923826
	Indolpium_Biologic_PSEU054_ON923825
	Olpiidae_Biologic_PSEU053_ON923804
	Olpiidae_Biologic_PSEU053_ON923801
	Olpiidae_Biologic_PSEU053_ON923803
	Euryolpium_Biologic_PSEU055_ON923840
	Euryolpium_BMR00041_MN436737
	Euryolpium_WAM_T136709_MN058685
	Euryolpium_JM_2008_EU559546
	Austrohorus_WAM_T135388_MN058681
	Chernetidae_BOLD_ACF7734_KP979323
	Chernetidae_BOLD_ACF7734_KR070712
	Chernetidae_BOLD_ACF7734_KR070532
	Chernetidae_BOLD_ACF7734_KR070180
	Chernetidae_BIOUG21909_C07_MG413975
	Chernetidae_BOLD_AAY6678_KP979117
	Chernetidae_BOLD_AAY6678_KR069476
	Chernetidae_BOLD_AAY6678_KT607803
	Chernetidae_BOLD_AAY6678_KT605468
	Chernetidae_BIOUG21955_G01_MG414761
	Chernetidae_BIOUG13067_D06_MG415629
	Chernetidae_BIOUG21955_G02_MG408211
	Chernetidae_BOLD_AAY6678_KR069262
	Chernetidae_BOLD_AAY6678_KR070275
	Chernetidae_BIOUG00863_G07_MG413084
	Chernetidae_BOLD_AAY6678_KR069803
	Chernetidae_BOLD_AAY6678_KR069547
	Chernetidae_BOLD_ACI7125_KM840075
	Dinocheirus_panzeri_MW996424
	Dinocheirus_panzeri_OQ330011
	Dinocheirus_panzeri_MW996157
	Dinocheirus_panzeri_MW996209
	Dinocheirus_panzeri_MG408789
	Dinocheirus_panzeri_MW996262
	Dinocheirus_panzeri_MW996245
	Dinocheirus_panzeri_MW996160
	Dinocheirus_panzeri_MW996240
	Dinocheirus_panzeri_MW996044
	Dinocheirus_panzeri_MW996374
	Dinocheirus_panzeri_MW996329
	Dinocheirus_panzeri_MW996069
	Dinocheirus_panzeri_MW995991
	Dinocheirus_panzeri_MW996265
	Dinocheirus_panzeri_MW996080
	Dinocheirus_panzeri_MF538664
	Chernes_cimicoides_MW996430
	Chernes_cimicoides_MW996230
	Chernes_cimicoides_MW996109
	Chernes_cimicoides_MW996241
	Chernes_cimicoides_MW996327
	Chernes_cimicoides_MW996419
	Chernes_cimicoides_MW996037
	Chernes_cimicoides_MW996332
	Chernes_cimicoides_MW996171
	Chernes_cimicoides_MW996260
	Chernes_cimicoides_MW996064
	Chernes_cimicoides_MW996321
	Chernes_cimicoides_MW996029
	Chernes_cimicoides_MW996135
	Chernes_cimicoides_MW996000
	Chernes_cimicoides_MW996292
	Chernes_cimicoides_MW996084
	Chernes_cimicoides_MW996328
	Chernes_cimicoides_MW996079
	Chernes_cimicoides_MW996140
	Chernes_cimicoides_MW996086
	Chernes_cimicoides_MW996298
	Chernes_cimicoides_MW996353
	Chernes_cimicoides_MW996385
	Chernes_cimicoides_MW996042
	Chernes_cimicoides_MW996031
	Chernes_cimicoides_MW996297
	Chernes_cimicoides_MW996116
	Chernes_cimicoides_MW996336
	Chernes_cimicoides_MW996232
	Chernes_cimicoides_MW996308
	Chernes_cimicoides_MW996063
	Chernes_cimicoides_MW995989
	Chernes_cimicoides_MW996001
	Chernes_cimicoides_MW996226
	Chernes_cimicoides_MW996305
	Chernes_cimicoides_MW996013
	Chernes_cimicoides_MW996053
	Chernes_cimicoides_MW996193
	Chernes_cimicoides_MW996229
	Chernes_cimicoides_MW996354
	Chernes_cimicoides_MW996067
	Chernes_cimicoides_MW996235
	Chernes_cimicoides_MW996119
	Chernes_cimicoides_MW996073
	Chernes_cimicoides_MW996418
	Chernes_cimicoides_MW996364
	Chernes_hahnii_MW996372
	Chernes_hahnii_MW996369
	Chernes_hahnii_MW996143
	Chernes_hahnii_MW995987
	Chernes_hahnii_MF538697
	Chernes_hahnii_MF538683
	Chernes_hahnii_MW996223
	Chernes_hahnii_ON842289
	Chernes_hahnii_MF538692
	Chernes_hahnii_MF538690
	Chernes_hahnii_MF538672
	Chernes_hahnii_ON841883
	Chernes_hahnii_MW996010
	Chernes_hahnii_MW996266
	Chernes_hahnii_MF538666
	Chernes_hahnii_MF538677
	Chernes_hahnii_MF538676
	Chernes_hahnii_MF538674
	Chernes_hahnii_MF538675
	Chernes_hahnii_MW996224
	Chernes_hahnii_MF538687
	Chernes_hahnii_MF538691
	Chernes_hahnii_MF538686
	Chernes_hahnii_MF538679
	Chernes_hahnii_MF538695
	Chernes_hahnii_MF538688
	Chernes_hahnii_MF538696
	Chernes_hahnii_ON842179
	Chernes_hahnii_ON841848
	Chernes_hahnii_MF538684
	Chernes_hahnii_MF538667
	Chernes_hahnii_MW996326
	Chernes_hahnii_MF538673
	Chernes_hahnii_MF538694
	Chernes_hahnii_MF538693
	Chernes_hahnii_MF538671
	Chernes_hahnii_MF538670
	Chernes_hahnii_MF538669
	Chernes_hahnii_MF538678
	Chernes_hahnii_MF538685
	Chernes_hahnii_MF538680
	Chernes_hahnii_MF538681
	Chernes_hahnii_MF538698
	Chernes_hahnii_MF538689
	Chernes_hahnii_MF538682
	Chernes_hahnii_MF538668
	Chernes_hahnii_JN018176
	Chernes_nigrimanus_MW996358
	Chernes_nigrimanus_MF538665
	Chernes_nigrimanus_MW996311
	Chernes_nigrimanus_MW996052
	Chernes_nigrimanus_MW996129
	Chernes_nigrimanus_MW996355
	Chernes_nigrimanus_MW996030
	Dinocheirus_arizonensis_MF124473
	Dinocheirus_arizonensis_FJ483805
	Dinocheirus_arizonensis_FJ483810
	Dinocheirus_arizonensis_FJ483806
	Dinocheirus_arizonensis_FJ483811
	Dinocheirus_arizonensis_FJ483803
	Dinocheirus_arizonensis_FJ483802
	Dinocheirus_arizonensis_FJ483801
	Dinocheirus_arizonensis_FJ483800
	Dinocheirus_arizonensis_FJ483807
	Dinocheirus_arizonensis_FJ483804
	Dinocheirus_arizonensis_FJ483808
	Dinocheirus_arizonensis_FJ483812
	Dinocheirus_arizonensis_FJ483809
	Dinocheirus_arizonensis_FJ483795
	Dinocheirus_arizonensis_FJ483794
	Dinocheirus_arizonensis_FJ483796
	Dinocheirus_arizonensis_FJ483793
	Dinocheirus_arizonensis_FJ483792
	Dinocheirus_arizonensis_FJ483791
	Dinocheirus_arizonensis_FJ483797
	Dinocheirus_arizonensis_FJ483790
	Dinocheirus_arizonensis_FJ483789
	Dinocheirus_arizonensis_FJ483786
	Dinocheirus_arizonensis_FJ483788
	Dinocheirus_arizonensis_FJ483787
	Dinocheirus_arizonensis_FJ483798
	Dinocheirus_arizonensis_FJ483799
	Chernetidae_UAIC_USA_AZ__1113124_MF124472
	Chernetidae_UAIC_USA_AZ__1113123_MF124471
	Chernetidae_BOLD_ACC4419_KR103574
	Chernetidae_UAM_Ento_184844_KU874585
	Chernetidae_BOLD_ACC4419_KM826138
	Chernetidae_BOLD_ACC4419_KM836634
	Chernetidae_BOLD_ACC4419_KM836979
	Chernetidae_BOLD_ACC4419_KM837464
	Chernetidae_BOLD_ACC4419_KM824930
	Chernetidae_BOLD_ACC4419_KM824612
	Dendrochernes_cyrneus_MW996434
	Dendrochernes_cyrneus_MW996048
	Dendrochernes_cyrneus_MW996417
	Dendrochernes_cyrneus_MW996149
	Dendrochernes_cyrneus_MW996156
	Dendrochernes_cyrneus_MW996398
	Dendrochernes_cyrneus_MW995998
	Dendrochernes_cyrneus_MW996367
	Dendrochernes_cyrneus_MW996081
	Dendrochernes_cyrneus_MW996145
	Dendrochernes_cyrneus_MW996233
	Dendrochernes_cyrneus_MW996103
	Dendrochernes_cyrneus_MW996352
	Dendrochernes_cyrneus_MW996365
	Chernetidae_BOLD_ACE1656_KM831486
	Atherochernes_breviductus_MH605523
	Atherochernes_breviductus_MH605522
	Nesidiochernes_OQ330010
	Sundochernes_PSE090_OQ330009
	Pseudoscorpiones_NZAC_03012367_KP421889
	Pseudoscorpiones_NZAC_03012368_KP421074
	Pseudoscorpiones_NZAC_03012358_KP421086
	Pseudoscorpiones_NZAC_03010869_KP421820
	Pseudoscorpiones_NZAC_03011238_KP421323
	Apatochernes_JM_2008_EU559527
	Conicochernes_crassus_EU559526
	Calymmachernes_angulatus_EU559525
	Marachernes_bellus_EU559522
	Chelanops_JFIsland_MW431017
	Haplochernes_boncicus_OQ330016
	Semeiochernes_armiger_SAU70222
	Semeiochernes_armiger_SAU70221
	Chernetidae_cf_Parazaona_JM_2008_EU559573
	Lamprochernes_chyzeri_MW996411
	Lamprochernes_chyzeri_MW996184
	Lamprochernes_chyzeri_MW996402
	Lamprochernes_chyzeri_MW996054
	Lamprochernes_chyzeri_OQ108757
	Lamprochernes_chyzeri_OQ108754
	Lamprochernes_chyzeri_OQ108718
	Lamprochernes_chyzeri_OQ108749
	Lamprochernes_chyzeri_OQ108753
	Lamprochernes_chyzeri_OQ108752
	Lamprochernes_chyzeri_OQ108740
	Lamprochernes_chyzeri_OQ108725
	Lamprochernes_chyzeri_OQ108742
	Lamprochernes_chyzeri_OQ108747
	Lamprochernes_chyzeri_OQ108727
	Lamprochernes_chyzeri_OQ108656
	Lamprochernes_chyzeri_OQ108728
	Lamprochernes_chyzeri_OQ108735
	Lamprochernes_chyzeri_OQ108736
	Lamprochernes_chyzeri_OQ108717
	Lamprochernes_chyzeri_OQ108668
	Lamprochernes_chyzeri_OQ108690
	Lamprochernes_chyzeri_OQ108652
	Lamprochernes_chyzeri_OQ108642
	Lamprochernes_chyzeri_OQ108689
	Lamprochernes_chyzeri_OQ108660
	Lamprochernes_chyzeri_OQ108746
	Lamprochernes_chyzeri_OQ108756
	Lamprochernes_chyzeri_OQ108755
	Lamprochernes_chyzeri_OQ108691
	Lamprochernes_chyzeri_OQ108733
	Lamprochernes_chyzeri_OQ108688
	Lamprochernes_chyzeri_OQ108729
	Lamprochernes_chyzeri_OQ108719
	Lamprochernes_chyzeri_OQ108726
	Lamprochernes_chyzeri_MW996062
	Lamprochernes_chyzeri_OQ108751
	Lamprochernes_chyzeri_OQ108649
	Lamprochernes_chyzeri_OQ108686
	Lamprochernes_chyzeri_OQ108657
	Lamprochernes_chyzeri_OQ108646
	Lamprochernes_chyzeri_OQ108647
	Lamprochernes_chyzeri_OQ108665
	Lamprochernes_chyzeri_OQ108670
	Lamprochernes_chyzeri_OQ108640
	Lamprochernes_chyzeri_OQ108685
	Lamprochernes_chyzeri_OQ108739
	Lamprochernes_chyzeri_OQ108651
	Lamprochernes_chyzeri_OQ108738
	Lamprochernes_chyzeri_OQ108635
	Lamprochernes_chyzeri_OQ108667
	Lamprochernes_chyzeri_OQ108678
	Lamprochernes_chyzeri_OQ108737
	Lamprochernes_chyzeri_OQ108648
	Lamprochernes_chyzeri_OQ108645
	Lamprochernes_chyzeri_OQ108666
	Lamprochernes_chyzeri_OQ108664
	Lamprochernes_chyzeri_OQ108677
	Lamprochernes_chyzeri_OQ108653
	Lamprochernes_chyzeri_OQ108676
	Lamprochernes_chyzeri_OQ108679
	Lamprochernes_chyzeri_OQ108659
	Lamprochernes_chyzeri_OQ108683
	Lamprochernes_chyzeri_OQ108662
	Lamprochernes_chyzeri_OQ108681
	Lamprochernes_chyzeri_OQ108669
	Lamprochernes_chyzeri_OQ108674
	Lamprochernes_chyzeri_OQ108663
	Lamprochernes_chyzeri_OQ108675
	Lamprochernes_chyzeri_OQ108673
	Lamprochernes_chyzeri_OQ108637
	Lamprochernes_chyzeri_OQ108654
	Lamprochernes_chyzeri_OQ108650
	Lamprochernes_chyzeri_OQ108639
	Lamprochernes_chyzeri_OQ108636
	Lamprochernes_chyzeri_OQ108684
	Lamprochernes_chyzeri_OQ108658
	Lamprochernes_chyzeri_OQ108661
	Lamprochernes_chyzeri_OQ108750
	Lamprochernes_chyzeri_OQ108741
	Lamprochernes_chyzeri_OQ108730
	Lamprochernes_chyzeri_OQ108680
	Lamprochernes_chyzeri_OQ108641
	Lamprochernes_chyzeri_OQ108643
	Lamprochernes_chyzeri_OQ108671
	Lamprochernes_chyzeri_OQ108720
	Lamprochernes_abditus_OQ108762
	Lamprochernes_abditus_OQ108695
	Lamprochernes_abditus_OQ108758
	Lamprochernes_abditus_OQ108759
	Lamprochernes_abditus_OQ108696
	Lamprochernes_abditus_OQ108716
	Lamprochernes_abditus_OQ108715
	Lamprochernes_abditus_OQ108761
	Lamprochernes_abditus_OQ108692
	Lamprochernes_abditus_OQ108693
	Lamprochernes_abditus_OQ108760
	Lamprochernes_abditus_OQ108694
	Lamprochernes_chyzeri_OQ108701
	Lamprochernes_chyzeri_OQ108697
	Lamprochernes_chyzeri_OQ108672
	Lamprochernes_chyzeri_OQ108638
	Lamprochernes_chyzeri_OQ108634
	Lamprochernes_chyzeri_OQ108655
	Lamprochernes_chyzeri_OQ108682
	Lamprochernes_chyzeri_OQ108644
	Lamprochernes_chyzeri_OQ108700
	Lamprochernes_chyzeri_OQ108698
	Lamprochernes_chyzeri_OQ108699
	Lamprochernes_chyzeri_OQ108734
	Lamprochernes_chyzeri_OQ108748
	Lamprochernes_chyzeri_OQ108731
	Lamprochernes_chyzeri_MW996324
	Lamprochernes_chyzeri_MW996012
	Lamprochernes_chyzeri_MW996072
	Lamprochernes_chyzeri_MW996314
	Parachernes_setosus_PSU70216
	Lamprochernes_savignyi_MW996179
	Lamprochernes_savignyi_JN018177
	Lamprochernes_savignyi_OQ108687
	Lamprochernes_nodosus_MW996270
	Lamprochernes_nodosus_MW996021
	Lamprochernes_nodosus_MW995994
	Lamprochernes_nodosus_OQ329997
	Lamprochernes_nodosus_OQ108745
	Lamprochernes_nodosus_OQ108744
	Lamprochernes_nodosus_OQ108743
	Lamprochernes_nodosus_OQ108723
	Lamprochernes_nodosus_OQ108721
	Lamprochernes_nodosus_OQ108722
	Lamprochernes_nodosus_OQ108724
	Lamprochernes_nodosus_OQ108732
	Lamprochernes_nodosus_OQ108712
	Lamprochernes_nodosus_OQ108702
	Lamprochernes_nodosus_OQ108710
	Lamprochernes_nodosus_OQ108711
	Lamprochernes_nodosus_OQ108713
	Lamprochernes_nodosus_OQ108707
	Lamprochernes_nodosus_OQ108709
	Lamprochernes_nodosus_OQ108704
	Lamprochernes_nodosus_OQ108708
	Lamprochernes_nodosus_OQ108706
	Lamprochernes_nodosus_OQ108714
	Lamprochernes_nodosus_OQ108703
	Lamprochernes_nodosus_OQ108705
	Megachernes_OQ330006
	Lasiochernes_3_DH_2023b_ON842271
	Lasiochernes_OQ330001
	Lasiochernes_3_DH_2023b_ON842083
	Lasiochernes_3_DH_2023b_ON842194
	Lasiochernes_3_DH_2023b_ON841949
	Lasiochernes_3_DH_2023b_ON841987
	Lasiochernes_3_DH_2023b_ON842142
	Lasiochernes_3_DH_2023b_ON842072
	Lasiochernes_OQ330003
	Lasiochernes_OQ330002
	Lasiochernes_3_DH_2023b_ON842238
	Lasiochernes_OQ330000
	Lasiochernes_OQ330005
	Lasiochernes_OQ330004
	Lasiochernes_3_DH_2023b_ON842045
	Lasiochernes_3_DH_2023b_ON842212
	Lasiochernes_3_DH_2023b_ON842232
	Lasiochernes_3_DH_2023b_ON841917
	Lasiochernes_1_DH_2023b_ON842134
	Lasiochernes_1_DH_2023b_ON841932
	Lasiochernes_2_DH_2023b_ON842122
	Lasiochernes_2_DH_2023b_ON841846
	Allochernes_powelli_MW996423
	Allochernes_powelli_MW996268
	Allochernes_powelli_MW996091
	Allochernes_powelli_MW996058
	Allochernes_wideri_wideri_MW996388
	Allochernes_wideri_wideri_MW996167
	Allochernes_wideri_wideri_MW995988
	Allochernes_wideri_wideri_MW996269
	Allochernes_wideri_wideri_MW996322
	Allochernes_wideri_wideri_MW996008
	Allochernes_wideri_wideri_MW996090
	Allochernes_wideri_wideri_MW996218
	Allochernes_wideri_wideri_MW996114
	Allochernes_wideri_MW996248
	Allochernes_wideri_wideri_MW996212
	Allochernes_wideri_wideri_MW996082
	Allochernes_wideri_wideri_MW996175
	Allochernes_cf_balcanicus_OQ330015
	Allochernes_cf_balcanicus_OQ330014
	Anthrenochernes_stellae_MW996371
	Anthrenochernes_stellae_MW996023
	Pselaphochernes_dubius_MW996404
	Pselaphochernes_dubius_MW996200
	Pselaphochernes_dubius_MW996163
	Pselaphochernes_dubius_MW996204
	Pselaphochernes_dubius_MW996139
	Pselaphochernes_dubius_MW996060
	Pselaphochernes_dubius_MW996344
	Pselaphochernes_dubius_MW996340
	Pselaphochernes_dubius_MW996169
	Pselaphochernes_scorpioides_MW996422
	Pselaphochernes_scorpioides_MW996162
	Pselaphochernes_scorpioides_MW996267
	Pselaphochernes_scorpioides_MW996296
	Pselaphochernes_scorpioides_MW996293
	Pselaphochernes_scorpioides_MW996034
	Pselaphochernes_scorpioides_MW996172
	Pselaphochernes_scorpioides_MW996234
	Pselaphochernes_scorpioides_MW996144
	Pselaphochernes_scorpioides_MG409581
	Pselaphochernes_scorpioides_MG408032
	Pselaphochernes_scorpioides_MG410187
	Pselaphochernes_scorpioides_MW996397
	Pselaphochernes_scorpioides_MW996122
	Pselaphochernes_scorpioides_MW996182
	Pselaphochernes_scorpioides_MW996065
	Pselaphochernes_scorpioides_MW996113
	Pselaphochernes_scorpioides_MW996059
	Pselaphochernes_scorpioides_MW996076
	Pselaphochernes_scorpioides_MW996180
	Pselaphochernes_scorpioides_MW996356
	Pselaphochernes_scorpioides_MW996105
	Pselaphochernes_scorpioides_MW996028
	Pselaphochernes_scorpioides_MW996312
	Pselaphochernes_scorpioides_MW996318
	Pselaphochernes_scorpioides_MW996208
	Pselaphochernes_scorpioides_MW996247
	Pselaphochernes_scorpioides_MW996242
	Pselaphochernes_scorpioides_MW996258
	Pselaphochernes_scorpioides_MW996231
	Chernetidae_BIOUG00036_37_MG411203
	Pselaphochernes_scorpioides_MW996279
	Pselaphochernes_scorpioides_MW996331
	Pselaphochernes_scorpioides_MW996174
	Pselaphochernes_scorpioides_MW996061
	Pselaphochernes_scorpioides_MW996359
	Pselaphochernes_scorpioides_MW996383
	Pselaphochernes_scorpioides_MW996285
	Pselaphochernes_scorpioides_MW996088
	Pselaphochernes_scorpioides_MW996275
	Pselaphochernes_scorpioides_MW996278
	Allochernes_peregrinus_MW996421
	Allochernes_peregrinus_MW996185
	Allochernes_peregrinus_MW996196
	Allochernes_peregrinus_MW996277
	Allochernes_peregrinus_MW996274
	Allochernes_peregrinus_MW996055
	Allochernes_peregrinus_MW996022
	Allochernes_peregrinus_MW996147
	Allochernes_peregrinus_MW996107
	Allochernes_peregrinus_MW996128
	Allochernes_peregrinus_MW996217
	Allochernes_peregrinus_MW996400
	Allochernes_peregrinus_MW996018
	Allochernes_peregrinus_MW996121
	Allochernes_peregrinus_MW996049
	Austrochernes_PSE072_OQ329998
	Cheiridiidae_Biologic_PSEU067_ON929021
	Balgachernes_occultus_OQ329999
	Balgachernes_occultus_MW439256
	Pseudopilanus_kuscheli_EU559574
	Cordylochernes_scorpioides_AY332267
	Cordylochernes_scorpioides_AY332259
	Cordylochernes_scorpioides_AY332266
	Cordylochernes_scorpioides_CSU70224
	Cordylochernes_scorpioides_AY332262
	Cordylochernes_scorpioides_AY332263
	Cordylochernes_scorpioides_AY332260
	Cordylochernes_scorpioides_AY332265
	Cordylochernes_scorpioides_AY332261
	Cordylochernes_scorpioides_AY332264
	Cordylochernes_scorpioides_AY332258
	Cordylochernes_scorpioides_AY332246
	Cordylochernes_scorpioides_AY332245
	Cordylochernes_scorpioides_CSU70227
	Cordylochernes_scorpioides_AY332244
	Cordylochernes_scorpioides_CSU70228
	Cordylochernes_scorpioides_AY332257
	Cordylochernes_scorpioides_AY332256
	Cordylochernes_scorpioides_AY332255
	Cordylochernes_scorpioides_AY332254
	Cordylochernes_scorpioides_AY332253
	Cordylochernes_scorpioides_CSU70226
	Cordylochernes_scorpioides_AY332252
	Cordylochernes_scorpioides_AY332251
	Cordylochernes_scorpioides_CSU70225
	Cordylochernes_scorpioides_AY332250
	Cordylochernes_scorpioides_AY332249
	Cordylochernes_scorpioides_AY332248
	Cordylochernes_scorpioides_AY332247
	Haplochernes_kraepelini_OQ330007
	Haplochernes_JM_2008_EU559524
	Chernetidae_OM557206
	Chthoniidae_OM561013
	Incachernes_JM_2008_EU559523
	Lustrochernes_consocius_LCU70223
	Barbaraella_mainae_OQ330008
	Orochernes_1_ZG_2019_MH479139
	Cheliferidae_sc_06251_KX051939
	Wyochernes_asiaticus_KU876465
	Wyochernes_asiaticus_KU876464
	Parachernes_OP163084
	Parachernes_OP163081
	Parachernes_OP163083
	Parachernes_OP163080
	Parachernes_OP163079
	Parachernes_OP163082
	Parachernes_OP163078
	Verrucachernes_OQ330013
	Verrucachernes_OQ330012
	Philomaoria_JM_2008_EU559536
	Philomaoria_JH_2015_KT354336
	Chelifer_cancroides_MZ632323
	Chelifer_cancroides_MZ658632
	Chelifer_cancroides_KT354337
	Chelifer_cancroides_MW996222
	Chelifer_cancroides_MW996191
	Chelifer_cancroides_MW996074
	Chelifer_cancroides_MG413747
	Chelifer_cancroides_MW996410
	Chelifer_cancroides_OQ108633
	Chelifer_cancroides_MW996213
	Chelifer_cancroides_MW996133
	Sociochelifer_metoecus_KT354339
	Sociochelifer_metoecus_KT354338
	Parachelifer_hubbardi_FJ483816
	Parachelifer_hubbardi_FJ483815
	Parachelifer_hubbardi_FJ483814
	Parachelifer_hubbardi_FJ483813
	Cheliferidae_BOLD_ACC4100_KM836901
	Cheliferidae_BIOUG28474_F05_MG409314
	Cheliferidae_BIOUG28053_G08_MG408475
[truncated: 990 more rows]
